# Supplementary material for: Choice of methods can determine which behavioral determinates are identified for targeting in future behavior change interventions: Increasing antibiotic adherence in Pakistan
Source: J Health Psychol. 2020 Oct 4;27(4):1006–13. doi: 10.1177/1359105320962267 (PMC8855384; doi:10.1177/1359105320962267)
Supplement: Behaviour_Insigh_Data_EXCEL_For_JofHP9.28 – for Choice of methods can determine which behavioral determinates are identified for targeting in future behavior change interventions: Increasing antibiotic adherence in Pakistan [file Behaviour_Insigh_Data_EXCEL_For_JofHP9.28.xlsx]

## Sheet: Behaviour Insigh Data_EXCEL_For
Number.Code	Blank.Before.Eligibility.items	Ever.Taken.Antibiotics.YES.NO	Completed.all.four.Medication.Adherence.items	Completed.all.31.TDF.items	Eligible	Blank.Before.Demographics	Gender	Location	Age Bracket	Monthly Income Bracket	Blank.Before.Medication.Adherence.Low vs Not Low	MMAS_Low.vs.other.Adherers	Blank.Before.TDF.Items	Knowle+S:AWdge_item 1	Knowledge_item 2	Skills_item 1	Social/ProfRole_item 1	Beliefs about cap_item 1	Beliefs about cap_item 2	Beliefs about cap_item 3	Optimism_item 1	Optimism_item 2	Beliefs about Consequences_item 1	Beliefs about Consequences_item 2	Reinforcement_item 1	Reinforcement_item 2	Intentions_item 1	Goals_item 1	Goals_item 2	Memory attention and decision processes_item 1	Memory attention and decision processes_item 2	Memory attention and decision processes_item 3	Environmental context and resources_item 1	Environmental context and resources_item 2	Environmental context and resources_item 3	Social Influences_item 1	Social Influences_item 2	Social Influences_item 3	Emotions_item 1	Emotions_item 2	Emotions_item 3	Emotions_item 4	Behavioural Regulations_item 1	Behavioural Regulations_item 2	Blank.Before.Medication.Adherence.Coded.for.Paper	MMAS_Q1	MMAS_Q2	MMAS_Q3	MMAS_Q4
122	#NULL!	1	1	1	1	#NULL!	1	1	1	6	#NULL!	0	#NULL!	9	8	7	9	9	6	6	4	6	3	10	7	4	8	5	3	9	2	4	2	4	9	8	7	9	9	9	9	4	4	9	#NULL!	0	0	0	0
169	#NULL!	1	1	1	1	#NULL!	1	1	1	5	#NULL!	0	#NULL!	8	8	8	8	9	9	9	10	9	8	8	7	7	8	9	10	10	9	9	9	8	7	7	7	5	6	6	8	8	8	8	#NULL!	0	0	0	0
189	#NULL!	1	1	1	1	#NULL!	1	1	1	5	#NULL!	0	#NULL!	2	1	3	4	6	4	6	8	1	3	4	6	9	2	1	3	3	1	3	5	1	6	5	2	1	6	2	5	2	6	3	#NULL!	0	0	0	0
590	#NULL!	1	1	1	1	#NULL!	2	1	1	5	#NULL!	0	#NULL!	9	8	6	7	6	8	4	5	4	3	9	6	3	5	6	7	7	4	6	5	6	7	5	6	4	5	6	6	3	8	7	#NULL!	0	0	0	0
594	#NULL!	1	1	1	1	#NULL!	2	1	1	5	#NULL!	0	#NULL!	3	4	3	3	4	5	4	3	4	3	4	3	4	5	4	4	3	4	5	5	6	6	5	4	4	5	3	3	3	4	3	#NULL!	0	0	0	0
620	#NULL!	1	1	1	1	#NULL!	2	1	1	6	#NULL!	0	#NULL!	3	10	10	10	10	10	10	5	9	3	9	1	1	6	9	7	10	4	8	9	10	3	8	7	8	10	10	10	2	8	10	#NULL!	0	0	0	0
966	#NULL!	1	1	1	1	#NULL!	2	1	2	2	#NULL!	0	#NULL!	8	7	8	6	5	6	5	6	7	8	6	6	5	5	6	7	6	5	4	6	4	3	6	5	4	6	6	7	6	5	8	#NULL!	0	0	0	0
1173	#NULL!	1	1	1	1	#NULL!	1	1	1	5	#NULL!	0	#NULL!	10	10	10	10	10	10	1	1	1	1	10	10	1	10	10	1	10	1	1	1	10	10	1	10	1	10	10	10	1	10	10	#NULL!	0	0	0	0
1206	#NULL!	1	1	1	1	#NULL!	1	1	2	5	#NULL!	0	#NULL!	10	10	10	10	10	10	1	10	9	1	10	10	1	10	10	1	10	1	1	10	4	10	10	10	10	10	10	10	1	10	10	#NULL!	0	0	0	0
1475	#NULL!	1	1	1	1	#NULL!	2	1	1	5	#NULL!	0	#NULL!	10	10	10	10	10	10	1	1	1	1	10	1	1	1	1	1	10	1	1	1	1	1	1	1	1	1	1	7	7	9	6	#NULL!	0	0	0	0
1521	#NULL!	1	1	1	1	#NULL!	2	1	2	1	#NULL!	0	#NULL!	7	10	3	6	9	1	7	6	5	4	3	8	10	6	7	2	9	4	6	5	6	4	6	3	2	7	8	10	6	2	1	#NULL!	0	0	0	0
1781	#NULL!	1	1	1	1	#NULL!	2	1	2	5	#NULL!	0	#NULL!	9	9	8	9	9	9	9	9	9	2	8	7	4	8	9	5	7	4	3	4	8	6	6	6	7	5	9	7	6	7	7	#NULL!	0	0	0	0
1828	#NULL!	1	1	1	1	#NULL!	2	1	2	6	#NULL!	0	#NULL!	10	9	6	10	5	5	1	9	2	4	9	2	1	9	9	2	10	1	1	1	5	10	2	1	1	7	9	9	2	3	9	#NULL!	0	0	0	0
19	#NULL!	1	1	1	1	#NULL!	2	1	1	2	#NULL!	0	#NULL!	10	3	1	6	4	10	6	8	9	2	4	3	7	6	7	10	7	6	2	6	9	4	3	4	6	1	7	9	10	1	3	#NULL!	0	0	0	0
121	#NULL!	1	1	1	1	#NULL!	1	1	2	5	#NULL!	0	#NULL!	7	7	6	5	8	8	7	5	4	6	7	7	5	5	7	5	7	5	5	6	7	7	6	6	5	5	6	4	3	3	6	#NULL!	0	0	0	0
160	#NULL!	1	1	1	1	#NULL!	2	1	2	5	#NULL!	0	#NULL!	10	10	9	10	9	10	1	2	7	1	10	8	1	10	9	1	10	1	2	9	10	10	1	8	2	1	10	10	1	9	10	#NULL!	0	0	0	0
219	#NULL!	1	1	1	1	#NULL!	1	1	2	5	#NULL!	0	#NULL!	10	10	10	10	10	10	1	10	1	2	10	10	8	10	10	5	10	1	1	6	10	10	10	10	6	2	10	10	1	10	10	#NULL!	0	0	0	0
272	#NULL!	1	1	1	1	#NULL!	1	1	2	2	#NULL!	0	#NULL!	9	9	8	8	7	9	10	8	9	8	7	7	9	8	8	7	7	8	8	8	9	9	8	7	6	8	8	8	8	8	8	#NULL!	0	0	0	0
304	#NULL!	1	1	1	1	#NULL!	2	1	2	6	#NULL!	0	#NULL!	5	7	6	5	6	7	5	4	3	2	4	3	5	6	5	7	6	7	5	7	6	5	7	5	6	8	6	6	7	6	5	#NULL!	0	0	0	0
318	#NULL!	1	1	1	1	#NULL!	1	1	2	2	#NULL!	0	#NULL!	9	9	9	8	8	8	7	7	7	9	9	10	10	8	8	8	9	9	9	10	10	9	9	9	7	8	8	8	9	8	9	#NULL!	0	0	0	0
388	#NULL!	1	1	1	1	#NULL!	1	1	1	6	#NULL!	0	#NULL!	10	10	10	10	10	10	10	10	6	10	10	10	10	8	10	10	10	10	10	10	6	10	10	10	10	10	7	7	10	10	8	#NULL!	0	0	0	0
443	#NULL!	1	1	1	1	#NULL!	2	1	1	5	#NULL!	0	#NULL!	4	8	7	5	4	7	6	5	6	5	6	6	5	4	6	5	6	5	7	6	5	4	7	6	5	7	6	5	7	6	5	#NULL!	0	0	0	0
463	#NULL!	1	1	1	1	#NULL!	2	1	2	6	#NULL!	0	#NULL!	5	6	7	6	5	4	6	5	6	5	6	4	5	5	6	5	7	6	5	6	5	7	6	5	7	6	5	6	5	5	8	#NULL!	0	0	0	0
476	#NULL!	1	1	1	1	#NULL!	2	1	1	1	#NULL!	0	#NULL!	1	2	7	4	8	6	10	7	3	5	1	7	9	6	3	7	5	6	10	8	3	7	2	6	1	7	6	3	5	1	9	#NULL!	0	0	0	0
648	#NULL!	1	1	1	1	#NULL!	1	1	2	2	#NULL!	0	#NULL!	2	4	7	6	5	8	5	4	6	7	6	6	5	3	5	7	6	6	7	7	6	5	5	7	6	5	4	6	7	6	6	#NULL!	0	0	0	0
829	#NULL!	1	1	1	1	#NULL!	2	1	1	5	#NULL!	0	#NULL!	2	3	2	3	3	2	3	4	4	3	2	3	3	2	3	3	3	2	2	2	3	3	2	5	2	5	4	3	4	2	3	#NULL!	0	0	0	0
1042	#NULL!	1	1	1	1	#NULL!	1	1	3	5	#NULL!	0	#NULL!	10	10	10	10	10	10	10	10	4	1	10	10	1	10	10	10	10	1	1	10	10	10	10	10	10	1	10	10	1	10	7	#NULL!	0	0	0	0
1146	#NULL!	1	1	1	1	#NULL!	2	1	2	5	#NULL!	0	#NULL!	2	2	5	6	4	3	5	3	10	5	4	3	1	2	8	7	6	9	1	8	3	7	5	4	2	4	3	2	1	5	1	#NULL!	0	0	0	0
1260	#NULL!	1	1	1	1	#NULL!	2	1	2	5	#NULL!	0	#NULL!	10	10	10	10	10	10	1	2	2	1	8	4	1	10	10	5	10	1	1	4	6	8	2	1	5	1	1	10	1	10	7	#NULL!	0	0	0	0
1299	#NULL!	1	1	1	1	#NULL!	1	1	1	5	#NULL!	0	#NULL!	7	6	6	6	6	6	6	4	8	5	5	4	2	5	5	7	3	8	6	6	6	5	7	5	3	4	4	4	4	4	4	#NULL!	0	0	0	0
1303	#NULL!	1	1	1	1	#NULL!	2	1	1	6	#NULL!	0	#NULL!	10	10	8	10	9	9	3	5	9	2	10	10	1	10	9	3	8	4	4	9	10	10	10	10	4	9	10	10	1	5	10	#NULL!	0	0	0	0
1367	#NULL!	1	1	1	1	#NULL!	2	1	1	1	#NULL!	0	#NULL!	8	8	8	8	8	8	3	3	3	3	8	2	2	1	4	8	9	1	1	1	1	1	1	1	1	1	1	1	1	1	1	#NULL!	0	0	0	0
1395	#NULL!	1	1	1	1	#NULL!	1	1	2	2	#NULL!	0	#NULL!	10	10	10	10	10	10	10	6	7	1	10	10	1	10	10	10	10	1	1	10	10	10	10	10	10	10	10	10	4	4	10	#NULL!	0	0	0	0
1605	#NULL!	1	1	1	1	#NULL!	1	1	2	5	#NULL!	0	#NULL!	10	10	10	10	10	10	10	10	10	1	10	10	10	10	10	10	10	1	10	10	10	10	10	10	10	10	10	10	1	10	10	#NULL!	0	0	0	0
1608	#NULL!	1	1	1	1	#NULL!	2	1	2	5	#NULL!	0	#NULL!	8	9	9	9	9	9	9	9	5	5	5	1	1	5	5	5	5	5	5	5	5	5	5	5	5	5	5	5	5	5	5	#NULL!	0	0	0	0
1625	#NULL!	1	1	1	1	#NULL!	1	1	2	2	#NULL!	0	#NULL!	10	10	10	10	10	10	4	1	10	1	10	10	1	10	10	10	10	3	1	8	5	10	10	10	10	3	10	10	5	10	4	#NULL!	0	0	0	0
1663	#NULL!	1	1	1	1	#NULL!	2	1	2	2	#NULL!	0	#NULL!	10	10	9	10	9	10	2	10	2	1	10	2	2	10	9	2	9	1	2	9	9	10	3	3	9	9	9	9	1	9	2	#NULL!	0	0	0	0
1746	#NULL!	1	1	1	1	#NULL!	2	1	1	2	#NULL!	0	#NULL!	4	8	10	1	5	8	4	10	6	3	7	5	3	3	10	7	4	8	4	7	3	6	4	6	4	2	10	7	4	7	6	#NULL!	0	0	0	0
1786	#NULL!	1	1	1	1	#NULL!	1	1	1	2	#NULL!	0	#NULL!	9	7	7	6	10	8	7	9	9	8	8	9	8	7	8	7	8	10	9	7	7	9	9	8	7	7	7	8	9	8	9	#NULL!	0	0	0	0
1802	#NULL!	1	1	1	1	#NULL!	2	1	1	2	#NULL!	0	#NULL!	1	2	4	6	5	2	2	1	5	5	6	2	1	6	5	2	6	1	2	6	3	5	6	5	6	2	3	5	8	3	4	#NULL!	0	0	0	0
1876	#NULL!	1	1	1	1	#NULL!	2	1	2	2	#NULL!	0	#NULL!	9	1	8	1	4	10	4	2	8	5	2	1	8	7	1	10	5	3	9	5	3	8	5	2	8	5	4	9	5	2	6	#NULL!	0	0	0	0
43	#NULL!	1	1	1	1	#NULL!	2	1	1	6	#NULL!	0	#NULL!	7	8	6	5	7	6	4	8	5	6	7	5	6	5	6	5	6	4	6	4	6	5	6	5	6	5	4	5	6	7	6	#NULL!	0	0	0	1
62	#NULL!	1	1	1	1	#NULL!	1	1	2	2	#NULL!	0	#NULL!	9	9	10	10	9	7	8	8	7	7	9	9	9	7	5	5	7	4	7	7	9	9	9	9	9	9	9	7	7	7	7	#NULL!	1	1	0	0
86	#NULL!	1	1	1	1	#NULL!	2	1	1	6	#NULL!	0	#NULL!	5	5	5	6	5	7	8	8	8	3	6	2	2	5	5	3	7	5	5	7	8	8	7	8	5	6	8	7	2	2	5	#NULL!	0	0	0	1
152	#NULL!	1	1	1	1	#NULL!	1	1	1	2	#NULL!	0	#NULL!	10	9	7	10	10	8	10	10	10	10	10	9	8	10	10	10	10	4	7	9	9	10	9	3	8	6	8	7	3	6	9	#NULL!	1	0	1	0
165	#NULL!	1	1	1	1	#NULL!	2	1	2	5	#NULL!	0	#NULL!	8	6	6	5	8	7	6	5	7	5	7	5	7	5	4	6	8	4	7	6	5	4	6	6	5	7	6	5	7	6	6	#NULL!	0	1	0	0
173	#NULL!	1	1	1	1	#NULL!	1	1	2	5	#NULL!	0	#NULL!	6	7	8	6	7	7	4	5	6	5	6	5	6	6	6	5	4	5	5	7	7	6	6	4	5	6	5	7	6	7	7	#NULL!	1	1	0	0
186	#NULL!	1	1	1	1	#NULL!	1	1	2	99	#NULL!	0	#NULL!	2	3	4	2	3	5	6	4	8	6	5	3	3	5	5	3	5	2	4	3	2	3	5	6	4	3	2	5	6	4	3	#NULL!	0	1	0	1
205	#NULL!	1	1	1	1	#NULL!	2	1	1	5	#NULL!	0	#NULL!	4	3	6	5	4	7	5	5	6	5	4	3	7	6	6	5	4	7	6	5	4	4	7	5	7	6	5	4	7	6	5	#NULL!	0	0	1	1
218	#NULL!	1	1	1	1	#NULL!	2	1	1	2	#NULL!	0	#NULL!	10	10	10	10	10	10	8	9	6	2	9	7	3	8	9	8	4	2	7	9	10	8	7	8	3	10	7	5	8	8	8	#NULL!	0	0	1	0
302	#NULL!	1	1	1	1	#NULL!	2	1	1	6	#NULL!	0	#NULL!	5	6	5	7	4	6	4	7	4	6	5	3	6	5	4	6	3	7	7	5	3	7	6	8	7	6	4	7	6	5	7	#NULL!	0	1	0	0
349	#NULL!	1	1	1	1	#NULL!	1	1	2	2	#NULL!	0	#NULL!	10	10	9	9	10	10	10	8	8	1	10	10	10	8	8	10	8	8	10	10	10	10	8	9	9	9	10	5	5	7	10	#NULL!	1	0	0	0
368	#NULL!	1	1	1	1	#NULL!	2	1	1	2	#NULL!	0	#NULL!	1	3	7	10	1	9	6	4	7	6	7	4	1	6	10	1	2	3	7	4	5	3	1	4	8	1	10	3	6	9	3	#NULL!	0	1	0	0
374	#NULL!	1	1	1	1	#NULL!	1	1	2	99	#NULL!	0	#NULL!	3	2	5	9	5	5	3	5	7	8	9	4	3	2	5	9	8	7	5	3	1	5	8	9	1	2	5	6	2	4	5	#NULL!	0	1	1	0
386	#NULL!	1	1	1	1	#NULL!	2	1	2	5	#NULL!	0	#NULL!	2	6	8	6	4	3	4	3	4	5	3	5	3	4	6	5	8	6	7	6	5	7	8	4	6	8	5	3	6	8	6	#NULL!	1	0	1	0
387	#NULL!	1	1	1	1	#NULL!	2	1	1	5	#NULL!	0	#NULL!	10	10	10	10	6	8	10	10	10	10	7	7	10	7	7	10	10	10	8	8	8	10	10	10	10	6	6	8	8	10	10	#NULL!	1	0	0	0
399	#NULL!	1	1	1	1	#NULL!	2	1	1	99	#NULL!	0	#NULL!	3	2	5	6	4	6	3	5	4	5	3	2	5	8	1	3	6	5	4	3	2	5	6	5	4	2	8	9	3	2	5	#NULL!	1	1	0	0
413	#NULL!	1	1	1	1	#NULL!	2	1	1	6	#NULL!	0	#NULL!	4	3	6	5	4	6	5	4	3	6	4	7	5	5	4	3	6	5	4	6	7	6	5	4	3	7	6	5	4	7	6	#NULL!	1	0	0	0
420	#NULL!	1	1	1	1	#NULL!	1	1	1	2	#NULL!	0	#NULL!	10	10	10	8	7	9	9	10	7	10	8	9	9	10	10	10	8	9	9	8	10	10	4	6	10	5	10	8	9	10	10	#NULL!	1	1	0	0
454	#NULL!	1	1	1	1	#NULL!	2	1	2	2	#NULL!	0	#NULL!	3	4	7	1	6	2	9	3	7	5	3	5	4	1	9	3	4	8	2	3	1	10	6	9	2	1	9	6	2	6	2	#NULL!	0	0	1	1
458	#NULL!	1	1	1	1	#NULL!	1	1	2	99	#NULL!	0	#NULL!	3	2	5	4	5	6	8	7	2	5	3	6	5	7	2	5	9	5	7	2	5	2	6	8	2	4	8	2	5	9	2	#NULL!	1	0	1	0
469	#NULL!	1	1	1	1	#NULL!	1	1	3	2	#NULL!	0	#NULL!	10	10	8	9	10	9	7	1	10	1	10	9	1	10	10	3	9	10	3	10	10	10	10	10	9	9	9	9	2	3	9	#NULL!	0	0	1	0
508	#NULL!	1	1	1	1	#NULL!	2	1	1	99	#NULL!	0	#NULL!	4	5	3	2	5	9	6	8	7	6	2	6	4	2	6	4	8	8	2	4	9	8	2	2	8	4	5	1	2	4	3	#NULL!	0	0	1	0
520	#NULL!	1	1	1	1	#NULL!	2	1	3	2	#NULL!	0	#NULL!	9	9	9	9	9	9	9	1	9	2	9	9	2	9	10	2	9	2	2	8	9	9	9	9	9	9	9	9	5	3	9	#NULL!	0	0	1	0
623	#NULL!	1	1	1	1	#NULL!	2	1	1	1	#NULL!	0	#NULL!	10	9	8	8	8	8	5	5	4	5	10	9	9	9	9	9	8	7	3	7	9	9	10	9	8	9	9	9	5	6	9	#NULL!	1	0	0	0
761	#NULL!	1	1	1	1	#NULL!	2	1	2	99	#NULL!	0	#NULL!	4	8	10	9	6	5	7	3	4	9	10	1	3	6	7	2	4	6	10	4	8	3	1	1	5	1	3	8	4	9	10	#NULL!	0	0	1	0
832	#NULL!	1	1	1	1	#NULL!	1	1	3	5	#NULL!	0	#NULL!	9	7	7	8	10	8	7	8	8	9	8	8	8	7	8	7	8	9	10	8	8	7	7	8	9	8	7	7	8	9	8	#NULL!	0	0	0	1
874	#NULL!	1	1	1	1	#NULL!	2	1	2	5	#NULL!	0	#NULL!	9	9	10	10	10	10	5	10	10	4	10	9	4	9	8	6	9	2	2	8	8	8	6	5	7	9	9	8	2	9	8	#NULL!	0	0	1	0
894	#NULL!	1	1	1	1	#NULL!	2	1	2	6	#NULL!	0	#NULL!	7	7	8	6	6	6	6	6	8	3	6	6	6	6	6	6	5	8	5	6	6	6	6	6	6	7	6	6	5	5	5	#NULL!	0	0	0	1
902	#NULL!	1	1	1	1	#NULL!	2	1	2	5	#NULL!	0	#NULL!	10	6	9	10	9	10	9	8	8	9	9	8	5	8	8	10	9	3	9	8	9	8	8	9	9	10	10	10	1	9	9	#NULL!	1	0	1	0
930	#NULL!	1	1	1	1	#NULL!	2	1	1	1	#NULL!	0	#NULL!	7	3	2	1	6	4	9	1	7	3	2	7	6	4	3	6	1	3	7	4	6	10	3	4	5	4	3	4	3	10	2	#NULL!	0	0	0	1
936	#NULL!	1	1	1	1	#NULL!	1	1	1	2	#NULL!	0	#NULL!	2	4	6	9	2	5	8	6	2	5	7	5	5	6	2	3	8	9	7	5	2	1	5	9	5	1	7	3	6	8	4	#NULL!	1	0	1	0
970	#NULL!	1	1	1	1	#NULL!	1	1	2	6	#NULL!	0	#NULL!	10	8	10	10	9	10	10	8	10	3	8	10	10	10	9	8	9	9	10	10	1	8	2	8	10	7	8	9	4	8	8	#NULL!	0	0	1	1
996	#NULL!	1	1	1	1	#NULL!	1	1	2	2	#NULL!	0	#NULL!	8	3	3	10	8	8	2	5	5	2	8	3	1	5	4	8	7	3	3	4	5	5	4	5	3	5	7	9	2	2	6	#NULL!	0	0	1	1
999	#NULL!	1	1	1	1	#NULL!	2	1	2	5	#NULL!	0	#NULL!	10	10	9	10	10	10	4	3	9	1	10	10	1	10	10	5	10	10	4	4	9	6	10	10	10	6	9	10	10	1	10	#NULL!	0	0	1	0
1000	#NULL!	1	1	1	1	#NULL!	1	1	1	2	#NULL!	0	#NULL!	3	3	2	3	2	2	3	2	4	3	3	2	3	2	2	2	2	2	2	2	2	2	2	2	2	2	2	2	2	2	2	#NULL!	1	0	0	1
1016	#NULL!	1	1	1	1	#NULL!	2	1	2	5	#NULL!	0	#NULL!	1	1	10	10	10	10	1	10	4	1	4	1	1	10	1	1	10	5	6	1	1	7	7	4	1	1	10	10	1	1	1	#NULL!	0	0	1	0
1030	#NULL!	1	1	1	1	#NULL!	1	1	1	5	#NULL!	0	#NULL!	1	1	1	10	10	10	1	1	10	1	10	10	1	1	1	10	1	10	10	1	10	10	10	1	1	10	1	10	1	1	1	#NULL!	0	0	1	0
1058	#NULL!	1	1	1	1	#NULL!	1	1	1	5	#NULL!	0	#NULL!	10	10	10	10	7	8	1	5	1	1	10	6	1	10	10	10	5	10	4	1	1	1	1	1	4	1	10	10	1	7	10	#NULL!	0	0	1	1
1060	#NULL!	1	1	1	1	#NULL!	1	1	2	1	#NULL!	0	#NULL!	6	9	5	8	8	5	5	5	4	2	5	6	6	5	5	5	7	2	5	6	6	7	6	5	8	5	4	5	6	6	5	#NULL!	0	0	0	1
1072	#NULL!	1	1	1	1	#NULL!	2	1	2	2	#NULL!	0	#NULL!	4	4	4	4	4	4	4	4	4	3	3	1	1	2	2	2	3	3	3	4	4	5	5	6	6	8	8	7	7	7	9	#NULL!	1	0	0	0
1089	#NULL!	1	1	1	1	#NULL!	1	1	2	2	#NULL!	0	#NULL!	8	5	5	7	8	8	2	5	6	2	9	6	3	8	6	6	5	6	6	4	5	5	5	7	5	6	8	10	1	5	8	#NULL!	0	0	1	1
1105	#NULL!	1	1	1	1	#NULL!	1	1	3	5	#NULL!	0	#NULL!	2	4	3	2	1	2	3	5	6	7	6	5	4	1	2	3	5	6	5	4	3	1	2	3	5	7	6	3	2	3	3	#NULL!	0	0	1	1
1149	#NULL!	1	1	1	1	#NULL!	1	1	3	6	#NULL!	0	#NULL!	10	10	10	10	10	10	1	1	10	1	5	10	1	10	10	1	10	1	1	7	6	10	9	10	10	3	3	10	1	4	10	#NULL!	0	0	0	1
1157	#NULL!	1	1	1	1	#NULL!	2	1	2	1	#NULL!	0	#NULL!	4	5	4	6	7	10	4	5	5	5	5	5	1	5	5	5	3	7	6	5	5	5	5	1	5	1	1	6	8	5	5	#NULL!	0	0	1	1
1161	#NULL!	1	1	1	1	#NULL!	2	1	2	1	#NULL!	0	#NULL!	2	1	5	5	5	1	7	10	6	4	7	3	8	4	10	1	5	8	1	10	8	5	3	6	4	6	2	6	5	5	10	#NULL!	1	0	0	1
1183	#NULL!	1	1	1	1	#NULL!	2	1	2	1	#NULL!	0	#NULL!	5	7	4	5	7	3	6	8	4	6	4	7	5	5	7	3	6	4	7	7	4	5	6	4	7	8	5	6	8	5	7	#NULL!	0	0	1	1
1196	#NULL!	1	1	1	1	#NULL!	2	1	3	2	#NULL!	0	#NULL!	4	3	3	3	3	3	3	3	3	3	3	3	3	2	2	2	2	2	2	2	1	1	1	1	1	1	1	1	1	1	1	#NULL!	0	1	0	0
1201	#NULL!	1	1	1	1	#NULL!	1	1	1	2	#NULL!	0	#NULL!	4	4	4	4	3	3	4	4	5	5	5	4	2	3	4	2	3	3	3	4	3	4	2	5	5	4	4	3	5	5	7	#NULL!	1	0	0	0
1204	#NULL!	1	1	1	1	#NULL!	2	1	2	1	#NULL!	0	#NULL!	5	4	5	1	1	3	5	8	4	6	8	4	7	8	6	8	1	5	3	8	9	3	1	4	5	9	5	5	1	1	1	#NULL!	0	0	1	1
1246	#NULL!	1	1	1	1	#NULL!	2	1	2	2	#NULL!	0	#NULL!	10	6	7	8	7	8	9	6	7	2	7	8	2	5	8	2	7	2	5	9	9	10	2	6	9	5	6	8	2	5	6	#NULL!	1	0	0	1
1263	#NULL!	1	1	1	1	#NULL!	2	1	1	5	#NULL!	0	#NULL!	5	10	4	1	7	4	8	2	7	2	7	6	10	3	6	1	10	5	9	6	6	6	2	8	5	8	2	10	3	1	10	#NULL!	0	0	0	1
1283	#NULL!	1	1	1	1	#NULL!	2	1	2	5	#NULL!	0	#NULL!	8	9	7	8	8	7	8	8	5	5	8	7	5	7	8	7	8	6	7	8	8	7	7	8	8	10	9	8	1	9	8	#NULL!	1	0	1	0
1328	#NULL!	1	1	1	1	#NULL!	1	1	3	2	#NULL!	0	#NULL!	2	4	6	5	8	2	6	4	3	8	3	4	9	4	5	3	4	3	8	2	4	6	2	1	5	4	6	4	2	8	2	#NULL!	0	0	1	0
1373	#NULL!	1	1	1	1	#NULL!	1	1	2	2	#NULL!	0	#NULL!	9	9	8	7	5	6	5	7	8	6	6	4	8	6	5	5	6	2	5	5	6	4	6	5	5	6	5	5	5	6	5	#NULL!	0	1	1	0
1407	#NULL!	1	1	1	1	#NULL!	2	1	1	6	#NULL!	0	#NULL!	1	1	1	1	1	2	2	2	9	9	9	9	9	3	3	3	3	3	5	5	5	5	5	7	7	7	10	10	10	10	10	#NULL!	0	1	0	0
1420	#NULL!	1	1	1	1	#NULL!	2	1	1	5	#NULL!	0	#NULL!	10	5	5	5	5	5	6	2	8	2	7	5	2	5	5	5	5	2	2	2	5	2	4	5	5	6	8	7	2	2	7	#NULL!	0	1	0	1
1422	#NULL!	1	1	1	1	#NULL!	2	1	2	2	#NULL!	0	#NULL!	10	10	10	10	10	9	7	7	7	5	8	10	10	9	9	6	8	7	7	9	10	10	10	9	9	6	9	9	5	7	9	#NULL!	0	1	0	0
1440	#NULL!	1	1	1	1	#NULL!	1	1	3	5	#NULL!	0	#NULL!	10	10	5	10	10	10	1	1	6	1	10	10	1	10	1	1	10	2	3	10	10	10	10	10	10	10	8	6	4	1	10	#NULL!	0	0	1	0
1442	#NULL!	1	1	1	1	#NULL!	2	1	1	2	#NULL!	0	#NULL!	10	10	9	10	10	9	7	5	8	3	10	9	1	10	9	4	8	8	8	9	9	10	10	10	10	9	10	10	1	1	10	#NULL!	0	0	1	0
1523	#NULL!	1	1	1	1	#NULL!	2	1	1	2	#NULL!	0	#NULL!	9	5	5	5	5	6	3	2	6	6	8	8	2	6	5	5	5	5	5	5	5	5	5	6	5	6	6	8	1	6	8	#NULL!	0	0	1	0
1552	#NULL!	1	1	1	1	#NULL!	2	1	2	2	#NULL!	0	#NULL!	6	7	8	7	6	7	6	8	6	5	6	7	8	5	7	6	7	7	7	7	6	6	7	8	3	6	5	4	5	3	4	#NULL!	1	0	0	0
1577	#NULL!	1	1	1	1	#NULL!	2	1	2	5	#NULL!	0	#NULL!	10	10	10	10	10	10	1	4	1	1	10	10	10	10	10	10	10	10	10	10	10	10	10	10	10	10	10	10	10	10	10	#NULL!	0	0	0	1
1626	#NULL!	1	1	1	1	#NULL!	2	1	2	6	#NULL!	0	#NULL!	10	10	8	10	9	9	6	3	3	1	10	10	1	10	10	9	10	10	9	10	9	10	10	10	10	10	10	10	2	2	10	#NULL!	0	0	1	0
1637	#NULL!	1	1	1	1	#NULL!	2	1	2	6	#NULL!	0	#NULL!	10	10	10	10	10	10	7	2	10	2	10	10	1	10	10	10	10	1	2	10	10	10	10	10	10	10	10	10	10	2	4	#NULL!	0	0	1	0
1690	#NULL!	1	1	1	1	#NULL!	1	1	1	2	#NULL!	0	#NULL!	3	5	4	3	2	2	3	4	3	4	5	3	2	1	3	4	5	3	2	5	6	4	5	6	4	3	2	3	2	1	2	#NULL!	1	0	0	0
1729	#NULL!	1	1	1	1	#NULL!	1	1	3	1	#NULL!	0	#NULL!	3	4	2	6	5	5	3	4	2	7	5	3	4	4	6	2	5	4	3	5	5	6	2	3	3	5	4	5	2	2	6	#NULL!	0	1	0	1
1731	#NULL!	1	1	1	1	#NULL!	2	1	2	5	#NULL!	0	#NULL!	10	10	10	10	10	10	10	1	10	2	10	10	1	10	10	10	10	1	2	10	10	10	10	10	10	10	10	10	2	2	10	#NULL!	0	0	1	0
1739	#NULL!	1	1	1	1	#NULL!	2	1	1	1	#NULL!	0	#NULL!	5	2	7	10	6	4	9	6	8	4	7	10	4	3	9	5	9	7	4	6	4	8	5	2	8	6	4	9	7	5	3	#NULL!	0	1	0	1
1763	#NULL!	1	1	1	1	#NULL!	1	1	1	6	#NULL!	0	#NULL!	9	9	7	8	9	8	7	3	4	2	8	8	8	5	8	2	10	2	5	5	9	6	8	8	7	5	9	9	6	10	9	#NULL!	1	0	1	0
1776	#NULL!	1	1	1	1	#NULL!	2	1	2	6	#NULL!	0	#NULL!	10	10	10	10	10	1	4	1	1	10	10	10	10	10	10	10	10	10	10	10	10	10	10	10	10	10	10	10	10	10	10	#NULL!	0	0	0	1
1784	#NULL!	1	1	1	1	#NULL!	2	1	2	1	#NULL!	0	#NULL!	5	10	6	2	9	6	2	8	4	7	4	7	5	10	6	3	8	5	3	8	6	5	3	8	6	4	3	8	6	5	5	#NULL!	1	0	0	0
25	#NULL!	1	1	1	1	#NULL!	1	1	2	99	#NULL!	0	#NULL!	3	7	5	9	5	2	6	4	6	4	2	2	5	9	6	2	5	7	6	2	5	4	6	2	5	8	4	6	5	2	8	#NULL!	1	0	1	0
44	#NULL!	1	1	1	1	#NULL!	1	1	1	5	#NULL!	0	#NULL!	10	10	10	10	10	10	10	10	10	2	10	10	10	8	8	10	10	10	8	9	9	10	10	10	10	6	6	9	9	10	10	#NULL!	1	0	0	0
49	#NULL!	1	1	1	1	#NULL!	2	1	2	5	#NULL!	0	#NULL!	8	9	10	9	10	10	3	10	9	3	10	9	5	10	10	6	10	3	8	8	10	9	9	9	10	5	8	9	3	8	8	#NULL!	0	0	1	0
116	#NULL!	1	1	1	1	#NULL!	2	1	1	5	#NULL!	0	#NULL!	6	5	3	5	6	4	6	4	2	8	6	5	5	5	7	6	5	4	6	5	4	6	5	4	3	7	6	5	8	7	5	#NULL!	1	0	0	0
119	#NULL!	1	1	1	1	#NULL!	2	1	1	6	#NULL!	0	#NULL!	3	4	3	2	3	4	4	3	4	3	4	4	4	3	4	3	4	3	4	4	4	4	3	4	3	4	3	4	4	4	4	#NULL!	1	1	0	0
127	#NULL!	1	1	1	1	#NULL!	2	1	2	99	#NULL!	0	#NULL!	7	7	7	8	8	7	7	8	5	7	9	7	7	9	9	9	7	8	7	7	7	7	7	7	7	7	7	7	7	7	7	#NULL!	0	0	1	1
166	#NULL!	1	1	1	1	#NULL!	2	1	1	2	#NULL!	0	#NULL!	1	3	2	4	6	5	4	5	4	4	3	4	4	3	3	3	4	3	4	3	4	1	3	3	3	4	3	4	3	4	3	#NULL!	1	1	0	0
172	#NULL!	1	1	1	1	#NULL!	2	1	2	99	#NULL!	0	#NULL!	1	2	5	4	7	9	6	2	6	5	4	2	5	1	4	6	2	5	4	4	2	3	2	5	2	6	1	3	5	3	6	#NULL!	1	0	1	0
175	#NULL!	1	1	1	1	#NULL!	1	1	1	2	#NULL!	0	#NULL!	9	9	9	9	9	8	9	1	8	1	8	9	2	9	5	7	5	1	1	8	6	8	5	7	7	8	8	6	3	3	9	#NULL!	0	0	1	0
211	#NULL!	1	1	1	1	#NULL!	2	1	1	2	#NULL!	0	#NULL!	10	10	10	8	9	10	10	9	10	9	10	9	9	10	10	10	10	10	5	8	9	9	4	8	6	8	8	6	4	8	10	#NULL!	0	0	0	1
216	#NULL!	1	1	1	1	#NULL!	1	1	2	5	#NULL!	0	#NULL!	8	6	6	10	8	8	6	8	3	2	8	7	1	8	3	4	5	4	7	5	2	5	5	8	5	7	8	8	2	1	5	#NULL!	0	1	1	0
224	#NULL!	1	1	1	1	#NULL!	1	1	2	2	#NULL!	0	#NULL!	10	10	10	10	10	10	10	1	10	1	10	10	1	10	10	10	10	1	1	10	10	10	10	10	10	10	10	10	4	3	10	#NULL!	1	1	0	0
259	#NULL!	1	1	1	1	#NULL!	2	1	1	2	#NULL!	0	#NULL!	10	10	10	10	7	8	9	10	10	10	10	10	10	8	8	10	10	10	10	8	8	8	10	10	10	10	10	10	10	8	9	#NULL!	1	0	0	0
267	#NULL!	1	1	1	1	#NULL!	2	1	3	5	#NULL!	0	#NULL!	10	10	10	10	10	10	5	1	3	1	10	10	1	10	10	10	10	1	1	10	10	10	10	10	10	1	10	10	1	3	10	#NULL!	0	0	1	0
275	#NULL!	1	1	1	1	#NULL!	1	1	2	5	#NULL!	0	#NULL!	10	10	10	10	10	10	1	10	10	1	10	10	10	10	10	10	10	10	10	10	10	10	10	10	10	10	10	10	1	1	10	#NULL!	0	1	0	0
312	#NULL!	1	1	1	1	#NULL!	2	1	2	5	#NULL!	0	#NULL!	8	10	8	10	9	8	9	6	3	2	10	1	2	2	1	10	9	9	8	9	10	9	1	9	10	1	9	10	2	8	9	#NULL!	1	1	0	0
350	#NULL!	1	1	1	1	#NULL!	1	1	2	5	#NULL!	0	#NULL!	1	3	2	4	5	4	2	2	1	2	4	2	3	3	2	3	5	4	3	1	4	6	5	4	2	4	3	4	5	5	6	#NULL!	0	1	0	0
352	#NULL!	1	1	1	1	#NULL!	2	1	1	2	#NULL!	0	#NULL!	9	9	9	9	9	9	3	8	4	3	10	9	4	9	9	7	9	5	7	6	9	9	9	9	8	9	9	8	3	9	9	#NULL!	0	0	1	0
400	#NULL!	1	1	1	1	#NULL!	2	1	2	99	#NULL!	0	#NULL!	2	7	3	1	10	9	6	4	10	6	9	2	3	7	5	9	2	4	6	3	7	2	10	9	7	2	6	3	8	1	10	#NULL!	0	0	1	0
415	#NULL!	1	1	1	1	#NULL!	1	1	2	2	#NULL!	0	#NULL!	8	8	10	10	10	10	8	10	10	2	10	10	10	8	8	10	10	7	10	10	10	8	8	10	10	7	6	8	10	10	6	#NULL!	1	0	0	0
424	#NULL!	1	1	1	1	#NULL!	1	1	2	5	#NULL!	0	#NULL!	10	10	10	10	9	10	5	1	10	2	10	10	1	10	10	10	9	9	3	9	10	10	10	10	10	10	10	10	4	2	10	#NULL!	0	0	1	0
464	#NULL!	1	1	1	1	#NULL!	2	1	1	5	#NULL!	0	#NULL!	9	9	9	10	10	10	10	10	10	1	8	8	10	10	10	9	9	10	10	10	10	9	9	9	6	10	10	10	10	4	10	#NULL!	1	0	0	0
495	#NULL!	1	1	1	1	#NULL!	2	1	2	5	#NULL!	0	#NULL!	9	9	9	9	5	8	8	6	8	3	10	9	4	10	9	6	9	2	2	5	9	9	8	9	8	9	9	8	3	9	9	#NULL!	0	1	1	0
497	#NULL!	1	1	1	1	#NULL!	2	1	2	2	#NULL!	0	#NULL!	7	5	2	7	6	2	4	8	4	9	2	1	5	8	6	1	3	4	5	4	3	4	2	3	4	3	4	7	8	6	4	#NULL!	0	0	1	0
552	#NULL!	1	1	1	1	#NULL!	2	1	1	1	#NULL!	0	#NULL!	3	5	2	3	2	4	6	5	3	5	3	4	2	3	5	7	8	3	2	8	6	5	5	4	3	5	4	3	5	6	3	#NULL!	1	0	1	0
553	#NULL!	1	1	1	1	#NULL!	2	1	1	6	#NULL!	0	#NULL!	9	3	1	8	7	2	6	10	4	9	5	1	6	3	4	7	6	8	3	4	1	6	8	5	2	9	7	10	2	6	7	#NULL!	0	1	1	0
554	#NULL!	1	1	1	1	#NULL!	2	1	1	2	#NULL!	0	#NULL!	1	3	7	9	10	3	9	7	2	6	1	9	7	2	6	7	1	3	4	3	1	9	5	6	10	3	7	1	6	4	2	#NULL!	0	1	0	1
599	#NULL!	1	1	1	1	#NULL!	1	1	1	6	#NULL!	0	#NULL!	9	10	9	9	9	9	10	1	9	2	9	9	2	9	7	1	8	1	1	8	8	8	8	8	8	8	8	9	2	2	9	#NULL!	0	0	1	0
619	#NULL!	1	1	1	1	#NULL!	2	1	2	2	#NULL!	0	#NULL!	6	8	7	8	6	5	6	7	7	5	6	5	4	5	4	6	5	4	3	7	6	5	4	6	5	4	6	6	8	7	4	#NULL!	1	0	1	0
621	#NULL!	1	1	1	1	#NULL!	1	1	2	2	#NULL!	0	#NULL!	8	8	9	8	8	10	7	7	7	10	10	7	7	8	8	10	7	7	1	10	6	6	10	9	9	10	10	10	8	8	10	#NULL!	1	0	0	0
622	#NULL!	1	1	1	1	#NULL!	1	1	2	2	#NULL!	0	#NULL!	2	1	3	5	6	8	5	4	3	4	5	6	4	1	4	2	3	5	7	5	3	1	2	3	5	8	6	3	8	4	6	#NULL!	0	1	0	1
625	#NULL!	1	1	1	1	#NULL!	2	1	1	5	#NULL!	0	#NULL!	6	8	5	6	8	6	5	5	6	5	6	5	7	5	7	6	5	6	3	5	5	6	3	4	4	5	6	4	3	5	6	#NULL!	1	1	0	0
633	#NULL!	1	1	1	1	#NULL!	2	1	1	99	#NULL!	0	#NULL!	3	5	2	3	2	4	3	4	5	3	2	7	5	6	3	5	4	3	5	2	3	6	7	6	5	3	5	4	5	3	6	#NULL!	1	0	0	0
652	#NULL!	1	1	1	1	#NULL!	1	1	1	2	#NULL!	0	#NULL!	10	10	7	5	8	7	8	1	8	2	8	9	2	9	6	8	8	1	1	6	7	8	8	9	6	8	8	6	2	4	9	#NULL!	0	0	1	0
677	#NULL!	1	1	1	1	#NULL!	2	1	1	5	#NULL!	0	#NULL!	9	9	9	9	9	9	9	1	9	1	9	9	2	9	9	2	8	1	2	8	7	8	6	8	5	7	8	8	3	1	9	#NULL!	0	0	1	0
696	#NULL!	1	1	1	1	#NULL!	1	1	1	5	#NULL!	0	#NULL!	9	8	4	7	7	8	4	6	7	3	8	9	5	8	8	4	8	4	4	5	5	8	9	9	8	9	9	9	4	2	8	#NULL!	1	0	1	0
710	#NULL!	1	1	1	1	#NULL!	2	1	1	1	#NULL!	0	#NULL!	7	6	6	7	7	7	8	8	8	8	9	8	9	8	8	7	6	7	7	7	8	8	8	10	10	8	8	8	5	7	7	#NULL!	1	0	0	0
716	#NULL!	1	1	1	1	#NULL!	2	1	2	5	#NULL!	0	#NULL!	10	10	10	10	9	10	10	1	10	1	10	10	1	10	8	1	9	10	2	10	10	10	10	10	10	10	10	9	2	2	10	#NULL!	0	0	1	0
735	#NULL!	1	1	1	1	#NULL!	1	1	3	2	#NULL!	0	#NULL!	9	10	10	10	9	10	9	1	9	1	10	8	2	9	10	3	8	2	2	9	9	9	7	8	8	8	8	8	1	2	9	#NULL!	0	0	1	0
749	#NULL!	1	1	1	1	#NULL!	1	1	2	5	#NULL!	0	#NULL!	8	9	10	10	8	8	9	10	10	7	7	10	10	8	8	9	10	10	9	10	9	9	3	9	8	9	8	9	10	6	7	#NULL!	1	0	0	0
756	#NULL!	1	1	1	1	#NULL!	2	1	1	2	#NULL!	0	#NULL!	10	5	5	10	5	5	1	5	5	1	8	9	1	1	1	10	1	8	5	5	3	4	5	6	9	4	5	10	9	5	5	#NULL!	0	0	1	0
770	#NULL!	1	1	1	1	#NULL!	2	1	2	6	#NULL!	0	#NULL!	7	7	7	6	6	6	6	6	6	6	6	6	6	7	6	7	7	6	6	5	7	7	7	7	6	6	6	6	8	6	6	#NULL!	1	0	0	1
784	#NULL!	1	1	1	1	#NULL!	2	1	2	5	#NULL!	0	#NULL!	10	10	10	8	9	8	9	1	9	1	9	8	2	8	9	2	9	2	9	9	9	9	9	9	9	9	9	9	1	2	9	#NULL!	0	0	1	0
799	#NULL!	1	1	1	1	#NULL!	2	1	1	2	#NULL!	0	#NULL!	3	7	2	3	7	10	9	1	6	7	2	8	10	3	4	1	6	2	7	3	1	7	6	1	9	10	5	2	8	3	8	#NULL!	0	1	1	0
800	#NULL!	1	1	1	1	#NULL!	2	1	1	2	#NULL!	0	#NULL!	5	3	7	1	6	6	1	7	10	6	4	9	3	1	7	2	6	4	9	7	3	2	3	4	6	9	10	1	5	3	1	#NULL!	1	0	0	1
802	#NULL!	1	1	1	1	#NULL!	2	1	2	2	#NULL!	0	#NULL!	8	8	8	9	9	9	4	9	9	4	9	8	2	9	7	6	7	2	2	8	8	9	8	8	8	8	9	8	2	8	8	#NULL!	0	0	1	0
828	#NULL!	1	1	1	1	#NULL!	2	1	1	5	#NULL!	0	#NULL!	8	5	6	3	4	6	7	8	8	7	5	4	5	4	6	7	8	9	8	7	6	5	4	3	2	5	5	7	6	4	5	#NULL!	0	0	0	1
845	#NULL!	1	1	1	1	#NULL!	2	1	2	5	#NULL!	0	#NULL!	8	7	7	9	8	8	4	7	5	4	8	6	2	7	6	7	6	4	4	5	5	9	5	6	5	4	6	8	5	7	8	#NULL!	1	0	1	0
866	#NULL!	1	1	1	1	#NULL!	2	1	2	2	#NULL!	0	#NULL!	4	5	6	4	8	4	7	3	2	7	2	8	4	7	4	5	4	7	2	3	4	7	5	2	8	5	4	8	1	1	5	#NULL!	0	0	1	0
881	#NULL!	1	1	1	1	#NULL!	2	1	2	2	#NULL!	0	#NULL!	3	5	4	6	6	5	6	6	5	5	6	5	6	5	6	5	6	5	6	5	5	5	5	5	5	5	5	5	5	5	5	#NULL!	1	1	0	0
883	#NULL!	1	1	1	1	#NULL!	2	1	3	6	#NULL!	0	#NULL!	6	6	7	5	5	5	5	5	4	4	3	8	5	5	6	6	6	6	6	5	5	5	6	6	6	6	6	4	4	5	5	#NULL!	0	1	0	1
911	#NULL!	1	1	1	1	#NULL!	2	1	1	2	#NULL!	0	#NULL!	10	10	10	10	10	10	6	1	9	1	9	9	2	9	9	2	8	2	2	8	8	8	8	8	9	8	7	9	5	2	4	#NULL!	0	0	1	0
927	#NULL!	1	1	1	1	#NULL!	1	1	2	5	#NULL!	0	#NULL!	2	4	2	4	6	5	3	1	2	4	6	7	6	3	5	4	6	4	2	5	6	5	4	2	1	3	5	7	6	5	6	#NULL!	0	1	1	0
950	#NULL!	1	1	1	1	#NULL!	2	1	2	5	#NULL!	0	#NULL!	1	2	3	10	4	5	3	5	1	4	2	4	1	1	2	4	10	7	4	4	3	10	7	5	4	7	3	7	7	1	10	#NULL!	1	0	0	1
951	#NULL!	1	1	1	1	#NULL!	2	1	2	1	#NULL!	0	#NULL!	6	7	8	10	9	6	7	8	5	1	5	8	3	6	10	1	7	3	5	9	8	10	1	6	7	5	10	10	7	2	4	#NULL!	0	1	0	1
958	#NULL!	1	1	1	1	#NULL!	1	1	1	5	#NULL!	0	#NULL!	6	8	5	7	3	5	2	7	2	4	5	4	7	4	3	6	4	7	5	3	5	5	7	3	4	8	9	2	5	6	5	#NULL!	0	0	1	0
964	#NULL!	1	1	1	1	#NULL!	2	1	2	6	#NULL!	0	#NULL!	6	4	6	5	4	7	6	4	3	5	6	5	7	5	4	3	7	6	4	7	5	4	3	7	5	6	5	4	6	8	6	#NULL!	1	0	0	0
971	#NULL!	1	1	1	1	#NULL!	2	1	3	6	#NULL!	0	#NULL!	10	10	9	10	10	10	2	2	9	1	10	10	1	10	9	6	9	5	5	9	9	10	10	10	10	9	10	10	2	4	10	#NULL!	0	0	1	0
994	#NULL!	1	1	1	1	#NULL!	2	1	3	5	#NULL!	0	#NULL!	7	10	4	10	5	3	10	10	3	5	1	5	7	9	1	7	3	10	4	1	8	2	10	2	6	4	7	4	7	1	8	#NULL!	0	1	0	1
1004	#NULL!	1	1	1	1	#NULL!	2	1	2	5	#NULL!	0	#NULL!	10	7	8	9	9	9	5	10	8	5	10	9	9	10	9	8	9	5	5	9	9	8	8	9	9	9	10	8	7	10	8	#NULL!	0	1	0	0
1021	#NULL!	1	1	1	1	#NULL!	2	1	2	6	#NULL!	0	#NULL!	10	6	7	5	9	5	10	4	1	2	6	3	6	1	3	8	5	5	4	8	4	10	5	5	6	2	5	7	1	4	10	#NULL!	0	0	1	0
1043	#NULL!	1	1	1	1	#NULL!	1	1	2	2	#NULL!	0	#NULL!	10	10	10	10	10	10	8	9	6	2	9	7	3	8	9	5	8	4	3	7	9	10	8	7	8	3	10	7	5	8	9	#NULL!	0	0	1	0
1057	#NULL!	1	1	1	1	#NULL!	1	1	1	5	#NULL!	0	#NULL!	10	10	8	10	10	10	2	10	5	1	10	7	5	10	10	3	9	3	1	5	8	9	10	10	8	7	7	7	2	5	8	#NULL!	1	0	1	0
1064	#NULL!	1	1	1	1	#NULL!	2	1	1	5	#NULL!	0	#NULL!	5	3	6	1	5	10	5	7	3	5	3	1	7	1	6	4	7	4	8	9	3	1	7	1	6	7	5	6	5	7	1	#NULL!	1	0	0	1
1067	#NULL!	1	1	1	1	#NULL!	1	1	2	2	#NULL!	0	#NULL!	10	8	8	10	9	9	6	7	5	2	7	7	1	10	10	1	7	2	6	5	9	10	8	8	9	8	7	9	3	5	10	#NULL!	1	0	0	0
1071	#NULL!	1	1	1	1	#NULL!	2	1	2	2	#NULL!	0	#NULL!	10	10	10	10	10	10	5	10	5	5	10	10	10	10	10	1	10	3	3	9	10	10	10	10	10	4	10	10	4	10	10	#NULL!	1	0	1	0
1076	#NULL!	1	1	1	1	#NULL!	2	1	1	2	#NULL!	0	#NULL!	6	3	7	3	10	6	9	5	7	1	8	6	8	1	5	10	7	5	8	6	9	4	2	6	6	4	4	10	8	7	7	#NULL!	0	1	0	1
1078	#NULL!	1	1	1	1	#NULL!	1	1	2	2	#NULL!	0	#NULL!	10	9	9	10	9	9	2	5	5	1	10	5	2	10	9	5	8	2	2	5	7	6	5	5	6	8	9	10	2	2	7	#NULL!	0	0	1	0
1088	#NULL!	1	1	1	1	#NULL!	1	1	3	6	#NULL!	0	#NULL!	3	7	6	8	9	3	4	5	6	4	5	8	7	2	7	6	8	2	5	4	6	2	7	6	3	4	3	3	2	4	4	#NULL!	0	0	1	1
1111	#NULL!	1	1	1	1	#NULL!	1	1	2	5	#NULL!	0	#NULL!	3	2	3	5	6	3	2	5	2	3	4	2	6	7	5	3	5	3	5	3	6	5	6	4	5	6	3	2	4	3	5	#NULL!	1	0	0	1
1115	#NULL!	1	1	1	1	#NULL!	1	1	1	5	#NULL!	0	#NULL!	3	2	5	2	6	7	8	2	6	5	7	5	6	4	2	8	9	3	5	7	2	6	8	4	1	9	5	8	6	2	5	#NULL!	1	0	1	0
1136	#NULL!	1	1	1	1	#NULL!	1	1	1	5	#NULL!	0	#NULL!	6	6	4	10	10	10	4	3	8	2	7	8	8	1	3	3	1	1	5	1	10	1	10	9	10	7	7	10	1	1	10	#NULL!	1	0	0	0
1138	#NULL!	1	1	1	1	#NULL!	1	1	2	6	#NULL!	0	#NULL!	2	1	2	3	4	5	2	5	2	4	3	4	5	1	2	3	4	5	4	3	1	4	6	3	1	3	5	2	6	1	4	#NULL!	1	0	0	1
1168	#NULL!	1	1	1	1	#NULL!	1	1	2	5	#NULL!	0	#NULL!	10	10	3	10	10	7	10	1	3	8	9	10	1	10	10	1	3	1	10	7	1	10	10	10	10	6	10	10	1	5	10	#NULL!	1	0	1	0
1181	#NULL!	1	1	1	1	#NULL!	2	1	2	1	#NULL!	0	#NULL!	1	4	6	3	7	3	7	1	10	9	7	5	5	5	2	8	2	10	8	7	10	6	6	10	1	5	6	10	7	5	10	#NULL!	1	0	0	1
1184	#NULL!	1	1	1	1	#NULL!	1	1	2	5	#NULL!	0	#NULL!	10	10	10	10	10	10	2	5	5	1	10	4	2	9	8	7	9	2	8	4	6	6	5	7	6	8	9	9	2	2	8	#NULL!	0	0	1	0
1199	#NULL!	1	1	1	1	#NULL!	2	1	1	1	#NULL!	0	#NULL!	1	10	5	6	9	5	1	2	4	3	6	6	8	1	10	5	5	8	2	10	1	2	3	7	9	4	4	10	1	6	5	#NULL!	0	0	1	1
1222	#NULL!	1	1	1	1	#NULL!	2	1	1	2	#NULL!	0	#NULL!	10	10	8	10	10	9	1	9	8	1	10	8	1	10	9	1	10	1	8	10	10	10	2	4	10	10	10	9	4	9	7	#NULL!	0	0	1	0
1230	#NULL!	1	1	1	1	#NULL!	2	1	2	1	#NULL!	0	#NULL!	8	9	8	10	8	9	3	3	3	5	7	3	1	3	3	6	7	4	5	5	5	6	2	2	2	2	2	2	2	2	3	#NULL!	1	1	0	0
1241	#NULL!	1	1	1	1	#NULL!	1	1	1	2	#NULL!	0	#NULL!	9	5	8	4	6	5	5	6	5	5	5	6	6	5	5	4	5	5	5	6	5	5	5	5	5	6	4	2	5	4	6	#NULL!	0	0	1	1
1244	#NULL!	1	1	1	1	#NULL!	2	1	2	1	#NULL!	0	#NULL!	2	2	2	2	2	2	2	2	2	2	2	2	2	1	1	1	1	1	1	1	1	1	1	1	1	1	1	1	1	1	1	#NULL!	0	1	0	0
1251	#NULL!	1	1	1	1	#NULL!	2	1	2	5	#NULL!	0	#NULL!	10	10	10	10	10	10	2	4	9	2	10	10	1	10	9	4	8	3	3	9	9	10	10	10	10	9	10	10	1	4	10	#NULL!	0	1	1	0
1254	#NULL!	1	1	1	1	#NULL!	1	1	1	99	#NULL!	0	#NULL!	1	1	3	10	1	1	1	1	1	1	1	1	1	1	2	1	4	2	4	5	5	4	3	3	2	5	5	1	1	1	1	#NULL!	1	1	0	0
1276	#NULL!	1	1	1	1	#NULL!	1	1	1	5	#NULL!	0	#NULL!	10	10	10	10	1	1	10	10	1	1	10	10	1	1	10	1	10	1	1	10	10	1	10	1	1	10	10	1	1	10	10	#NULL!	0	0	1	0
1317	#NULL!	1	1	1	1	#NULL!	1	1	2	6	#NULL!	0	#NULL!	2	3	6	3	1	2	4	6	4	2	1	3	5	2	3	4	5	4	3	1	3	4	5	6	7	5	3	1	2	3	5	#NULL!	0	1	1	0
1319	#NULL!	1	1	1	1	#NULL!	2	1	1	6	#NULL!	0	#NULL!	7	2	3	7	10	2	3	1	7	9	5	7	3	1	8	9	10	4	6	6	3	8	1	9	5	3	4	6	10	7	1	#NULL!	1	0	0	0
1320	#NULL!	1	1	1	1	#NULL!	2	1	1	2	#NULL!	0	#NULL!	3	7	2	4	6	10	3	5	3	9	7	2	5	6	5	1	7	2	5	2	7	6	1	5	1	9	6	4	7	5	4	#NULL!	0	0	0	1
1348	#NULL!	1	1	1	1	#NULL!	1	1	3	5	#NULL!	0	#NULL!	8	6	5	8	8	8	4	5	5	2	9	7	2	8	6	8	6	5	5	4	6	6	7	7	5	6	8	8	3	2	6	#NULL!	1	0	1	0
1359	#NULL!	1	1	1	1	#NULL!	1	1	2	99	#NULL!	0	#NULL!	1	1	2	10	1	1	1	1	1	1	1	1	1	2	1	2	1	3	1	4	4	3	2	2	4	4	2	4	2	2	2	#NULL!	1	1	0	0
1363	#NULL!	1	1	1	1	#NULL!	1	1	2	5	#NULL!	0	#NULL!	1	3	5	4	3	1	3	4	5	4	3	4	5	1	2	4	3	1	2	3	6	4	5	7	1	4	2	3	6	4	2	#NULL!	0	1	0	1
1371	#NULL!	1	1	1	1	#NULL!	1	1	1	6	#NULL!	0	#NULL!	9	9	1	1	1	1	7	4	7	1	1	1	1	1	1	1	1	1	1	1	1	1	1	1	1	3	3	1	1	1	1	#NULL!	1	1	0	0
1378	#NULL!	1	1	1	1	#NULL!	2	1	2	6	#NULL!	0	#NULL!	10	9	9	10	9	10	1	2	7	1	10	9	1	9	7	10	10	1	4	10	9	10	9	6	9	5	10	7	2	9	10	#NULL!	1	1	0	0
1379	#NULL!	1	1	1	1	#NULL!	1	1	2	5	#NULL!	0	#NULL!	10	10	10	10	10	10	1	10	1	1	10	10	1	10	10	10	10	1	1	10	4	10	10	10	10	10	10	10	1	5	10	#NULL!	0	0	1	0
1415	#NULL!	1	1	1	1	#NULL!	1	1	2	2	#NULL!	0	#NULL!	10	10	10	10	10	10	10	1	5	1	10	10	1	10	10	10	10	1	1	10	10	10	10	10	10	7	10	10	1	10	10	#NULL!	0	0	1	0
1434	#NULL!	1	1	1	1	#NULL!	2	1	2	5	#NULL!	0	#NULL!	5	5	5	5	5	5	5	5	5	5	5	1	1	5	5	5	5	5	5	5	5	5	5	5	5	5	5	5	5	5	5	#NULL!	0	0	1	0
1447	#NULL!	1	1	1	1	#NULL!	2	1	2	6	#NULL!	0	#NULL!	10	9	9	9	9	8	5	8	8	6	10	9	9	9	9	9	9	5	7	9	9	9	8	10	10	7	10	10	5	9	9	#NULL!	0	1	0	0
1455	#NULL!	1	1	1	1	#NULL!	1	1	1	2	#NULL!	0	#NULL!	10	10	10	10	10	10	1	1	6	2	10	5	1	10	10	10	10	1	1	10	9	10	10	10	10	1	10	10	2	10	2	#NULL!	0	0	1	0
1463	#NULL!	1	1	1	1	#NULL!	2	1	1	2	#NULL!	0	#NULL!	7	8	9	8	10	8	6	5	4	3	7	5	5	5	5	5	5	5	5	5	5	5	5	5	5	5	5	5	4	8	3	#NULL!	1	0	1	0
1464	#NULL!	1	1	1	1	#NULL!	2	1	1	6	#NULL!	0	#NULL!	10	10	10	10	10	10	10	10	10	1	10	10	1	10	8	6	10	8	10	3	6	10	10	10	4	10	10	4	7	8	6	#NULL!	1	1	0	0
1465	#NULL!	1	1	1	1	#NULL!	2	1	1	6	#NULL!	0	#NULL!	10	10	10	10	10	10	10	10	10	1	10	10	1	10	8	6	10	8	10	3	6	10	10	10	4	10	10	4	7	8	6	#NULL!	1	1	0	0
1473	#NULL!	1	1	1	1	#NULL!	1	1	2	5	#NULL!	0	#NULL!	2	3	4	7	3	5	8	6	4	6	7	5	4	2	5	2	4	3	4	5	6	4	3	5	6	5	6	8	4	6	5	#NULL!	0	1	1	0
1478	#NULL!	1	1	1	1	#NULL!	1	1	2	1	#NULL!	0	#NULL!	3	5	6	5	5	5	6	3	4	4	5	3	4	2	4	5	4	3	4	5	3	4	2	6	5	6	3	4	4	5	2	#NULL!	1	0	0	1
1484	#NULL!	1	1	1	1	#NULL!	1	1	1	2	#NULL!	0	#NULL!	10	10	10	10	10	10	10	2	10	1	10	10	4	10	10	1	10	1	1	10	7	10	10	10	10	4	10	10	1	1	10	#NULL!	1	0	1	0
1499	#NULL!	1	1	1	1	#NULL!	1	1	1	1	#NULL!	0	#NULL!	2	5	4	5	3	2	6	6	4	5	2	3	4	2	5	3	4	2	6	5	6	2	3	3	4	4	6	5	2	3	4	#NULL!	1	0	0	1
1512	#NULL!	1	1	1	1	#NULL!	1	1	2	99	#NULL!	0	#NULL!	1	3	2	1	1	4	10	1	1	1	1	1	1	1	2	3	4	5	6	7	7	9	10	2	2	1	1	2	1	1	1	#NULL!	1	1	0	0
1548	#NULL!	1	1	1	1	#NULL!	2	1	1	2	#NULL!	0	#NULL!	6	8	6	8	5	4	7	6	6	8	6	4	4	6	7	6	7	6	6	7	8	6	7	7	6	7	6	7	6	6	6	#NULL!	0	0	1	1
1549	#NULL!	1	1	1	1	#NULL!	1	1	2	99	#NULL!	0	#NULL!	8	6	5	5	6	4	5	6	4	5	5	7	5	6	5	6	6	7	6	5	6	5	6	5	6	6	5	5	5	4	5	#NULL!	1	1	0	0
1554	#NULL!	1	1	1	1	#NULL!	2	1	2	2	#NULL!	0	#NULL!	8	7	8	7	8	6	5	4	4	5	4	4	4	4	5	6	5	2	5	6	4	5	6	7	4	4	4	5	5	4	5	#NULL!	0	0	1	0
1558	#NULL!	1	1	1	1	#NULL!	2	1	2	2	#NULL!	0	#NULL!	10	10	9	10	10	10	3	2	8	1	10	10	1	10	8	3	9	3	9	9	5	10	10	10	5	9	10	10	2	10	9	#NULL!	0	0	1	0
1560	#NULL!	1	1	1	1	#NULL!	1	1	2	99	#NULL!	0	#NULL!	2	3	4	5	6	7	8	9	10	1	1	1	1	3	6	3	3	6	3	2	2	1	1	1	1	1	1	1	1	1	1	#NULL!	1	1	0	0
1563	#NULL!	1	1	1	1	#NULL!	1	1	2	5	#NULL!	0	#NULL!	1	6	1	4	2	4	2	4	6	3	5	1	4	1	6	9	3	5	2	4	5	6	5	4	4	5	6	7	5	6	5	#NULL!	0	1	0	0
1573	#NULL!	1	1	1	1	#NULL!	2	1	2	2	#NULL!	0	#NULL!	3	7	7	6	2	8	7	4	6	2	4	3	7	5	2	4	3	7	6	7	2	6	3	4	3	5	7	6	1	5	4	#NULL!	0	1	1	0
1581	#NULL!	1	1	1	1	#NULL!	2	1	2	6	#NULL!	0	#NULL!	10	10	9	10	10	10	7	3	8	4	10	10	2	10	9	5	10	3	3	10	10	10	10	10	6	5	7	10	5	5	9	#NULL!	1	0	1	0
1599	#NULL!	1	1	1	1	#NULL!	2	1	2	2	#NULL!	0	#NULL!	1	1	1	2	2	2	2	2	2	2	2	2	2	2	2	2	2	2	6	6	6	6	3	3	3	3	3	2	2	1	1	#NULL!	0	1	0	0
1616	#NULL!	1	1	1	1	#NULL!	1	1	2	2	#NULL!	0	#NULL!	10	10	10	10	10	10	10	1	10	6	5	10	1	10	10	10	10	1	1	10	10	10	10	10	10	2	10	10	3	2	8	#NULL!	0	0	1	0
1617	#NULL!	1	1	1	1	#NULL!	2	1	2	5	#NULL!	0	#NULL!	10	10	9	10	10	10	7	2	10	10	10	10	1	10	9	9	4	10	4	10	10	10	10	10	10	10	10	10	2	4	10	#NULL!	1	0	1	0
1630	#NULL!	1	1	1	1	#NULL!	1	1	1	1	#NULL!	0	#NULL!	4	6	2	6	4	5	3	8	2	5	8	4	6	4	7	5	2	4	1	4	9	6	2	4	5	6	1	4	6	8	4	#NULL!	1	0	0	1
1660	#NULL!	1	1	1	1	#NULL!	2	1	2	2	#NULL!	0	#NULL!	9	5	5	8	8	5	5	2	8	3	7	7	2	7	2	5	5	2	6	5	7	8	6	7	6	3	5	8	3	5	7	#NULL!	1	0	0	1
1665	#NULL!	1	1	1	1	#NULL!	2	1	2	2	#NULL!	0	#NULL!	4	8	10	6	4	3	1	3	5	8	7	5	4	4	7	4	8	6	4	9	10	5	2	7	3	7	5	2	7	6	4	#NULL!	0	1	1	0
1668	#NULL!	1	1	1	1	#NULL!	1	1	1	2	#NULL!	0	#NULL!	9	8	7	8	10	8	10	8	7	8	8	9	9	7	8	7	8	9	10	9	8	7	7	7	8	9	8	7	8	9	8	#NULL!	0	0	0	1
1683	#NULL!	1	1	1	1	#NULL!	1	1	2	5	#NULL!	0	#NULL!	2	4	3	7	8	3	7	3	4	6	3	6	5	3	4	5	6	2	3	4	5	5	2	3	3	2	4	7	5	6	5	#NULL!	0	0	1	1
1684	#NULL!	1	1	1	1	#NULL!	2	1	2	99	#NULL!	0	#NULL!	3	5	3	2	5	4	3	2	5	8	3	5	6	4	3	5	5	4	5	6	3	5	8	7	5	6	4	3	5	6	8	#NULL!	1	0	1	0
1715	#NULL!	1	1	1	1	#NULL!	2	1	1	5	#NULL!	0	#NULL!	6	7	8	5	6	8	6	8	9	6	4	5	7	5	4	6	6	5	7	6	5	7	6	6	5	6	6	7	6	5	6	#NULL!	0	1	0	0
1716	#NULL!	1	1	1	1	#NULL!	1	1	1	6	#NULL!	0	#NULL!	9	9	9	10	10	10	10	10	10	1	8	8	10	10	10	8	8	10	10	10	10	8	8	8	5	10	10	10	10	5	10	#NULL!	1	0	0	0
1720	#NULL!	1	1	1	1	#NULL!	2	1	2	6	#NULL!	0	#NULL!	10	10	10	10	10	10	10	5	10	2	10	10	1	10	10	10	10	10	10	10	10	10	10	10	10	9	10	10	1	2	10	#NULL!	0	0	1	0
1747	#NULL!	1	1	1	1	#NULL!	2	1	1	2	#NULL!	0	#NULL!	10	10	10	10	10	10	10	1	10	3	10	10	1	10	10	10	10	1	4	10	10	10	9	10	8	10	10	10	2	3	10	#NULL!	0	0	1	0
1768	#NULL!	1	1	1	1	#NULL!	1	1	1	5	#NULL!	0	#NULL!	10	10	10	10	10	10	10	1	10	2	10	10	1	10	10	10	10	1	10	10	10	10	10	10	10	10	10	10	1	2	10	#NULL!	0	0	1	0
1790	#NULL!	1	1	1	1	#NULL!	2	1	3	5	#NULL!	0	#NULL!	10	8	9	8	7	9	8	1	8	1	8	8	2	9	7	1	8	2	2	8	8	8	8	8	8	8	8	8	2	1	9	#NULL!	0	0	1	0
1804	#NULL!	1	1	1	1	#NULL!	2	1	2	1	#NULL!	0	#NULL!	1	6	7	3	9	10	1	7	1	6	8	4	1	10	3	7	1	7	2	9	5	6	7	3	10	3	7	6	1	7	10	#NULL!	0	0	1	0
1822	#NULL!	1	1	1	1	#NULL!	2	1	2	5	#NULL!	0	#NULL!	7	5	10	8	4	3	9	7	3	7	5	5	3	6	3	9	8	3	8	6	4	3	8	6	5	4	7	5	4	4	8	#NULL!	1	0	0	0
1829	#NULL!	1	1	1	1	#NULL!	2	1	1	6	#NULL!	0	#NULL!	6	8	7	8	7	5	5	6	4	2	3	4	6	5	4	6	5	6	6	5	6	7	6	5	4	6	7	6	5	4	5	#NULL!	0	0	0	1
1841	#NULL!	1	1	1	1	#NULL!	2	1	1	6	#NULL!	0	#NULL!	3	9	5	3	10	6	3	7	4	7	4	2	7	6	10	5	9	5	2	8	8	4	5	3	8	6	3	6	5	3	4	#NULL!	1	0	1	0
1846	#NULL!	1	1	1	1	#NULL!	1	1	2	2	#NULL!	0	#NULL!	6	8	8	9	7	7	7	8	8	6	8	9	6	6	7	6	6	6	6	5	5	5	7	6	6	5	5	5	5	5	5	#NULL!	1	0	0	0
1853	#NULL!	1	1	1	1	#NULL!	2	1	1	1	#NULL!	0	#NULL!	6	3	10	8	6	3	8	7	4	7	5	4	3	9	7	5	3	2	9	8	7	5	4	9	8	6	5	3	1	7	6	#NULL!	1	1	0	0
1867	#NULL!	1	1	1	1	#NULL!	2	1	2	5	#NULL!	0	#NULL!	9	10	9	9	9	9	9	8	10	10	8	8	8	9	9	9	9	8	9	8	9	9	8	9	9	8	8	8	8	8	10	#NULL!	1	0	1	0
1868	#NULL!	1	1	1	1	#NULL!	2	1	2	6	#NULL!	0	#NULL!	8	5	3	8	5	3	6	3	8	4	2	7	5	10	4	2	9	6	4	8	5	4	8	6	4	3	8	5	3	2	2	#NULL!	1	0	0	0
1874	#NULL!	1	1	1	1	#NULL!	1	1	1	5	#NULL!	0	#NULL!	8	8	9	8	9	8	9	9	9	9	9	9	8	8	8	7	8	8	7	7	7	7	7	8	8	8	8	8	8	8	8	#NULL!	0	0	1	1
1881	#NULL!	1	1	1	1	#NULL!	2	1	2	6	#NULL!	0	#NULL!	5	10	6	1	7	4	7	4	3	7	5	5	8	2	10	6	2	7	4	8	6	3	7	5	2	9	6	4	2	6	5	#NULL!	1	0	0	0
1892	#NULL!	1	1	1	1	#NULL!	2	1	2	2	#NULL!	0	#NULL!	5	10	5	2	8	5	3	8	5	2	7	5	4	4	10	3	1	7	5	8	4	7	3	7	4	6	3	8	5	3	7	#NULL!	1	1	0	0
4	#NULL!	1	1	1	1	#NULL!	1	1	1	2	#NULL!	1	#NULL!	8	9	8	8	8	9	8	8	9	9	9	9	9	8	8	9	9	10	9	9	9	8	8	9	9	8	9	9	9	9	9	#NULL!	1	1	1	1
26	#NULL!	1	1	1	1	#NULL!	1	1	2	2	#NULL!	1	#NULL!	3	2	5	9	5	2	7	2	5	3	5	2	2	9	5	6	5	6	7	5	2	6	2	9	5	4	2	1	6	5	8	#NULL!	1	0	1	1
55	#NULL!	1	1	1	1	#NULL!	2	1	1	2	#NULL!	1	#NULL!	10	10	10	10	10	10	10	1	8	1	10	10	1	10	10	10	2	1	10	10	6	10	10	10	10	7	9	10	3	2	10	#NULL!	1	1	1	0
87	#NULL!	1	1	1	1	#NULL!	1	1	1	1	#NULL!	1	#NULL!	2	3	4	5	6	5	3	2	4	5	2	8	7	6	5	3	2	4	3	5	3	5	8	3	2	6	5	4	3	5	7	#NULL!	1	0	1	1
91	#NULL!	1	1	1	1	#NULL!	1	1	2	99	#NULL!	1	#NULL!	3	5	2	7	2	6	8	2	6	2	4	2	6	5	8	5	6	2	8	9	5	2	6	2	8	4	6	2	8	6	7	#NULL!	1	1	1	0
135	#NULL!	1	1	1	1	#NULL!	1	1	1	2	#NULL!	1	#NULL!	2	5	4	6	8	9	8	2	7	2	8	7	8	5	2	3	6	4	5	4	8	5	9	5	4	8	3	7	5	2	5	#NULL!	1	1	0	1
161	#NULL!	1	1	1	1	#NULL!	2	1	1	2	#NULL!	1	#NULL!	10	10	10	10	8	8	7	8	9	10	9	9	9	10	9	8	8	9	10	10	10	10	5	7	8	10	10	10	10	10	8	#NULL!	1	1	1	1
190	#NULL!	1	1	1	1	#NULL!	1	1	2	99	#NULL!	1	#NULL!	3	2	5	8	9	5	7	5	6	8	5	7	9	5	6	4	7	5	6	5	5	9	8	7	5	4	2	3	5	6	5	#NULL!	1	1	1	0
221	#NULL!	1	1	1	1	#NULL!	1	1	2	5	#NULL!	1	#NULL!	10	10	10	10	10	10	10	5	7	1	10	10	1	10	10	10	10	1	1	10	10	10	10	10	10	7	10	10	4	10	3	#NULL!	1	1	1	0
242	#NULL!	1	1	1	1	#NULL!	1	1	3	5	#NULL!	1	#NULL!	5	4	2	4	9	2	3	5	4	9	3	2	6	5	6	2	4	6	5	4	6	4	5	6	5	5	1	5	6	5	3	#NULL!	1	0	1	1
263	#NULL!	1	1	1	1	#NULL!	2	1	2	5	#NULL!	1	#NULL!	8	8	8	8	7	5	6	8	7	5	6	5	6	6	8	7	6	5	6	7	6	7	6	5	5	6	7	6	6	6	5	#NULL!	1	1	1	1
314	#NULL!	1	1	1	1	#NULL!	1	1	2	5	#NULL!	1	#NULL!	10	10	10	10	10	10	1	3	10	1	10	10	10	10	10	2	10	10	10	10	10	10	10	10	10	10	10	10	1	1	6	#NULL!	1	1	1	0
332	#NULL!	1	1	1	1	#NULL!	1	1	2	99	#NULL!	1	#NULL!	3	5	4	8	5	8	2	6	9	8	2	9	7	5	8	9	5	4	6	2	9	2	8	2	8	5	4	6	9	2	3	#NULL!	1	1	0	1
418	#NULL!	1	1	1	1	#NULL!	2	1	2	5	#NULL!	1	#NULL!	5	5	6	7	7	7	8	6	7	5	7	5	5	6	6	5	4	5	6	8	7	5	5	6	5	6	6	6	6	7	8	#NULL!	1	1	1	1
496	#NULL!	1	1	1	1	#NULL!	2	1	2	5	#NULL!	1	#NULL!	6	8	5	8	9	6	8	6	5	5	6	6	6	5	8	8	8	7	6	5	4	7	6	5	4	8	5	6	8	7	6	#NULL!	1	1	1	1
505	#NULL!	1	1	1	1	#NULL!	2	1	2	99	#NULL!	1	#NULL!	1	2	3	5	1	5	6	3	2	9	4	2	6	5	2	3	4	6	9	7	8	2	8	4	8	3	2	3	8	4	2	#NULL!	1	1	1	1
509	#NULL!	1	1	1	1	#NULL!	2	1	3	2	#NULL!	1	#NULL!	7	8	8	8	8	8	6	8	6	3	8	6	2	8	7	6	8	4	8	8	7	9	8	6	7	8	5	8	4	8	6	#NULL!	0	1	1	1
646	#NULL!	1	1	1	1	#NULL!	2	1	2	5	#NULL!	1	#NULL!	10	10	8	5	8	9	8	5	5	8	8	9	5	5	7	6	5	5	5	6	2	5	5	4	5	5	5	7	6	5	5	#NULL!	1	1	1	1
711	#NULL!	1	1	1	1	#NULL!	2	1	1	6	#NULL!	1	#NULL!	8	5	7	6	6	6	6	7	5	6	5	6	6	8	6	5	6	4	6	5	6	5	5	5	6	5	6	6	5	6	6	#NULL!	1	1	1	1
769	#NULL!	1	1	1	1	#NULL!	1	1	1	5	#NULL!	1	#NULL!	9	9	7	9	7	9	9	7	7	9	9	8	9	7	7	9	9	9	8	8	9	9	7	7	8	8	10	10	9	9	9	#NULL!	1	0	1	1
798	#NULL!	1	1	1	1	#NULL!	2	1	2	99	#NULL!	1	#NULL!	2	3	2	5	5	4	2	3	5	2	4	6	5	3	2	8	9	3	5	4	3	2	5	8	7	2	3	6	5	3	5	#NULL!	1	0	1	1
806	#NULL!	1	1	1	1	#NULL!	1	1	1	99	#NULL!	1	#NULL!	3	2	5	2	6	4	5	6	1	2	3	2	6	5	3	6	3	5	3	1	2	3	6	5	2	1	5	3	5	7	6	#NULL!	1	1	1	1
807	#NULL!	1	1	1	1	#NULL!	1	1	1	5	#NULL!	1	#NULL!	3	5	2	8	5	6	8	7	5	2	3	6	8	5	5	2	2	9	2	7	2	5	5	7	8	2	5	9	6	7	8	#NULL!	1	0	1	1
837	#NULL!	1	1	1	1	#NULL!	2	1	2	5	#NULL!	1	#NULL!	6	6	8	6	6	6	6	3	6	8	4	4	5	5	6	3	4	4	5	5	5	6	5	6	4	6	5	8	6	5	8	#NULL!	1	1	1	1
882	#NULL!	1	1	1	1	#NULL!	1	1	2	99	#NULL!	1	#NULL!	5	5	5	3	5	4	4	4	6	6	6	6	6	6	6	6	7	7	7	6	6	6	6	6	6	4	6	6	6	6	6	#NULL!	1	1	1	1
890	#NULL!	1	1	1	1	#NULL!	1	1	2	5	#NULL!	1	#NULL!	1	3	5	6	5	7	6	5	4	4	3	6	6	6	6	7	7	8	7	7	5	4	5	6	7	8	7	7	6	6	4	#NULL!	1	0	1	1
933	#NULL!	1	1	1	1	#NULL!	1	1	1	5	#NULL!	1	#NULL!	4	6	8	4	3	5	2	1	5	3	2	1	5	6	7	5	6	3	5	4	2	1	8	3	4	5	6	2	3	7	5	#NULL!	1	0	1	1
935	#NULL!	1	1	1	1	#NULL!	1	1	3	99	#NULL!	1	#NULL!	2	1	6	5	4	5	6	4	8	8	4	6	1	5	1	6	4	2	5	6	3	9	3	1	5	7	9	8	3	8	6	#NULL!	1	1	1	1
937	#NULL!	1	1	1	1	#NULL!	1	1	2	5	#NULL!	1	#NULL!	3	2	5	8	9	7	4	2	5	9	6	2	5	6	7	2	3	5	8	2	9	4	7	2	5	9	5	8	4	6	5	#NULL!	1	0	1	1
949	#NULL!	1	1	1	1	#NULL!	1	1	1	5	#NULL!	1	#NULL!	3	6	7	8	6	5	5	7	8	6	4	4	5	4	6	6	5	4	6	8	7	6	5	4	6	5	6	5	4	4	2	#NULL!	1	0	1	1
1003	#NULL!	1	1	1	1	#NULL!	1	1	2	5	#NULL!	1	#NULL!	2	4	1	4	6	7	5	6	7	5	6	5	3	3	5	2	3	4	5	6	5	4	3	4	5	6	7	5	3	1	3	#NULL!	1	0	1	1
1011	#NULL!	1	1	1	1	#NULL!	1	1	1	5	#NULL!	1	#NULL!	10	10	10	10	10	10	10	10	10	10	10	10	10	10	10	10	10	10	10	10	10	10	10	10	10	10	10	10	10	10	10	#NULL!	1	1	0	1
1027	#NULL!	1	1	1	1	#NULL!	1	1	2	5	#NULL!	1	#NULL!	10	10	10	9	8	9	7	8	9	10	8	8	3	10	9	8	9	8	8	8	9	10	7	9	10	4	7	4	7	9	10	#NULL!	1	1	1	1
1063	#NULL!	1	1	1	1	#NULL!	1	1	2	5	#NULL!	1	#NULL!	1	4	3	8	7	6	5	7	8	7	6	4	4	4	1	7	9	8	6	6	4	5	8	6	4	6	8	8	6	4	4	#NULL!	1	1	1	0
1189	#NULL!	1	1	1	1	#NULL!	2	1	3	1	#NULL!	1	#NULL!	10	9	2	9	10	9	1	2	9	1	10	8	1	10	9	1	2	1	3	10	9	10	8	8	10	9	10	10	9	6	9	#NULL!	1	1	1	1
1190	#NULL!	1	1	1	1	#NULL!	1	1	1	2	#NULL!	1	#NULL!	6	7	5	10	6	7	10	1	6	1	10	10	1	10	7	4	6	4	4	6	3	8	10	10	10	9	10	10	4	3	10	#NULL!	1	1	1	0
1205	#NULL!	1	1	1	1	#NULL!	2	1	2	99	#NULL!	1	#NULL!	5	6	5	4	8	7	5	6	1	5	4	8	6	8	4	7	8	6	8	5	5	4	8	1	1	1	1	1	1	2	3	#NULL!	1	1	0	1
1212	#NULL!	1	1	1	1	#NULL!	2	1	1	2	#NULL!	1	#NULL!	4	4	4	4	3	3	3	3	3	6	6	6	6	2	2	2	2	2	2	3	3	3	3	2	2	2	2	1	1	1	1	#NULL!	0	1	1	1
1224	#NULL!	1	1	1	1	#NULL!	1	1	2	2	#NULL!	1	#NULL!	1	5	4	6	4	5	3	7	4	7	4	6	4	5	8	5	7	4	6	4	8	6	10	9	7	8	1	5	2	4	4	#NULL!	1	1	1	1
1267	#NULL!	1	1	1	1	#NULL!	1	1	2	6	#NULL!	1	#NULL!	9	8	6	6	5	5	6	6	5	7	6	5	6	6	5	7	6	5	6	5	6	4	6	5	5	6	5	5	6	2	5	#NULL!	1	1	1	0
1280	#NULL!	1	1	1	1	#NULL!	1	1	2	5	#NULL!	1	#NULL!	10	10	10	10	10	10	10	10	10	1	10	10	1	8	8	10	1	10	10	10	10	10	10	10	8	8	8	10	1	1	8	#NULL!	1	1	1	0
1285	#NULL!	1	1	1	1	#NULL!	2	1	2	1	#NULL!	1	#NULL!	7	7	6	7	5	5	5	5	5	2	8	5	5	5	5	5	5	5	5	5	5	5	5	1	1	5	5	5	5	5	5	#NULL!	1	1	1	1
1295	#NULL!	1	1	1	1	#NULL!	1	1	3	2	#NULL!	1	#NULL!	10	10	6	10	10	10	10	1	10	1	10	10	1	10	10	1	10	1	1	10	4	10	10	10	10	8	10	10	1	3	10	#NULL!	1	1	1	0
1416	#NULL!	1	1	1	1	#NULL!	2	1	2	5	#NULL!	1	#NULL!	10	8	10	5	7	9	8	10	7	9	7	9	10	10	9	10	9	10	9	10	8	10	9	10	8	9	10	9	8	10	10	#NULL!	1	1	1	1
1439	#NULL!	1	1	1	1	#NULL!	2	1	1	1	#NULL!	1	#NULL!	4	5	4	3	3	4	4	4	3	4	4	4	4	4	5	5	5	4	3	3	3	3	4	4	4	4	4	4	5	5	5	#NULL!	1	1	1	1
1441	#NULL!	1	1	1	1	#NULL!	2	1	2	2	#NULL!	1	#NULL!	7	6	1	9	10	8	7	4	5	10	8	2	2	8	2	8	6	4	8	10	10	9	1	2	5	7	8	9	2	9	5	#NULL!	1	1	1	0
1461	#NULL!	1	1	1	1	#NULL!	1	1	3	5	#NULL!	1	#NULL!	3	4	5	3	5	7	3	4	5	3	6	3	7	4	5	3	2	2	5	5	2	4	5	4	5	6	1	1	2	3	4	#NULL!	0	1	1	1
1494	#NULL!	1	1	1	1	#NULL!	2	1	1	1	#NULL!	1	#NULL!	4	4	4	4	4	4	4	4	4	4	4	4	4	4	4	4	4	4	4	4	4	4	4	4	4	4	4	4	4	4	4	#NULL!	1	1	1	1
1508	#NULL!	1	1	1	1	#NULL!	2	1	2	2	#NULL!	1	#NULL!	8	9	2	10	9	7	6	9	8	2	9	2	1	3	1	5	7	6	1	10	8	9	2	1	6	2	3	10	2	8	6	#NULL!	1	1	1	0
1518	#NULL!	1	1	1	1	#NULL!	1	1	2	5	#NULL!	1	#NULL!	2	1	6	4	7	2	4	3	6	2	1	3	5	3	5	3	4	6	4	7	5	3	5	2	4	6	4	1	6	2	1	#NULL!	1	0	1	1
1572	#NULL!	1	1	1	1	#NULL!	2	1	2	5	#NULL!	1	#NULL!	6	6	5	6	4	6	5	6	5	5	6	5	5	6	6	6	8	5	8	5	6	5	8	1	5	6	8	8	9	8	8	#NULL!	1	1	1	1
1607	#NULL!	1	1	1	1	#NULL!	2	1	2	6	#NULL!	1	#NULL!	10	8	9	10	10	10	2	1	8	1	10	10	2	8	6	2	8	2	1	6	9	5	9	10	8	2	8	5	1	5	8	#NULL!	1	1	0	1
1651	#NULL!	1	1	1	1	#NULL!	2	1	2	5	#NULL!	1	#NULL!	2	2	2	2	2	1	1	1	1	1	1	1	1	3	3	3	3	3	3	3	2	2	2	2	1	1	1	1	1	1	1	#NULL!	1	1	1	1
1732	#NULL!	1	1	1	1	#NULL!	2	1	2	5	#NULL!	1	#NULL!	10	8	10	7	10	9	10	8	9	10	8	10	9	10	8	10	7	10	9	9	10	9	8	10	9	9	8	10	10	10	10	#NULL!	1	1	1	1
1751	#NULL!	1	1	1	1	#NULL!	1	1	1	5	#NULL!	1	#NULL!	1	1	1	8	8	8	1	1	1	1	1	1	3	1	1	9	9	9	1	1	2	2	1	7	1	1	1	2	3	3	3	#NULL!	1	1	1	0
1757	#NULL!	1	1	1	1	#NULL!	1	1	1	6	#NULL!	1	#NULL!	5	5	5	8	5	5	5	8	5	5	5	5	5	8	5	7	6	7	7	7	7	6	6	6	8	7	7	8	8	8	8	#NULL!	0	1	1	1
1812	#NULL!	1	1	1	1	#NULL!	1	1	3	5	#NULL!	1	#NULL!	3	5	8	9	7	2	5	4	8	6	7	2	5	6	4	5	9	7	5	6	4	3	1	9	5	2	3	4	2	5	8	#NULL!	1	0	1	1
1840	#NULL!	1	1	1	1	#NULL!	2	1	2	5	#NULL!	1	#NULL!	6	5	6	6	9	8	7	7	5	6	7	5	6	4	5	5	8	4	6	6	4	8	7	8	8	7	7	8	7	8	5	#NULL!	1	1	1	1
1845	#NULL!	1	1	1	1	#NULL!	1	1	2	6	#NULL!	1	#NULL!	10	10	6	10	7	10	6	1	10	2	10	10	1	10	10	10	5	10	9	10	10	10	10	10	10	10	10	10	1	4	10	#NULL!	1	1	1	0
50	#NULL!	1	1	1	1	#NULL!	2	1	2	6	#NULL!	1	#NULL!	8	8	8	7	6	8	5	8	8	8	8	8	8	6	7	6	5	8	6	4	8	5	6	5	7	5	6	7	7	8	7	#NULL!	1	1	1	1
89	#NULL!	1	1	1	1	#NULL!	1	1	2	99	#NULL!	1	#NULL!	2	3	4	8	2	1	3	4	5	4	5	7	5	6	5	5	2	7	6	3	5	2	5	6	1	5	2	6	3	6	2	#NULL!	1	0	1	1
168	#NULL!	1	1	1	1	#NULL!	2	1	1	6	#NULL!	1	#NULL!	7	8	9	10	4	10	5	4	7	2	9	8	4	7	3	7	8	6	6	3	6	8	8	8	6	4	4	8	3	4	4	#NULL!	1	1	1	1
208	#NULL!	1	1	1	1	#NULL!	2	1	1	6	#NULL!	1	#NULL!	10	10	10	10	9	10	8	5	9	3	9	1	1	6	9	7	10	4	8	9	10	10	4	8	7	9	10	10	2	8	10	#NULL!	1	0	1	1
210	#NULL!	1	1	1	1	#NULL!	1	1	2	5	#NULL!	1	#NULL!	5	9	2	6	2	8	5	10	3	6	1	6	8	5	8	2	5	9	2	5	9	3	6	2	8	3	7	3	10	3	5	#NULL!	1	0	1	1
212	#NULL!	1	1	1	1	#NULL!	1	1	2	2	#NULL!	1	#NULL!	2	4	3	4	5	2	4	3	4	2	3	5	4	2	4	5	6	5	5	6	7	6	5	4	5	6	7	6	5	2	3	#NULL!	0	1	1	1
217	#NULL!	1	1	1	1	#NULL!	2	1	1	5	#NULL!	1	#NULL!	1	6	5	6	8	6	8	4	1	2	8	8	8	8	4	6	5	5	5	5	6	7	7	4	4	5	5	6	4	6	4	#NULL!	1	1	1	1
227	#NULL!	1	1	1	1	#NULL!	1	1	2	2	#NULL!	1	#NULL!	8	9	7	8	8	8	9	10	8	9	7	7	9	6	8	7	7	7	8	9	10	9	8	8	7	7	7	8	7	7	8	#NULL!	1	1	1	0
236	#NULL!	1	1	1	1	#NULL!	2	1	1	99	#NULL!	1	#NULL!	2	5	3	2	1	3	5	4	6	5	6	2	3	5	4	5	3	5	6	2	4	3	5	8	6	4	3	5	6	3	2	#NULL!	1	1	1	0
243	#NULL!	1	1	1	1	#NULL!	1	1	2	99	#NULL!	1	#NULL!	3	5	7	6	5	2	9	5	7	9	5	1	4	3	2	5	9	5	7	8	2	6	3	2	7	5	8	9	6	2	4	#NULL!	1	1	1	1
289	#NULL!	1	1	1	1	#NULL!	1	1	2	2	#NULL!	1	#NULL!	3	2	5	6	6	4	6	5	2	3	5	3	8	5	6	3	4	6	3	4	6	4	5	9	3	5	3	5	6	3	2	#NULL!	1	1	0	1
290	#NULL!	1	1	1	1	#NULL!	1	1	2	99	#NULL!	1	#NULL!	3	5	8	7	4	6	5	2	5	8	5	9	5	2	2	4	8	2	5	9	6	2	4	7	8	2	5	2	6	8	4	#NULL!	1	0	1	1
307	#NULL!	1	1	1	1	#NULL!	2	1	1	99	#NULL!	1	#NULL!	5	7	6	4	5	5	6	7	4	6	6	4	6	3	7	5	7	8	5	3	5	6	4	3	4	2	7	8	5	7	7	#NULL!	1	1	1	0
328	#NULL!	1	1	1	1	#NULL!	1	1	2	99	#NULL!	1	#NULL!	2	5	6	3	2	4	5	6	3	2	4	5	8	6	6	5	4	3	5	6	7	5	6	5	3	4	3	2	8	6	3	#NULL!	1	1	0	1
330	#NULL!	1	1	1	1	#NULL!	1	1	2	5	#NULL!	1	#NULL!	3	5	3	5	3	8	6	8	9	4	6	5	6	5	9	2	6	2	6	2	6	6	8	2	6	4	5	2	6	5	2	#NULL!	1	1	1	1
331	#NULL!	1	1	1	1	#NULL!	1	1	2	99	#NULL!	1	#NULL!	3	5	3	1	2	6	5	6	2	3	4	3	5	3	5	3	4	6	5	6	5	4	6	4	2	3	5	3	4	6	4	#NULL!	1	0	1	1
353	#NULL!	1	1	1	1	#NULL!	2	1	3	5	#NULL!	1	#NULL!	8	8	8	6	6	8	4	8	6	8	6	8	8	8	4	7	5	4	5	5	5	4	4	4	5	4	4	5	4	5	4	#NULL!	1	1	1	1
373	#NULL!	1	1	1	1	#NULL!	1	1	2	99	#NULL!	1	#NULL!	2	6	4	6	4	5	6	7	2	5	6	4	6	8	1	2	3	5	6	7	3	5	4	5	6	4	6	8	6	4	6	#NULL!	1	1	1	1
390	#NULL!	1	1	1	1	#NULL!	1	1	3	5	#NULL!	1	#NULL!	8	1	5	1	6	2	9	5	1	6	3	4	6	3	4	5	6	3	2	1	3	4	6	4	3	2	3	4	5	4	3	#NULL!	0	1	1	1
391	#NULL!	1	1	1	1	#NULL!	1	1	2	6	#NULL!	1	#NULL!	10	8	7	9	8	8	9	10	5	2	8	9	1	9	5	5	6	4	5	5	2	10	6	8	5	4	5	10	2	3	4	#NULL!	1	1	1	1
392	#NULL!	1	1	1	1	#NULL!	2	1	2	5	#NULL!	1	#NULL!	9	9	9	9	8	9	4	10	10	3	9	8	4	7	10	4	9	5	4	8	10	9	8	8	9	9	9	10	3	7	6	#NULL!	1	1	1	0
417	#NULL!	1	1	1	1	#NULL!	2	1	2	2	#NULL!	1	#NULL!	8	7	7	9	9	8	9	7	7	8	9	9	8	7	8	8	8	6	7	9	8	9	9	8	8	7	8	9	5	8	8	#NULL!	0	1	1	1
456	#NULL!	1	1	1	1	#NULL!	1	1	1	99	#NULL!	1	#NULL!	3	4	2	3	5	6	4	3	2	1	3	2	5	4	6	5	3	5	3	4	2	5	6	8	4	3	2	5	6	4	5	#NULL!	1	0	1	1
479	#NULL!	1	1	1	1	#NULL!	1	1	1	99	#NULL!	1	#NULL!	2	1	5	4	6	8	7	6	2	4	5	4	5	6	4	3	4	3	4	3	5	5	3	6	8	5	4	3	6	2	1	#NULL!	1	1	1	1
499	#NULL!	1	1	1	1	#NULL!	2	1	2	6	#NULL!	1	#NULL!	6	6	6	6	6	6	5	5	8	6	6	4	6	6	6	6	6	5	5	7	7	7	6	6	6	8	5	5	7	6	6	#NULL!	1	1	0	1
501	#NULL!	1	1	1	1	#NULL!	2	1	2	6	#NULL!	1	#NULL!	4	5	7	5	6	7	6	5	7	5	4	6	5	6	6	5	7	6	8	7	6	6	5	6	5	6	5	4	6	6	7	#NULL!	1	1	1	1
512	#NULL!	1	1	1	1	#NULL!	2	1	2	5	#NULL!	1	#NULL!	7	7	6	8	7	8	8	7	8	7	6	7	1	4	5	7	6	5	6	4	3	5	3	2	4	5	6	4	4	5	5	#NULL!	1	1	0	1
527	#NULL!	1	1	1	1	#NULL!	2	1	2	6	#NULL!	1	#NULL!	6	6	5	5	8	8	6	6	6	8	8	5	5	5	6	6	6	7	7	6	6	6	6	6	7	7	6	6	6	6	5	#NULL!	1	0	1	1
537	#NULL!	1	1	1	1	#NULL!	1	1	1	99	#NULL!	1	#NULL!	1	2	3	5	3	5	3	5	3	4	3	3	3	5	3	7	6	9	1	5	8	9	5	7	3	5	2	4	6	5	5	#NULL!	1	1	1	1
547	#NULL!	1	1	1	1	#NULL!	2	1	1	6	#NULL!	1	#NULL!	10	10	10	10	9	8	5	9	3	9	9	1	1	6	9	7	10	4	8	9	10	10	4	8	7	9	10	10	2	7	10	#NULL!	1	0	1	1
560	#NULL!	1	1	1	1	#NULL!	1	1	1	5	#NULL!	1	#NULL!	5	5	5	6	2	5	8	6	2	7	5	6	7	8	1	2	5	6	5	4	7	8	5	4	5	6	9	5	1	4	7	#NULL!	1	1	0	1
572	#NULL!	1	1	1	1	#NULL!	1	1	2	2	#NULL!	1	#NULL!	7	3	7	8	6	6	4	4	2	7	8	8	8	5	7	3	3	4	6	4	6	6	4	7	4	3	6	7	7	8	7	#NULL!	1	1	0	1
581	#NULL!	1	1	1	1	#NULL!	1	1	1	6	#NULL!	1	#NULL!	6	5	5	5	7	7	7	6	6	6	6	6	6	6	6	6	6	6	8	8	6	6	6	6	6	7	7	5	5	5	5	#NULL!	1	1	1	1
582	#NULL!	1	1	1	1	#NULL!	2	1	1	6	#NULL!	1	#NULL!	6	6	5	5	5	7	6	5	5	7	6	6	6	6	5	5	5	5	5	5	7	6	6	6	6	6	6	6	6	6	6	#NULL!	1	1	1	1
585	#NULL!	1	1	1	1	#NULL!	2	1	1	2	#NULL!	1	#NULL!	7	6	7	6	7	8	5	6	7	6	7	3	7	7	5	6	7	6	7	6	8	6	8	3	7	6	6	7	7	6	6	#NULL!	1	1	1	1
598	#NULL!	1	1	1	1	#NULL!	1	1	3	6	#NULL!	1	#NULL!	6	6	4	7	5	5	5	5	5	5	5	5	5	4	5	6	5	5	5	5	5	7	5	5	6	6	6	6	6	6	6	#NULL!	1	1	1	1
608	#NULL!	1	1	1	1	#NULL!	1	1	1	99	#NULL!	1	#NULL!	3	5	4	5	6	7	3	2	3	2	4	5	6	3	5	4	3	2	5	6	3	5	8	4	9	5	6	3	5	2	3	#NULL!	1	1	1	1
636	#NULL!	1	1	1	1	#NULL!	1	1	2	99	#NULL!	1	#NULL!	3	2	5	4	5	6	2	3	2	1	5	3	2	5	6	3	4	5	9	8	3	5	4	3	2	5	6	4	3	5	2	#NULL!	1	1	0	1
638	#NULL!	1	1	1	1	#NULL!	1	1	2	99	#NULL!	1	#NULL!	1	1	2	5	8	9	7	2	6	8	2	6	4	3	3	6	4	3	6	2	6	2	3	9	2	3	4	3	9	2	3	#NULL!	1	1	1	1
663	#NULL!	1	1	1	1	#NULL!	1	1	2	99	#NULL!	1	#NULL!	2	5	4	9	6	3	1	5	2	8	1	9	5	3	5	4	6	5	6	8	3	5	6	4	3	5	4	6	3	5	2	#NULL!	1	1	1	0
731	#NULL!	1	1	1	1	#NULL!	2	1	3	6	#NULL!	1	#NULL!	5	6	6	5	6	5	5	8	8	4	6	4	6	4	5	6	5	8	6	5	5	5	6	5	6	6	5	6	6	6	6	#NULL!	1	1	1	1
754	#NULL!	1	1	1	1	#NULL!	1	1	2	5	#NULL!	1	#NULL!	8	8	8	7	7	7	7	9	9	8	9	9	9	8	8	8	9	9	9	9	10	10	10	8	8	8	9	9	9	9	9	#NULL!	1	1	1	1
778	#NULL!	1	1	1	1	#NULL!	2	1	2	2	#NULL!	1	#NULL!	10	9	9	9	9	9	5	10	10	8	9	4	3	9	5	8	8	4	5	4	9	8	9	9	9	7	9	9	6	9	8	#NULL!	1	0	1	1
805	#NULL!	1	1	1	1	#NULL!	1	1	2	99	#NULL!	1	#NULL!	3	5	4	2	2	6	1	9	8	5	1	6	3	5	2	9	5	2	2	1	5	8	2	9	6	2	5	1	2	3	2	#NULL!	1	0	1	1
835	#NULL!	1	1	1	1	#NULL!	2	1	2	5	#NULL!	1	#NULL!	10	9	7	10	7	8	7	9	8	5	10	8	8	9	8	8	7	7	7	9	8	9	9	8	8	10	9	10	5	8	8	#NULL!	0	1	1	1
844	#NULL!	1	1	1	1	#NULL!	1	1	1	2	#NULL!	1	#NULL!	3	6	6	7	8	4	3	1	3	6	7	8	3	8	10	6	4	2	1	5	7	8	5	3	1	5	7	3	4	6	2	#NULL!	1	1	1	1
849	#NULL!	1	1	1	1	#NULL!	2	1	2	6	#NULL!	1	#NULL!	8	8	7	7	6	7	7	6	6	7	7	7	6	6	8	8	8	8	8	8	8	8	8	8	8	7	7	7	7	7	7	#NULL!	1	1	1	1
855	#NULL!	1	1	1	1	#NULL!	2	1	2	5	#NULL!	1	#NULL!	5	6	5	5	5	5	5	5	5	5	5	5	5	5	5	4	5	5	6	5	6	5	4	5	4	5	6	5	5	5	5	#NULL!	1	1	0	1
871	#NULL!	1	1	1	1	#NULL!	2	1	2	6	#NULL!	1	#NULL!	6	8	8	6	6	8	8	6	6	6	6	6	7	7	6	6	6	5	6	6	6	6	6	8	7	7	6	6	6	6	6	#NULL!	1	1	0	1
877	#NULL!	1	1	1	1	#NULL!	1	1	1	5	#NULL!	1	#NULL!	1	4	6	7	6	8	7	6	8	8	10	8	5	2	5	6	7	8	7	5	4	5	6	6	6	7	7	5	5	5	6	#NULL!	1	0	1	1
979	#NULL!	1	1	1	1	#NULL!	2	1	1	2	#NULL!	1	#NULL!	7	7	4	9	6	6	10	6	8	3	9	9	3	10	9	6	8	2	2	8	5	8	4	8	8	7	9	8	2	7	9	#NULL!	1	1	1	0
980	#NULL!	1	1	1	1	#NULL!	2	1	3	6	#NULL!	1	#NULL!	8	8	7	8	7	9	6	6	6	5	5	7	7	7	8	8	7	8	5	7	8	8	8	8	8	7	8	7	8	6	8	#NULL!	1	1	1	1
981	#NULL!	1	1	1	1	#NULL!	2	1	2	5	#NULL!	1	#NULL!	6	5	9	8	5	2	3	6	5	5	9	4	4	5	6	5	9	8	6	5	6	9	5	6	6	4	5	6	9	5	5	#NULL!	1	1	1	1
983	#NULL!	1	1	1	1	#NULL!	1	1	1	6	#NULL!	1	#NULL!	1	7	9	7	5	7	4	9	7	4	7	5	6	2	6	7	8	7	6	4	7	8	6	7	8	6	5	4	5	4	6	#NULL!	1	1	1	1
998	#NULL!	1	1	1	1	#NULL!	2	1	2	2	#NULL!	1	#NULL!	5	4	5	5	5	5	5	6	4	6	4	5	6	6	4	6	4	6	4	5	4	5	5	5	4	5	4	5	4	5	5	#NULL!	1	1	0	1
1020	#NULL!	1	1	1	1	#NULL!	1	1	1	2	#NULL!	1	#NULL!	3	2	5	7	6	5	4	7	6	6	7	6	4	4	6	7	6	5	7	8	7	5	5	7	7	5	4	8	7	8	8	#NULL!	1	0	1	1
1024	#NULL!	1	1	1	1	#NULL!	2	1	1	2	#NULL!	1	#NULL!	4	6	8	3	5	7	3	5	8	5	3	6	7	5	7	4	5	6	7	3	5	7	6	5	4	7	6	5	7	4	6	#NULL!	1	1	1	1
1028	#NULL!	1	1	1	1	#NULL!	1	1	2	2	#NULL!	1	#NULL!	10	10	2	10	2	10	10	1	10	6	10	10	1	10	3	10	4	10	10	6	1	10	10	10	7	10	1	10	1	1	10	#NULL!	1	1	1	0
1040	#NULL!	1	1	1	1	#NULL!	2	1	1	1	#NULL!	1	#NULL!	6	5	6	6	4	4	3	3	4	4	3	3	4	4	4	4	4	4	5	5	5	5	5	5	5	4	4	4	4	4	4	#NULL!	1	1	0	1
1041	#NULL!	1	1	1	1	#NULL!	1	1	2	2	#NULL!	1	#NULL!	10	10	1	9	7	10	3	6	10	1	10	1	1	5	2	6	7	9	9	10	10	1	8	9	2	6	8	1	5	7	1	#NULL!	1	1	1	0
1046	#NULL!	1	1	1	1	#NULL!	1	1	1	5	#NULL!	1	#NULL!	10	10	10	10	7	8	1	5	1	1	10	6	1	10	10	10	5	10	4	1	1	1	1	1	4	1	10	10	1	7	10	#NULL!	1	0	1	1
1051	#NULL!	1	1	1	1	#NULL!	1	1	1	5	#NULL!	1	#NULL!	1	8	8	8	6	8	5	5	7	8	9	6	5	1	6	8	8	5	7	5	7	8	6	5	4	7	7	8	7	6	6	#NULL!	1	1	0	1
1077	#NULL!	1	1	1	1	#NULL!	2	1	2	6	#NULL!	1	#NULL!	10	7	8	10	9	6	10	9	6	1	8	7	2	6	8	1	7	3	5	8	8	9	1	6	8	5	9	7	2	5	5	#NULL!	1	1	0	1
1081	#NULL!	1	1	1	1	#NULL!	2	1	1	6	#NULL!	1	#NULL!	4	4	4	4	4	4	3	3	4	4	4	3	3	5	5	5	5	4	4	4	4	4	5	5	5	5	5	5	5	5	5	#NULL!	1	1	0	1
1087	#NULL!	1	1	1	1	#NULL!	2	1	1	1	#NULL!	1	#NULL!	1	6	4	7	4	7	3	8	4	8	4	1	9	1	6	4	9	2	8	1	10	6	3	7	3	8	7	4	7	7	1	#NULL!	1	0	1	1
1110	#NULL!	1	1	1	1	#NULL!	2	1	2	6	#NULL!	1	#NULL!	8	8	7	9	9	9	8	7	8	5	9	8	7	8	8	7	8	7	7	8	8	9	8	8	8	7	9	9	4	7	8	#NULL!	1	0	1	1
1114	#NULL!	1	1	1	1	#NULL!	1	1	1	5	#NULL!	1	#NULL!	6	2	6	4	6	8	4	2	5	2	8	6	3	7	3	4	5	2	4	2	8	2	8	6	1	3	4	2	6	1	8	#NULL!	1	0	1	1
1132	#NULL!	1	1	1	1	#NULL!	1	1	2	2	#NULL!	1	#NULL!	6	5	4	9	7	7	6	7	7	3	8	4	2	6	5	7	4	4	8	4	5	4	4	5	4	5	7	10	1	4	8	#NULL!	1	1	1	1
1135	#NULL!	1	1	1	1	#NULL!	2	1	1	6	#NULL!	1	#NULL!	8	7	8	9	3	9	6	5	6	3	8	9	1	8	2	8	7	7	4	5	7	10	10	10	2	5	6	5	7	5	7	#NULL!	1	1	0	1
1142	#NULL!	1	1	1	1	#NULL!	2	1	2	6	#NULL!	1	#NULL!	6	6	5	4	5	1	5	5	6	5	8	6	1	5	6	5	2	3	2	2	2	4	2	2	6	6	2	6	3	5	5	#NULL!	1	1	1	1
1148	#NULL!	1	1	1	1	#NULL!	1	1	1	6	#NULL!	1	#NULL!	7	10	6	10	10	10	10	1	10	6	9	9	1	6	10	10	5	10	10	10	1	6	7	8	6	9	1	10	1	1	10	#NULL!	1	1	1	0
1150	#NULL!	1	1	1	1	#NULL!	2	1	2	5	#NULL!	1	#NULL!	10	10	10	10	9	10	7	2	10	4	9	5	1	10	9	5	10	7	4	10	10	10	10	10	10	6	8	10	4	5	8	#NULL!	1	1	1	0
1176	#NULL!	1	1	1	1	#NULL!	1	1	3	5	#NULL!	1	#NULL!	3	5	2	1	2	3	4	5	3	1	2	3	4	4	2	3	4	5	3	1	2	3	4	5	4	3	1	2	3	4	5	#NULL!	0	1	1	1
1195	#NULL!	1	1	1	1	#NULL!	1	1	1	2	#NULL!	1	#NULL!	5	5	4	6	5	5	6	4	5	5	5	6	5	5	5	4	6	4	5	5	5	5	4	6	5	5	4	4	5	5	5	#NULL!	1	1	0	1
1207	#NULL!	1	1	1	1	#NULL!	2	1	1	6	#NULL!	1	#NULL!	9	8	8	10	9	9	3	4	8	2	10	9	1	10	9	5	8	9	3	9	3	10	10	10	10	9	10	10	3	3	10	#NULL!	1	1	1	0
1210	#NULL!	1	1	1	1	#NULL!	2	1	2	6	#NULL!	1	#NULL!	10	9	9	9	9	9	8	7	7	6	8	8	5	8	8	8	7	7	6	7	8	8	7	8	10	8	8	8	5	7	8	#NULL!	1	0	1	1
1216	#NULL!	1	1	1	1	#NULL!	2	1	1	6	#NULL!	1	#NULL!	2	10	5	2	8	2	8	6	1	10	6	6	7	1	10	3	6	6	1	10	7	1	10	5	6	4	5	8	9	7	6	#NULL!	1	0	1	1
1220	#NULL!	1	1	1	1	#NULL!	2	1	2	99	#NULL!	1	#NULL!	1	5	2	3	1	1	10	2	8	3	5	3	2	1	3	4	8	4	2	1	3	8	1	1	7	8	7	4	3	2	1	#NULL!	1	0	1	1
1223	#NULL!	1	1	1	1	#NULL!	2	1	2	2	#NULL!	1	#NULL!	10	3	2	7	3	6	10	8	9	10	2	1	1	6	1	4	5	3	9	2	7	10	1	2	7	2	6	10	2	9	8	#NULL!	1	1	1	1
1243	#NULL!	1	1	1	1	#NULL!	1	1	2	2	#NULL!	1	#NULL!	9	8	8	10	10	8	8	10	7	8	7	9	7	9	8	5	8	2	1	5	7	7	8	4	10	9	9	8	3	7	7	#NULL!	1	1	1	0
1245	#NULL!	1	1	1	1	#NULL!	1	1	1	6	#NULL!	1	#NULL!	1	2	2	1	10	3	1	1	2	10	1	1	1	1	1	9	2	7	7	10	1	1	1	1	1	1	1	1	1	1	1	#NULL!	1	1	1	0
1247	#NULL!	1	1	1	1	#NULL!	1	1	2	5	#NULL!	1	#NULL!	5	4	5	8	6	7	5	5	5	3	8	5	2	8	5	8	4	8	5	4	5	5	5	5	3	6	7	9	2	2	6	#NULL!	1	0	1	1
1262	#NULL!	1	1	1	1	#NULL!	1	1	1	6	#NULL!	1	#NULL!	1	4	4	1	8	1	1	1	9	9	1	1	1	1	1	10	1	6	6	7	1	1	1	2	2	2	2	1	1	2	2	#NULL!	1	1	1	0
1265	#NULL!	1	1	1	1	#NULL!	2	1	1	5	#NULL!	1	#NULL!	4	7	5	5	8	3	5	6	8	5	3	6	7	4	6	3	5	7	3	5	5	7	4	6	8	5	3	6	7	4	6	#NULL!	1	0	1	1
1270	#NULL!	1	1	1	1	#NULL!	2	1	2	5	#NULL!	1	#NULL!	10	10	9	10	8	8	2	2	9	1	10	9	1	10	9	5	8	9	3	9	7	10	10	10	6	9	10	10	1	2	10	#NULL!	1	1	1	0
1286	#NULL!	1	1	1	1	#NULL!	2	1	2	2	#NULL!	1	#NULL!	10	10	10	10	10	10	10	10	1	10	1	1	10	10	10	10	10	1	1	1	1	10	1	10	1	10	10	10	1	1	10	#NULL!	1	1	1	0
1329	#NULL!	1	1	1	1	#NULL!	1	1	1	2	#NULL!	1	#NULL!	3	5	9	7	6	5	2	3	4	5	9	5	8	4	2	6	9	5	1	2	8	7	6	5	3	8	4	2	5	8	6	#NULL!	1	0	1	1
1399	#NULL!	1	1	1	1	#NULL!	2	1	2	5	#NULL!	1	#NULL!	10	9	10	10	10	8	9	8	9	10	7	8	10	8	8	10	8	8	10	8	10	9	9	8	10	7	10	9	9	7	10	#NULL!	1	1	1	1
1429	#NULL!	1	1	1	1	#NULL!	2	1	2	2	#NULL!	1	#NULL!	10	9	2	9	10	7	9	3	7	9	8	2	1	1	2	9	1	7	9	9	10	10	7	5	9	2	6	10	9	2	6	#NULL!	1	1	1	0
1430	#NULL!	1	1	1	1	#NULL!	2	1	1	2	#NULL!	1	#NULL!	10	10	9	10	9	9	2	2	9	3	10	10	1	10	10	3	9	9	9	9	5	10	10	10	10	9	10	10	1	1	10	#NULL!	1	1	1	0
1492	#NULL!	1	1	1	1	#NULL!	2	1	1	2	#NULL!	1	#NULL!	8	2	1	1	2	5	4	3	4	2	1	1	1	1	1	1	1	2	2	2	2	2	2	2	2	2	3	3	3	3	3	#NULL!	1	1	1	1
1533	#NULL!	1	1	1	1	#NULL!	2	1	2	2	#NULL!	1	#NULL!	4	4	4	4	4	4	4	4	4	4	4	4	4	3	3	3	3	2	2	2	2	2	2	2	2	2	2	2	1	1	1	#NULL!	0	1	1	1
1557	#NULL!	1	1	1	1	#NULL!	1	1	1	2	#NULL!	1	#NULL!	10	10	10	10	10	10	10	1	10	10	10	10	1	10	10	10	1	1	1	10	10	10	10	10	10	10	10	10	1	10	10	#NULL!	1	1	1	1
1566	#NULL!	1	1	1	1	#NULL!	1	1	1	5	#NULL!	1	#NULL!	9	9	9	8	2	9	3	10	2	3	7	9	5	9	7	7	8	8	4	7	8	6	8	8	9	3	9	8	3	10	9	#NULL!	1	1	1	0
1568	#NULL!	1	1	1	1	#NULL!	2	1	2	2	#NULL!	1	#NULL!	7	7	7	7	6	6	6	6	6	6	6	4	4	4	6	6	6	6	5	5	5	5	5	5	5	5	5	5	5	5	3	#NULL!	1	1	1	1
1590	#NULL!	1	1	1	1	#NULL!	2	1	2	2	#NULL!	1	#NULL!	4	4	5	5	5	6	6	6	9	9	9	10	10	3	3	3	2	2	2	2	1	1	1	1	1	1	1	1	1	1	1	#NULL!	1	1	1	1
1606	#NULL!	1	1	1	1	#NULL!	1	1	3	6	#NULL!	1	#NULL!	6	7	3	4	5	3	3	4	5	4	3	3	1	3	4	5	6	2	3	5	2	1	4	7	9	1	3	1	8	2	6	#NULL!	1	1	1	0
1615	#NULL!	1	1	1	1	#NULL!	2	1	1	5	#NULL!	1	#NULL!	6	4	8	6	8	5	1	7	7	2	7	7	7	5	7	4	5	8	7	4	5	7	5	4	7	4	7	6	5	5	7	#NULL!	1	1	1	1
1623	#NULL!	1	1	1	1	#NULL!	2	1	1	1	#NULL!	1	#NULL!	10	1	10	10	10	1	10	6	10	1	10	10	1	1	10	10	1	10	10	10	1	10	10	10	1	9	1	1	10	1	10	#NULL!	1	1	1	1
1638	#NULL!	1	1	1	1	#NULL!	2	1	2	2	#NULL!	1	#NULL!	10	9	8	10	9	10	8	9	10	8	9	10	8	10	8	7	6	10	10	10	10	8	10	8	10	9	10	9	10	9	10	#NULL!	1	1	1	1
1646	#NULL!	1	1	1	1	#NULL!	2	1	2	2	#NULL!	1	#NULL!	10	10	10	9	8	9	7	8	9	10	8	8	3	10	9	9	1	1	1	5	6	10	10	10	10	10	10	8	6	8	6	#NULL!	1	1	1	0
1647	#NULL!	1	1	1	1	#NULL!	2	1	2	2	#NULL!	1	#NULL!	10	9	8	10	10	9	10	9	9	10	10	10	10	9	10	9	9	10	10	10	9	9	10	9	10	9	10	9	9	10	10	#NULL!	1	1	1	1
1656	#NULL!	1	1	1	1	#NULL!	2	1	1	6	#NULL!	1	#NULL!	10	10	7	5	10	9	8	2	2	2	10	10	1	10	8	7	2	9	6	10	10	10	10	10	10	10	10	10	2	2	10	#NULL!	1	1	1	0
1657	#NULL!	1	1	1	1	#NULL!	2	1	2	5	#NULL!	1	#NULL!	10	8	8	10	10	9	10	8	9	10	7	9	10	10	9	8	9	8	8	8	10	9	10	9	10	9	10	7	8	9	10	#NULL!	1	1	1	0
1662	#NULL!	1	1	1	1	#NULL!	1	1	2	5	#NULL!	1	#NULL!	4	3	3	5	8	8	8	5	5	9	5	4	5	5	5	8	5	5	5	5	5	5	5	6	5	5	5	8	8	6	6	#NULL!	1	0	1	1
1694	#NULL!	1	1	1	1	#NULL!	1	1	2	2	#NULL!	1	#NULL!	3	8	5	4	6	9	5	1	2	6	2	5	9	6	4	5	2	8	5	6	1	8	5	3	5	7	8	5	4	2	6	#NULL!	1	1	1	1
1718	#NULL!	1	1	1	1	#NULL!	1	1	3	6	#NULL!	1	#NULL!	10	7	7	10	7	10	4	5	9	3	10	10	5	6	6	3	9	4	8	5	7	9	10	10	8	4	10	7	3	2	9	#NULL!	1	1	1	0
1726	#NULL!	1	1	1	1	#NULL!	2	1	1	5	#NULL!	1	#NULL!	5	8	7	4	5	6	6	5	5	5	6	5	8	6	5	5	5	5	5	6	5	6	6	6	5	5	5	6	5	3	5	#NULL!	1	1	1	1
1737	#NULL!	1	1	1	1	#NULL!	2	1	1	2	#NULL!	1	#NULL!	3	3	3	3	2	2	2	2	1	1	1	1	1	2	2	3	3	4	4	5	5	5	5	5	5	5	5	5	5	5	5	#NULL!	1	1	1	1
1759	#NULL!	1	1	1	1	#NULL!	1	1	1	2	#NULL!	1	#NULL!	10	10	7	6	5	9	9	3	3	2	10	10	1	10	7	7	3	9	9	10	10	10	10	10	10	10	10	10	1	3	10	#NULL!	1	1	1	0
1780	#NULL!	1	1	1	1	#NULL!	2	1	2	2	#NULL!	1	#NULL!	8	8	7	6	8	4	6	2	9	3	8	5	3	8	3	5	6	2	2	6	5	5	8	6	9	5	7	6	1	8	6	#NULL!	1	1	0	1
1808	#NULL!	1	1	1	1	#NULL!	1	1	3	99	#NULL!	1	#NULL!	3	5	3	5	6	3	5	4	3	2	1	2	3	5	6	7	8	8	6	3	2	5	3	2	4	5	3	6	2	1	9	#NULL!	0	1	1	1
1836	#NULL!	1	1	1	1	#NULL!	2	1	2	1	#NULL!	1	#NULL!	2	1	4	6	7	5	9	7	2	8	9	2	3	5	1	6	3	5	6	2	8	9	8	1	5	3	8	6	6	4	3	#NULL!	1	1	1	1
1837	#NULL!	1	1	1	1	#NULL!	1	1	2	6	#NULL!	1	#NULL!	7	7	6	8	7	7	7	6	9	7	7	7	7	5	5	7	6	6	8	8	7	7	7	7	7	7	8	8	7	7	7	#NULL!	1	1	0	1
1850	#NULL!	1	1	1	1	#NULL!	2	1	2	6	#NULL!	1	#NULL!	9	8	5	6	4	5	5	2	8	7	7	5	5	7	5	5	5	2	6	5	8	7	8	7	4	5	5	5	2	6	5	#NULL!	1	1	0	1
1854	#NULL!	1	1	1	1	#NULL!	2	1	2	1	#NULL!	1	#NULL!	10	7	4	10	10	10	8	1	1	1	10	10	1	10	8	1	10	1	1	10	1	10	10	10	1	1	10	8	6	1	8	#NULL!	1	1	1	0
1858	#NULL!	1	1	1	1	#NULL!	2	1	2	5	#NULL!	1	#NULL!	5	5	4	6	4	5	5	4	5	4	6	3	5	6	7	6	5	6	5	6	6	6	5	6	5	6	4	5	6	5	6	#NULL!	1	1	1	1
1873	#NULL!	1	1	1	1	#NULL!	2	1	1	2	#NULL!	1	#NULL!	5	7	4	5	6	7	6	7	6	6	7	8	6	6	5	7	6	4	5	6	4	7	3	5	4	7	6	5	6	6	7	#NULL!	1	1	1	1
120	#NULL!	1	1	0	0	#NULL!	1	1	1	6	#NULL!	0	#NULL!	10	10	10	10	10	7	8	8	10	10	10	10	10	10	8	10	10	10	8	99	5	5	10	10	5	5	10	10	10	10	10	#NULL!	0	0	0	0
669	#NULL!	1	1	0	0	#NULL!	2	1	2	6	#NULL!	0	#NULL!	8	5	7	6	4	5	6	7	6	6	6	5	6	6	5	4	7	6	5	7	6	5	4	6	5	7	6	5	99	7	5	#NULL!	0	0	0	0
1294	#NULL!	1	1	0	0	#NULL!	1	1	2	1	#NULL!	0	#NULL!	9	8	99	7	10	8	7	8	8	9	8	8	8	7	8	7	8	9	10	9	7	7	8	9	8	7	7	8	9	9	8	#NULL!	0	0	0	0
1316	#NULL!	1	1	0	0	#NULL!	1	1	2	99	#NULL!	0	#NULL!	10	10	10	10	10	10	10	5	5	1	10	10	1	8	8	10	9	1	1	99	10	10	10	10	10	10	10	8	5	10	10	#NULL!	0	0	0	0
1353	#NULL!	1	1	0	0	#NULL!	2	1	1	2	#NULL!	0	#NULL!	10	10	7	4	3	3	3	9	2	99	10	6	2	3	6	7	8	3	2	4	2	7	2	3	3	3	99	4	99	8	8	#NULL!	0	0	0	0
1406	#NULL!	1	1	0	0	#NULL!	2	1	2	5	#NULL!	0	#NULL!	10	10	10	10	10	10	1	1	10	4	8	3	1	5	5	1	9	1	1	99	1	10	1	99	1	7	3	6	4	10	4	#NULL!	0	0	0	0
1446	#NULL!	1	1	0	0	#NULL!	1	1	2	6	#NULL!	0	#NULL!	10	5	5	10	10	10	5	8	5	1	10	10	1	5	8	99	8	1	1	8	8	10	10	8	8	1	1	1	8	2	2	#NULL!	0	0	0	0
57	#NULL!	1	1	0	0	#NULL!	2	1	2	2	#NULL!	0	#NULL!	9	10	6	10	10	10	4	2	10	1	10	8	1	6	2	1	10	2	99	2	3	10	8	4	10	8	10	10	1	9	10	#NULL!	0	0	1	0
63	#NULL!	1	1	0	0	#NULL!	1	1	1	99	#NULL!	0	#NULL!	10	10	9	10	9	9	2	3	10	99	2	10	1	10	9	5	8	3	3	9	8	10	10	10	9	9	10	10	5	10	10	#NULL!	0	0	1	0
260	#NULL!	1	1	0	0	#NULL!	1	1	2	5	#NULL!	0	#NULL!	9	10	10	10	10	10	10	10	7	8	10	10	10	8	8	10	10	10	10	8	8	10	10	8	10	10	10	10	99	8	9	#NULL!	1	0	0	0
421	#NULL!	1	1	0	0	#NULL!	1	1	2	2	#NULL!	0	#NULL!	10	10	9	8	10	9	7	9	9	4	10	9	1	2	1	6	8	10	5	10	9	10	1	3	99	9	6	10	1	8	9	#NULL!	1	1	0	0
593	#NULL!	1	1	0	0	#NULL!	2	1	2	5	#NULL!	0	#NULL!	99	8	6	5	6	7	9	6	5	4	6	7	6	6	5	4	7	6	5	4	7	6	5	3	5	7	6	5	3	5	6	#NULL!	0	1	0	0
596	#NULL!	1	1	0	0	#NULL!	2	1	1	5	#NULL!	0	#NULL!	6	8	8	9	6	8	5	7	6	2	8	8	3	3	3	8	5	4	7	2	8	4	4	99	99	2	5	7	2	4	6	#NULL!	0	1	1	0
846	#NULL!	1	1	0	0	#NULL!	1	1	2	5	#NULL!	0	#NULL!	99	99	99	99	99	99	99	99	99	99	99	99	99	99	99	99	99	99	99	99	99	99	99	99	99	99	99	99	99	99	99	#NULL!	0	0	1	1
854	#NULL!	1	1	0	0	#NULL!	1	1	2	6	#NULL!	0	#NULL!	99	99	99	99	99	99	99	99	99	99	99	99	99	99	99	99	99	99	99	99	99	99	99	99	99	99	99	99	99	99	99	#NULL!	0	0	1	1
889	#NULL!	1	1	0	0	#NULL!	1	1	2	1	#NULL!	0	#NULL!	99	99	99	99	99	99	99	99	99	99	99	99	99	99	99	99	99	99	99	99	99	99	99	99	99	99	99	99	99	99	99	#NULL!	0	0	1	1
904	#NULL!	1	1	0	0	#NULL!	1	1	2	1	#NULL!	0	#NULL!	99	99	99	99	99	99	99	99	99	99	99	99	99	99	99	99	99	99	99	99	99	99	99	99	99	99	99	99	99	99	99	#NULL!	0	0	1	1
989	#NULL!	1	1	0	0	#NULL!	1	1	1	5	#NULL!	0	#NULL!	6	8	8	7	7	8	7	5	7	4	9	7	9	7	99	99	7	99	7	99	7	99	7	99	7	7	99	99	7	99	6	#NULL!	0	0	0	1
1002	#NULL!	1	1	0	0	#NULL!	2	1	1	6	#NULL!	0	#NULL!	7	5	6	8	6	8	6	7	7	3	9	9	3	2	3	10	2	9	9	99	8	3	3	4	5	1	7	8	3	7	7	#NULL!	1	0	1	0
1019	#NULL!	1	1	0	0	#NULL!	1	1	2	2	#NULL!	0	#NULL!	4	6	6	6	6	6	3	4	4	5	6	6	4	99	99	99	99	99	99	99	99	99	99	99	99	99	99	99	99	99	99	#NULL!	0	0	0	1
1029	#NULL!	1	1	0	0	#NULL!	1	1	1	2	#NULL!	0	#NULL!	6	6	6	6	6	5	4	6	4	6	6	6	6	4	5	2	1	3	7	3	3	8	4	7	3	7	4	6	99	6	6	#NULL!	1	0	0	1
1045	#NULL!	1	1	0	0	#NULL!	1	1	1	2	#NULL!	0	#NULL!	6	4	6	6	5	6	6	5	5	5	5	5	5	5	5	3	1	6	5	5	6	5	2	5	99	5	4	5	4	2	3	#NULL!	0	0	0	1
1059	#NULL!	1	1	0	0	#NULL!	2	1	1	6	#NULL!	0	#NULL!	8	8	99	9	7	7	8	8	7	8	2	8	8	7	5	5	5	8	10	7	7	6	6	4	4	6	3	5	7	7	5	#NULL!	0	0	0	1
1153	#NULL!	1	1	0	0	#NULL!	1	1	1	5	#NULL!	0	#NULL!	10	10	99	10	99	10	99	8	8	7	7	6	5	6	6	10	10	5	1	9	10	10	10	10	8	10	8	10	4	10	9	#NULL!	0	0	1	0
1174	#NULL!	1	1	0	0	#NULL!	1	1	2	2	#NULL!	0	#NULL!	10	10	99	10	99	10	99	99	99	99	99	99	99	10	99	99	10	9	9	7	8	7	10	99	10	99	10	99	10	99	10	#NULL!	0	0	1	0
1191	#NULL!	1	1	0	0	#NULL!	1	1	1	5	#NULL!	0	#NULL!	10	10	99	10	7	10	7	5	5	4	10	10	10	10	9	9	10	8	8	8	8	9	10	99	10	99	10	99	10	8	8	#NULL!	0	0	1	0
1209	#NULL!	1	1	0	0	#NULL!	1	1	2	5	#NULL!	0	#NULL!	10	10	99	10	99	10	6	6	6	3	9	9	1	10	7	7	10	8	8	8	8	99	10	99	10	99	10	99	10	99	10	#NULL!	0	0	1	0
1236	#NULL!	1	1	0	0	#NULL!	2	1	2	1	#NULL!	0	#NULL!	7	5	5	6	7	5	99	4	7	7	5	5	7	7	4	6	8	99	5	99	3	6	5	4	7	8	5	5	7	5	6	#NULL!	0	0	1	1
1238	#NULL!	1	1	0	0	#NULL!	1	1	2	5	#NULL!	0	#NULL!	1	1	1	10	10	10	1	1	1	10	10	10	1	1	1	10	10	1	1	1	10	10	10	1	1	10	1	10	99	1	10	#NULL!	1	0	1	0
1390	#NULL!	1	1	0	0	#NULL!	2	1	2	5	#NULL!	0	#NULL!	7	5	4	8	7	8	6	8	6	7	99	7	6	5	8	4	99	4	6	99	7	3	5	8	4	6	4	7	99	4	6	#NULL!	0	0	1	1
1411	#NULL!	1	1	0	0	#NULL!	2	1	1	2	#NULL!	0	#NULL!	6	8	7	8	8	5	7	8	7	6	7	6	6	6	8	7	5	6	9	99	3	6	99	8	4	6	99	4	7	6	4	#NULL!	0	0	1	1
1419	#NULL!	1	1	0	0	#NULL!	1	1	2	5	#NULL!	0	#NULL!	1	3	5	7	4	3	1	2	3	4	5	2	4	3	2	5	4	1	3	99	5	1	4	2	4	2	3	4	5	6	7	#NULL!	0	1	0	0
1424	#NULL!	1	1	0	0	#NULL!	2	1	1	2	#NULL!	0	#NULL!	4	6	99	8	3	5	99	7	4	99	3	8	6	6	4	8	7	99	4	6	7	4	8	7	6	8	5	7	99	6	7	#NULL!	0	0	1	0
1449	#NULL!	1	1	0	0	#NULL!	2	1	2	2	#NULL!	0	#NULL!	10	10	10	10	10	10	1	4	99	1	8	1	1	8	2	1	7	4	5	99	99	1	1	1	1	1	1	1	1	9	1	#NULL!	1	0	0	0
1565	#NULL!	1	1	0	0	#NULL!	2	1	2	6	#NULL!	0	#NULL!	10	9	7	8	6	8	99	5	5	5	10	1	1	8	6	4	5	5	5	5	5	2	1	1	1	1	1	7	5	8	3	#NULL!	1	0	1	0
1597	#NULL!	1	1	0	0	#NULL!	1	1	3	6	#NULL!	0	#NULL!	3	5	9	3	9	6	7	4	2	9	2	5	8	2	4	2	3	7	3	4	5	9	4	6	7	99	5	3	5	7	5	#NULL!	1	0	1	0
1641	#NULL!	1	1	0	0	#NULL!	1	1	1	1	#NULL!	0	#NULL!	5	1	2	4	5	8	4	5	7	2	7	3	7	3	7	4	2	99	1	6	2	3	4	1	7	2	8	1	4	6	2	#NULL!	0	1	0	1
1643	#NULL!	1	1	0	0	#NULL!	2	1	3	5	#NULL!	0	#NULL!	3	3	4	4	4	4	99	2	2	2	1	1	1	2	2	2	2	2	3	3	3	3	3	3	3	3	2	2	2	2	1	#NULL!	0	1	0	0
1712	#NULL!	1	1	0	0	#NULL!	2	1	1	5	#NULL!	0	#NULL!	2	2	9	10	10	9	1	2	3	1	9	9	9	9	10	9	9	2	1	9	8	8	8	10	9	8	7	99	8	1	9	#NULL!	0	0	1	1
1852	#NULL!	1	1	0	0	#NULL!	1	1	1	2	#NULL!	0	#NULL!	5	6	6	6	6	6	4	4	4	5	6	6	4	99	99	99	99	99	99	99	99	99	99	99	99	99	99	99	99	99	99	#NULL!	0	0	1	1
1862	#NULL!	1	1	0	0	#NULL!	2	1	2	2	#NULL!	0	#NULL!	10	9	5	1	4	99	6	8	2	1	5	8	1	1	1	1	1	1	1	6	6	7	1	1	1	1	1	1	1	1	1	#NULL!	1	0	1	0
1880	#NULL!	1	1	0	0	#NULL!	1	1	1	5	#NULL!	0	#NULL!	5	5	9	99	7	7	7	9	7	9	9	9	9	10	9	9	10	9	9	9	9	8	8	8	9	9	9	9	9	9	9	#NULL!	1	0	1	0
313	#NULL!	1	1	0	0	#NULL!	2	1	2	2	#NULL!	1	#NULL!	10	9	10	9	9	10	2	8	10	99	10	8	1	10	9	2	7	9	8	9	99	10	8	10	4	2	6	99	2	99	8	#NULL!	1	1	1	0
316	#NULL!	1	1	0	0	#NULL!	1	1	2	6	#NULL!	1	#NULL!	10	10	4	10	10	9	3	9	9	2	10	2	1	7	4	2	8	99	9	10	10	9	2	9	8	7	4	10	2	9	9	#NULL!	1	1	1	0
595	#NULL!	1	1	0	0	#NULL!	1	1	2	5	#NULL!	1	#NULL!	10	4	7	1	6	9	3	5	2	8	99	1	5	6	10	1	5	8	2	6	2	8	4	2	99	3	7	2	6	4	7	#NULL!	1	1	1	1
853	#NULL!	1	1	0	0	#NULL!	1	1	2	2	#NULL!	1	#NULL!	7	8	10	6	6	3	3	6	5	7	2	2	6	99	99	99	99	99	99	99	99	99	99	99	99	99	99	99	99	99	99	#NULL!	1	1	1	1
959	#NULL!	1	1	0	0	#NULL!	2	1	1	1	#NULL!	1	#NULL!	4	3	7	6	5	8	8	5	4	7	5	4	7	6	8	4	6	7	99	4	6	4	5	8	6	5	8	7	99	4	6	#NULL!	1	1	1	1
1038	#NULL!	1	1	0	0	#NULL!	2	1	1	5	#NULL!	1	#NULL!	2	6	3	8	2	8	99	8	5	1	6	1	10	2	10	7	5	7	2	3	4	6	5	7	8	8	7	6	1	2	10	#NULL!	1	0	1	1
1056	#NULL!	1	1	0	0	#NULL!	1	1	1	5	#NULL!	1	#NULL!	1	1	2	2	4	5	2	1	3	2	1	2	2	1	2	3	5	3	3	3	8	8	8	1	1	2	99	5	5	5	1	#NULL!	1	0	1	1
1082	#NULL!	1	1	0	0	#NULL!	1	1	2	2	#NULL!	1	#NULL!	6	6	6	6	99	5	5	5	5	5	5	5	5	5	5	5	5	5	5	5	5	5	5	5	5	5	5	6	6	6	8	#NULL!	1	1	1	0
1144	#NULL!	1	1	0	0	#NULL!	2	1	2	1	#NULL!	1	#NULL!	3	6	2	7	1	8	4	1	2	7	3	7	9	4	6	3	6	99	3	2	7	1	10	6	7	9	8	4	5	5	4	#NULL!	1	0	1	1
1170	#NULL!	1	1	0	0	#NULL!	1	1	2	6	#NULL!	1	#NULL!	9	9	4	9	9	9	8	8	9	8	9	8	9	3	4	2	3	5	6	1	2	9	8	3	3	8	99	4	99	7	8	#NULL!	1	1	1	1
1255	#NULL!	1	1	0	0	#NULL!	1	1	1	2	#NULL!	1	#NULL!	1	10	10	10	1	1	10	1	10	1	10	1	10	1	1	10	1	1	10	10	10	1	1	1	10	10	1	1	99	10	10	#NULL!	1	1	1	0
1347	#NULL!	1	1	0	0	#NULL!	2	1	1	5	#NULL!	1	#NULL!	4	7	5	99	7	7	5	99	5	7	99	8	5	5	99	7	2	5	8	6	4	5	7	4	5	7	4	6	99	3	8	#NULL!	1	0	1	1
1491	#NULL!	1	1	0	0	#NULL!	1	1	2	5	#NULL!	1	#NULL!	2	3	7	4	5	3	6	4	9	4	99	3	7	3	4	2	5	3	6	2	1	2	3	4	5	4	5	4	3	1	5	#NULL!	1	0	1	1
1501	#NULL!	1	1	0	0	#NULL!	2	1	1	2	#NULL!	1	#NULL!	5	8	6	4	6	8	5	7	4	9	3	6	7	6	99	8	99	4	99	7	4	8	7	4	6	8	6	7	4	7	7	#NULL!	1	0	1	1
1505	#NULL!	1	1	0	0	#NULL!	1	1	2	5	#NULL!	1	#NULL!	4	10	5	8	2	2	8	3	9	99	1	5	1	1	3	10	1	3	9	8	1	1	1	4	2	2	1	6	6	1	1	#NULL!	1	1	1	1
1740	#NULL!	1	1	0	0	#NULL!	2	1	2	5	#NULL!	1	#NULL!	10	10	9	10	10	9	6	2	9	1	99	99	1	10	10	7	2	9	6	10	10	10	10	10	10	10	10	10	1	4	10	#NULL!	1	1	1	0
1752	#NULL!	1	1	0	0	#NULL!	2	1	1	2	#NULL!	1	#NULL!	10	10	2	9	8	10	9	1	10	2	99	10	1	10	10	7	2	9	3	10	10	7	9	9	7	9	9	10	1	3	10	#NULL!	1	1	1	0
1758	#NULL!	1	1	0	0	#NULL!	1	1	1	5	#NULL!	1	#NULL!	1	1	6	6	1	4	4	4	7	7	2	2	4	1	1	7	1	1	99	7	7	1	1	6	6	1	1	1	1	3	3	#NULL!	1	1	1	0
1764	#NULL!	1	1	0	0	#NULL!	1	1	1	2	#NULL!	1	#NULL!	9	9	10	8	9	8	99	8	5	8	8	8	8	6	8	8	8	8	8	8	9	8	8	9	9	9	9	9	8	9	9	#NULL!	1	1	0	1
1851	#NULL!	1	1	0	0	#NULL!	1	1	1	1	#NULL!	1	#NULL!	5	5	5	99	8	7	5	99	6	8	5	5	7	6	8	6	6	6	6	8	8	8	8	6	6	6	6	6	6	9	9	#NULL!	0	1	1	1
1863	#NULL!	1	1	0	0	#NULL!	2	1	1	2	#NULL!	1	#NULL!	8	10	99	7	9	10	9	7	10	9	10	9	8	9	10	8	9	8	10	7	9	10	8	10	7	9	10	8	10	9	10	#NULL!	1	0	1	1
67	#NULL!	1	0	0	0	#NULL!	1	1	2	5	#NULL!	#NULL!	#NULL!	9	7	7	8	10	8	6	8	8	9	8	8	8	7	8	7	8	9	10	9	8	8	7	7	8	7	8	99	9	9	8	#NULL!	0	0	0	99
348	#NULL!	1	0	1	0	#NULL!	2	1	1	5	#NULL!	#NULL!	#NULL!	10	10	10	10	10	8	8	8	10	10	10	10	10	9	9	9	9	10	10	9	8	6	7	10	10	5	10	10	10	10	10	#NULL!	0	0	0	99
493	#NULL!	1	0	1	0	#NULL!	2	1	2	6	#NULL!	#NULL!	#NULL!	10	10	10	10	8	10	3	4	7	2	9	9	4	7	6	6	5	9	5	5	7	9	8	7	5	3	4	6	3	1	5	#NULL!	1	0	99	0
513	#NULL!	1	0	1	0	#NULL!	1	1	2	1	#NULL!	#NULL!	#NULL!	3	4	5	7	6	5	6	7	5	4	6	6	3	4	5	6	5	4	5	7	4	3	4	6	5	4	3	3	3	4	2	#NULL!	1	1	1	99
521	#NULL!	1	0	0	0	#NULL!	1	1	2	5	#NULL!	#NULL!	#NULL!	10	9	9	9	7	7	99	9	7	7	8	8	8	7	7	7	9	10	10	8	7	6	7	7	7	9	9	99	9	6	9	#NULL!	99	1	0	0
588	#NULL!	1	0	1	0	#NULL!	1	1	1	1	#NULL!	#NULL!	#NULL!	6	9	5	6	6	8	7	5	6	7	7	6	6	6	6	6	6	6	6	6	6	6	7	6	6	6	6	6	6	6	6	#NULL!	1	1	1	99
918	#NULL!	1	0	1	0	#NULL!	1	1	1	2	#NULL!	#NULL!	#NULL!	2	2	2	2	2	2	2	2	2	2	2	2	2	2	2	2	2	2	2	2	2	2	2	2	2	2	2	2	2	2	2	#NULL!	1	0	0	99
919	#NULL!	1	0	1	0	#NULL!	1	1	1	5	#NULL!	#NULL!	#NULL!	5	7	4	7	4	6	3	7	3	5	5	3	5	5	3	5	5	3	7	4	7	2	4	2	1	7	4	7	3	7	4	#NULL!	1	99	0	99
1010	#NULL!	1	0	0	0	#NULL!	1	1	1	2	#NULL!	#NULL!	#NULL!	7	5	8	4	8	99	5	7	5	7	6	4	3	10	5	8	1	8	2	8	4	7	3	8	6	9	3	5	3	4	2	#NULL!	1	1	1	99
1068	#NULL!	1	0	1	0	#NULL!	1	1	2	2	#NULL!	#NULL!	#NULL!	10	10	10	10	10	10	10	10	10	10	10	10	10	10	10	10	10	10	10	10	10	10	10	10	10	10	10	10	10	10	10	#NULL!	0	99	0	1
1096	#NULL!	1	0	1	0	#NULL!	1	1	2	2	#NULL!	#NULL!	#NULL!	10	6	8	10	10	9	7	6	6	4	6	7	7	5	5	4	4	4	4	7	5	5	3	3	7	4	6	6	6	1	10	#NULL!	0	0	0	99
1104	#NULL!	1	0	1	0	#NULL!	1	1	1	5	#NULL!	#NULL!	#NULL!	10	10	10	10	10	10	10	10	10	1	10	10	10	10	10	10	10	1	1	10	10	10	10	10	10	10	10	10	1	10	10	#NULL!	0	0	0	99
1152	#NULL!	1	0	0	0	#NULL!	1	1	1	5	#NULL!	#NULL!	#NULL!	10	8	8	10	10	10	6	7	9	1	10	99	99	1	1	4	1	1	4	4	10	9	1	1	10	2	6	6	10	5	5	#NULL!	0	0	1	99
1175	#NULL!	1	0	1	0	#NULL!	1	1	1	6	#NULL!	#NULL!	#NULL!	10	10	10	10	10	10	10	10	10	1	10	10	10	10	10	10	10	1	1	10	10	10	10	10	10	10	10	10	1	10	10	#NULL!	0	0	0	99
1193	#NULL!	1	0	1	0	#NULL!	1	1	3	5	#NULL!	#NULL!	#NULL!	10	10	10	10	10	10	10	10	10	1	10	10	1	10	10	10	10	10	10	10	10	10	10	10	10	10	10	10	1	10	10	#NULL!	1	1	1	99
1194	#NULL!	1	0	1	0	#NULL!	1	1	2	5	#NULL!	#NULL!	#NULL!	10	10	10	10	10	10	10	10	10	1	10	10	10	10	10	10	10	1	1	10	10	10	10	10	10	10	10	10	10	10	10	#NULL!	0	0	0	99
1208	#NULL!	1	0	0	0	#NULL!	1	1	1	5	#NULL!	#NULL!	#NULL!	6	7	6	6	6	6	2	6	4	5	7	5	7	3	5	4	4	6	99	99	6	5	7	99	6	1	6	6	1	6	6	#NULL!	0	99	0	1
1234	#NULL!	1	0	1	0	#NULL!	2	1	2	6	#NULL!	#NULL!	#NULL!	1	10	4	9	3	6	2	9	3	9	1	6	10	6	3	7	4	1	10	5	1	5	5	10	5	1	5	6	10	9	7	#NULL!	0	0	99	1
1257	#NULL!	1	0	1	0	#NULL!	1	1	2	2	#NULL!	#NULL!	#NULL!	10	10	10	10	10	10	10	10	10	1	10	10	10	10	10	10	10	1	1	10	10	10	10	10	10	10	10	10	1	10	10	#NULL!	0	0	0	99
1274	#NULL!	1	0	1	0	#NULL!	2	1	1	5	#NULL!	#NULL!	#NULL!	10	9	8	10	9	10	4	6	2	2	10	5	5	9	7	10	7	5	6	6	7	6	5	6	7	5	7	7	9	8	7	#NULL!	0	0	99	0
1279	#NULL!	1	0	1	0	#NULL!	1	1	2	6	#NULL!	#NULL!	#NULL!	10	10	10	10	10	10	1	5	10	1	10	10	1	10	10	10	10	1	1	8	10	10	8	10	10	10	10	10	1	10	10	#NULL!	1	1	1	99
1290	#NULL!	1	0	1	0	#NULL!	2	1	1	2	#NULL!	#NULL!	#NULL!	1	10	5	5	6	1	10	5	10	1	5	5	10	1	10	5	6	6	3	6	5	10	6	1	6	10	5	5	8	6	8	#NULL!	0	99	1	1
1307	#NULL!	1	0	1	0	#NULL!	1	1	1	99	#NULL!	#NULL!	#NULL!	6	6	6	6	6	5	5	5	5	5	5	5	5	5	5	5	5	5	5	5	5	5	6	6	6	6	6	6	6	7	8	#NULL!	99	1	1	0
1362	#NULL!	1	0	1	0	#NULL!	1	1	2	6	#NULL!	#NULL!	#NULL!	10	10	10	10	10	10	10	10	10	1	10	10	1	10	10	10	10	1	1	10	10	10	10	10	10	10	10	10	1	10	10	#NULL!	0	0	1	99
1382	#NULL!	1	0	1	0	#NULL!	2	1	1	1	#NULL!	#NULL!	#NULL!	6	9	10	8	7	10	9	8	10	7	10	9	10	10	7	9	10	7	10	9	10	7	9	10	8	10	9	8	10	9	10	#NULL!	1	1	1	99
1385	#NULL!	1	0	1	0	#NULL!	1	1	2	2	#NULL!	#NULL!	#NULL!	10	10	10	10	10	10	10	10	10	1	10	10	1	10	10	10	10	1	1	10	10	10	10	10	10	10	10	10	1	10	10	#NULL!	0	0	1	99
1402	#NULL!	1	0	1	0	#NULL!	1	1	2	5	#NULL!	#NULL!	#NULL!	10	10	10	10	10	10	1	5	10	1	10	10	10	10	5	10	1	1	1	10	10	10	10	10	10	10	10	10	1	5	10	#NULL!	0	0	1	99
1459	#NULL!	1	0	1	0	#NULL!	1	1	2	2	#NULL!	#NULL!	#NULL!	10	10	5	10	10	8	5	5	8	1	10	10	1	10	10	10	10	1	1	10	10	10	10	10	10	10	10	10	1	10	10	#NULL!	0	0	1	99
1460	#NULL!	1	0	1	0	#NULL!	2	1	1	6	#NULL!	#NULL!	#NULL!	10	10	10	10	10	10	10	10	10	1	10	10	10	10	10	10	10	1	1	10	10	10	10	10	10	10	10	10	1	10	10	#NULL!	0	0	0	99
1470	#NULL!	1	0	1	0	#NULL!	2	1	2	2	#NULL!	#NULL!	#NULL!	10	8	9	8	10	8	10	7	6	8	6	8	10	8	10	8	10	8	8	10	8	10	8	9	10	6	7	10	7	7	10	#NULL!	1	0	0	99
1489	#NULL!	1	0	1	0	#NULL!	1	1	1	5	#NULL!	#NULL!	#NULL!	10	10	10	10	10	10	8	8	10	1	10	10	1	10	10	10	10	1	1	10	10	10	10	8	8	5	10	10	1	10	10	#NULL!	0	0	1	99
1490	#NULL!	1	0	1	0	#NULL!	1	1	2	99	#NULL!	#NULL!	#NULL!	10	10	10	10	10	10	10	10	10	1	10	10	10	10	10	10	10	1	1	10	10	10	10	10	10	10	10	10	1	10	10	#NULL!	0	0	0	99
1496	#NULL!	1	0	1	0	#NULL!	2	1	2	2	#NULL!	#NULL!	#NULL!	10	10	10	10	10	10	10	10	10	10	10	10	10	10	10	10	10	10	10	10	10	10	10	10	10	10	10	10	10	10	10	#NULL!	99	99	99	99
1511	#NULL!	1	0	1	0	#NULL!	2	1	2	5	#NULL!	#NULL!	#NULL!	10	9	7	10	6	5	7	9	10	9	10	8	9	8	8	10	10	10	8	8	7	10	10	10	9	9	9	10	9	8	10	#NULL!	1	1	1	99
1517	#NULL!	1	0	1	0	#NULL!	1	1	1	99	#NULL!	#NULL!	#NULL!	10	10	10	10	10	10	10	10	10	1	10	10	10	10	10	10	10	1	1	10	10	10	10	10	10	10	10	10	10	10	10	#NULL!	0	0	0	99
1562	#NULL!	1	0	1	0	#NULL!	1	1	2	2	#NULL!	#NULL!	#NULL!	10	10	10	10	10	10	10	8	10	1	10	10	10	8	8	10	10	1	1	10	10	10	8	8	5	5	8	10	1	10	10	#NULL!	0	0	1	99
1586	#NULL!	1	0	1	0	#NULL!	1	1	3	5	#NULL!	#NULL!	#NULL!	9	8	6	5	6	2	4	1	3	7	2	6	2	2	8	2	5	1	2	9	5	7	2	6	1	8	2	6	3	5	4	#NULL!	0	1	0	99
1596	#NULL!	1	0	1	0	#NULL!	1	1	3	5	#NULL!	#NULL!	#NULL!	10	10	10	10	10	10	10	10	10	1	10	10	10	10	10	10	10	1	1	10	10	10	10	10	10	10	10	10	1	10	10	#NULL!	0	0	1	99
1603	#NULL!	1	0	1	0	#NULL!	2	1	2	2	#NULL!	#NULL!	#NULL!	10	8	10	10	10	8	8	9	10	7	8	10	8	9	9	10	10	9	10	9	10	9	10	9	10	9	10	9	10	9	10	#NULL!	1	1	1	99
1618	#NULL!	1	0	1	0	#NULL!	2	1	1	2	#NULL!	#NULL!	#NULL!	9	10	7	10	9	10	8	10	8	10	8	6	8	9	10	7	8	10	8	9	10	9	7	9	10	10	8	10	9	10	10	#NULL!	1	1	1	99
1628	#NULL!	1	0	1	0	#NULL!	2	1	2	2	#NULL!	#NULL!	#NULL!	10	8	10	8	6	10	9	7	6	9	10	7	10	10	9	10	9	5	10	7	9	6	8	7	8	6	9	9	10	6	10	#NULL!	1	1	1	99
1648	#NULL!	1	0	1	0	#NULL!	2	1	1	2	#NULL!	#NULL!	#NULL!	10	8	10	10	7	9	7	5	10	10	10	6	10	7	10	7	10	6	10	8	10	6	8	10	5	8	10	7	10	6	10	#NULL!	0	1	1	99
1671	#NULL!	1	0	1	0	#NULL!	1	1	2	5	#NULL!	#NULL!	#NULL!	10	10	1	5	2	5	1	6	6	3	9	1	1	9	3	5	5	9	5	4	6	8	6	5	4	6	6	6	4	4	6	#NULL!	99	99	99	99
1672	#NULL!	1	0	1	0	#NULL!	2	1	2	5	#NULL!	#NULL!	#NULL!	10	10	1	5	1	5	1	6	6	3	9	1	1	9	3	5	5	9	5	5	5	10	4	5	10	8	1	9	1	5	3	#NULL!	1	1	1	99
1722	#NULL!	1	0	0	0	#NULL!	2	1	2	5	#NULL!	#NULL!	#NULL!	10	7	8	9	6	10	9	6	7	10	9	6	8	10	8	10	9	99	8	10	7	10	8	9	10	7	6	8	9	7	10	#NULL!	1	1	0	99
1733	#NULL!	1	0	1	0	#NULL!	2	1	2	5	#NULL!	#NULL!	#NULL!	9	7	10	8	6	10	8	6	10	6	10	9	10	9	7	10	8	9	10	9	10	8	6	10	7	8	10	9	7	8	10	#NULL!	0	1	1	99
1753	#NULL!	1	0	1	0	#NULL!	2	1	2	2	#NULL!	#NULL!	#NULL!	10	9	10	9	10	9	10	9	10	9	10	9	10	10	9	10	8	8	10	8	9	10	9	8	10	9	10	8	9	9	10	#NULL!	1	1	1	99
1770	#NULL!	1	0	1	0	#NULL!	2	1	2	5	#NULL!	#NULL!	#NULL!	7	6	8	6	8	8	7	10	4	6	10	7	10	8	10	8	7	7	10	10	9	10	7	9	9	10	7	10	6	9	10	#NULL!	1	1	1	99
1773	#NULL!	1	0	1	0	#NULL!	2	1	1	5	#NULL!	#NULL!	#NULL!	8	9	8	10	8	9	7	6	10	10	10	8	10	9	9	9	10	9	7	7	8	10	9	8	10	8	10	9	10	8	10	#NULL!	1	1	0	99
1777	#NULL!	1	0	1	0	#NULL!	2	1	2	2	#NULL!	#NULL!	#NULL!	9	9	8	10	6	10	8	7	6	10	9	9	10	8	10	10	7	7	7	8	9	9	10	8	10	9	10	8	9	10	9	#NULL!	1	1	1	99
1778	#NULL!	1	0	1	0	#NULL!	2	1	1	5	#NULL!	#NULL!	#NULL!	8	9	7	10	7	10	8	7	9	8	10	7	10	10	9	5	10	8	9	7	10	7	10	7	9	10	6	8	10	8	6	#NULL!	1	1	1	99
1785	#NULL!	1	0	1	0	#NULL!	2	1	2	1	#NULL!	#NULL!	#NULL!	10	1	10	10	10	1	10	6	10	1	10	10	1	1	10	10	1	10	10	10	1	10	10	10	10	10	1	1	10	1	10	#NULL!	1	1	1	99
1795	#NULL!	1	0	1	0	#NULL!	2	1	2	6	#NULL!	#NULL!	#NULL!	8	10	9	9	10	8	6	10	8	5	10	8	10	10	7	10	10	7	9	10	9	10	9	9	10	8	10	8	10	8	10	#NULL!	1	1	1	99
1855	#NULL!	1	0	1	0	#NULL!	2	1	3	6	#NULL!	#NULL!	#NULL!	6	8	7	7	6	8	8	8	6	7	7	5	7	6	8	6	6	6	6	6	6	6	6	6	6	6	8	6	8	8	5	#NULL!	99	0	1	99
1869	#NULL!	1	0	1	0	#NULL!	2	1	2	5	#NULL!	#NULL!	#NULL!	10	9	8	8	8	10	10	10	9	8	7	6	2	9	9	10	9	10	10	10	8	7	10	8	10	6	10	8	8	10	4	#NULL!	1	1	1	99
1877	#NULL!	1	0	1	0	#NULL!	2	1	2	5	#NULL!	#NULL!	#NULL!	9	10	8	9	10	9	9	8	10	7	10	9	10	9	9	10	9	9	10	9	10	9	10	7	9	10	8	10	10	9	10	#NULL!	1	1	1	99
830	#NULL!	99	#NULL!	#NULL!	#NULL!	#NULL!	1	1	2	2	#NULL!	#NULL!	#NULL!	#NULL!	#NULL!	#NULL!	#NULL!	#NULL!	#NULL!	#NULL!	#NULL!	#NULL!	#NULL!	#NULL!	#NULL!	#NULL!	#NULL!	#NULL!	#NULL!	#NULL!	#NULL!	#NULL!	#NULL!	#NULL!	#NULL!	#NULL!	#NULL!	#NULL!	#NULL!	#NULL!	#NULL!	#NULL!	#NULL!	#NULL!	#NULL!	#NULL!	#NULL!	#NULL!	#NULL!
1032	#NULL!	99	#NULL!	#NULL!	#NULL!	#NULL!	2	1	2	2	#NULL!	#NULL!	#NULL!	#NULL!	#NULL!	#NULL!	#NULL!	#NULL!	#NULL!	#NULL!	#NULL!	#NULL!	#NULL!	#NULL!	#NULL!	#NULL!	#NULL!	#NULL!	#NULL!	#NULL!	#NULL!	#NULL!	#NULL!	#NULL!	#NULL!	#NULL!	#NULL!	#NULL!	#NULL!	#NULL!	#NULL!	#NULL!	#NULL!	#NULL!	#NULL!	#NULL!	#NULL!	#NULL!	#NULL!
1169	#NULL!	99	#NULL!	#NULL!	#NULL!	#NULL!	1	1	1	5	#NULL!	#NULL!	#NULL!	#NULL!	#NULL!	#NULL!	#NULL!	#NULL!	#NULL!	#NULL!	#NULL!	#NULL!	#NULL!	#NULL!	#NULL!	#NULL!	#NULL!	#NULL!	#NULL!	#NULL!	#NULL!	#NULL!	#NULL!	#NULL!	#NULL!	#NULL!	#NULL!	#NULL!	#NULL!	#NULL!	#NULL!	#NULL!	#NULL!	#NULL!	#NULL!	#NULL!	#NULL!	#NULL!	#NULL!
1355	#NULL!	99	#NULL!	#NULL!	#NULL!	#NULL!	1	1	3	6	#NULL!	#NULL!	#NULL!	#NULL!	#NULL!	#NULL!	#NULL!	#NULL!	#NULL!	#NULL!	#NULL!	#NULL!	#NULL!	#NULL!	#NULL!	#NULL!	#NULL!	#NULL!	#NULL!	#NULL!	#NULL!	#NULL!	#NULL!	#NULL!	#NULL!	#NULL!	#NULL!	#NULL!	#NULL!	#NULL!	#NULL!	#NULL!	#NULL!	#NULL!	#NULL!	#NULL!	#NULL!	#NULL!	#NULL!
1	#NULL!	2	#NULL!	#NULL!	#NULL!	#NULL!	1	1	2	99	#NULL!	#NULL!	#NULL!	#NULL!	#NULL!	#NULL!	#NULL!	#NULL!	#NULL!	#NULL!	#NULL!	#NULL!	#NULL!	#NULL!	#NULL!	#NULL!	#NULL!	#NULL!	#NULL!	#NULL!	#NULL!	#NULL!	#NULL!	#NULL!	#NULL!	#NULL!	#NULL!	#NULL!	#NULL!	#NULL!	#NULL!	#NULL!	#NULL!	#NULL!	#NULL!	#NULL!	#NULL!	#NULL!	#NULL!
2	#NULL!	2	#NULL!	#NULL!	#NULL!	#NULL!	2	1	2	2	#NULL!	#NULL!	#NULL!	#NULL!	#NULL!	#NULL!	#NULL!	#NULL!	#NULL!	#NULL!	#NULL!	#NULL!	#NULL!	#NULL!	#NULL!	#NULL!	#NULL!	#NULL!	#NULL!	#NULL!	#NULL!	#NULL!	#NULL!	#NULL!	#NULL!	#NULL!	#NULL!	#NULL!	#NULL!	#NULL!	#NULL!	#NULL!	#NULL!	#NULL!	#NULL!	#NULL!	#NULL!	#NULL!	#NULL!
3	#NULL!	2	#NULL!	#NULL!	#NULL!	#NULL!	2	1	2	6	#NULL!	#NULL!	#NULL!	#NULL!	#NULL!	#NULL!	#NULL!	#NULL!	#NULL!	#NULL!	#NULL!	#NULL!	#NULL!	#NULL!	#NULL!	#NULL!	#NULL!	#NULL!	#NULL!	#NULL!	#NULL!	#NULL!	#NULL!	#NULL!	#NULL!	#NULL!	#NULL!	#NULL!	#NULL!	#NULL!	#NULL!	#NULL!	#NULL!	#NULL!	#NULL!	#NULL!	#NULL!	#NULL!	#NULL!
11	#NULL!	2	#NULL!	#NULL!	#NULL!	#NULL!	2	1	2	99	#NULL!	#NULL!	#NULL!	#NULL!	#NULL!	#NULL!	#NULL!	#NULL!	#NULL!	#NULL!	#NULL!	#NULL!	#NULL!	#NULL!	#NULL!	#NULL!	#NULL!	#NULL!	#NULL!	#NULL!	#NULL!	#NULL!	#NULL!	#NULL!	#NULL!	#NULL!	#NULL!	#NULL!	#NULL!	#NULL!	#NULL!	#NULL!	#NULL!	#NULL!	#NULL!	#NULL!	#NULL!	#NULL!	#NULL!
17	#NULL!	2	#NULL!	#NULL!	#NULL!	#NULL!	2	1	2	99	#NULL!	#NULL!	#NULL!	#NULL!	#NULL!	#NULL!	#NULL!	#NULL!	#NULL!	#NULL!	#NULL!	#NULL!	#NULL!	#NULL!	#NULL!	#NULL!	#NULL!	#NULL!	#NULL!	#NULL!	#NULL!	#NULL!	#NULL!	#NULL!	#NULL!	#NULL!	#NULL!	#NULL!	#NULL!	#NULL!	#NULL!	#NULL!	#NULL!	#NULL!	#NULL!	#NULL!	#NULL!	#NULL!	#NULL!
18	#NULL!	2	#NULL!	#NULL!	#NULL!	#NULL!	2	1	1	6	#NULL!	#NULL!	#NULL!	#NULL!	#NULL!	#NULL!	#NULL!	#NULL!	#NULL!	#NULL!	#NULL!	#NULL!	#NULL!	#NULL!	#NULL!	#NULL!	#NULL!	#NULL!	#NULL!	#NULL!	#NULL!	#NULL!	#NULL!	#NULL!	#NULL!	#NULL!	#NULL!	#NULL!	#NULL!	#NULL!	#NULL!	#NULL!	#NULL!	#NULL!	#NULL!	#NULL!	#NULL!	#NULL!	#NULL!
20	#NULL!	2	#NULL!	#NULL!	#NULL!	#NULL!	2	1	1	99	#NULL!	#NULL!	#NULL!	#NULL!	#NULL!	#NULL!	#NULL!	#NULL!	#NULL!	#NULL!	#NULL!	#NULL!	#NULL!	#NULL!	#NULL!	#NULL!	#NULL!	#NULL!	#NULL!	#NULL!	#NULL!	#NULL!	#NULL!	#NULL!	#NULL!	#NULL!	#NULL!	#NULL!	#NULL!	#NULL!	#NULL!	#NULL!	#NULL!	#NULL!	#NULL!	#NULL!	#NULL!	#NULL!	#NULL!
21	#NULL!	2	#NULL!	#NULL!	#NULL!	#NULL!	1	1	1	1	#NULL!	#NULL!	#NULL!	#NULL!	#NULL!	#NULL!	#NULL!	#NULL!	#NULL!	#NULL!	#NULL!	#NULL!	#NULL!	#NULL!	#NULL!	#NULL!	#NULL!	#NULL!	#NULL!	#NULL!	#NULL!	#NULL!	#NULL!	#NULL!	#NULL!	#NULL!	#NULL!	#NULL!	#NULL!	#NULL!	#NULL!	#NULL!	#NULL!	#NULL!	#NULL!	#NULL!	#NULL!	#NULL!	#NULL!
22	#NULL!	2	#NULL!	#NULL!	#NULL!	#NULL!	1	1	2	5	#NULL!	#NULL!	#NULL!	#NULL!	#NULL!	#NULL!	#NULL!	#NULL!	#NULL!	#NULL!	#NULL!	#NULL!	#NULL!	#NULL!	#NULL!	#NULL!	#NULL!	#NULL!	#NULL!	#NULL!	#NULL!	#NULL!	#NULL!	#NULL!	#NULL!	#NULL!	#NULL!	#NULL!	#NULL!	#NULL!	#NULL!	#NULL!	#NULL!	#NULL!	#NULL!	#NULL!	#NULL!	#NULL!	#NULL!
23	#NULL!	2	#NULL!	#NULL!	#NULL!	#NULL!	1	1	3	5	#NULL!	#NULL!	#NULL!	#NULL!	#NULL!	#NULL!	#NULL!	#NULL!	#NULL!	#NULL!	#NULL!	#NULL!	#NULL!	#NULL!	#NULL!	#NULL!	#NULL!	#NULL!	#NULL!	#NULL!	#NULL!	#NULL!	#NULL!	#NULL!	#NULL!	#NULL!	#NULL!	#NULL!	#NULL!	#NULL!	#NULL!	#NULL!	#NULL!	#NULL!	#NULL!	#NULL!	#NULL!	#NULL!	#NULL!
24	#NULL!	2	#NULL!	#NULL!	#NULL!	#NULL!	1	1	1	99	#NULL!	#NULL!	#NULL!	#NULL!	#NULL!	#NULL!	#NULL!	#NULL!	#NULL!	#NULL!	#NULL!	#NULL!	#NULL!	#NULL!	#NULL!	#NULL!	#NULL!	#NULL!	#NULL!	#NULL!	#NULL!	#NULL!	#NULL!	#NULL!	#NULL!	#NULL!	#NULL!	#NULL!	#NULL!	#NULL!	#NULL!	#NULL!	#NULL!	#NULL!	#NULL!	#NULL!	#NULL!	#NULL!	#NULL!
27	#NULL!	2	#NULL!	#NULL!	#NULL!	#NULL!	1	1	1	99	#NULL!	#NULL!	#NULL!	#NULL!	#NULL!	#NULL!	#NULL!	#NULL!	#NULL!	#NULL!	#NULL!	#NULL!	#NULL!	#NULL!	#NULL!	#NULL!	#NULL!	#NULL!	#NULL!	#NULL!	#NULL!	#NULL!	#NULL!	#NULL!	#NULL!	#NULL!	#NULL!	#NULL!	#NULL!	#NULL!	#NULL!	#NULL!	#NULL!	#NULL!	#NULL!	#NULL!	#NULL!	#NULL!	#NULL!
40	#NULL!	2	#NULL!	#NULL!	#NULL!	#NULL!	1	1	1	6	#NULL!	#NULL!	#NULL!	#NULL!	#NULL!	#NULL!	#NULL!	#NULL!	#NULL!	#NULL!	#NULL!	#NULL!	#NULL!	#NULL!	#NULL!	#NULL!	#NULL!	#NULL!	#NULL!	#NULL!	#NULL!	#NULL!	#NULL!	#NULL!	#NULL!	#NULL!	#NULL!	#NULL!	#NULL!	#NULL!	#NULL!	#NULL!	#NULL!	#NULL!	#NULL!	#NULL!	#NULL!	#NULL!	#NULL!
41	#NULL!	2	#NULL!	#NULL!	#NULL!	#NULL!	2	1	2	6	#NULL!	#NULL!	#NULL!	#NULL!	#NULL!	#NULL!	#NULL!	#NULL!	#NULL!	#NULL!	#NULL!	#NULL!	#NULL!	#NULL!	#NULL!	#NULL!	#NULL!	#NULL!	#NULL!	#NULL!	#NULL!	#NULL!	#NULL!	#NULL!	#NULL!	#NULL!	#NULL!	#NULL!	#NULL!	#NULL!	#NULL!	#NULL!	#NULL!	#NULL!	#NULL!	#NULL!	#NULL!	#NULL!	#NULL!
42	#NULL!	2	#NULL!	#NULL!	#NULL!	#NULL!	2	1	1	2	#NULL!	#NULL!	#NULL!	#NULL!	#NULL!	#NULL!	#NULL!	#NULL!	#NULL!	#NULL!	#NULL!	#NULL!	#NULL!	#NULL!	#NULL!	#NULL!	#NULL!	#NULL!	#NULL!	#NULL!	#NULL!	#NULL!	#NULL!	#NULL!	#NULL!	#NULL!	#NULL!	#NULL!	#NULL!	#NULL!	#NULL!	#NULL!	#NULL!	#NULL!	#NULL!	#NULL!	#NULL!	#NULL!	#NULL!
45	#NULL!	2	#NULL!	#NULL!	#NULL!	#NULL!	1	1	2	5	#NULL!	#NULL!	#NULL!	#NULL!	#NULL!	#NULL!	#NULL!	#NULL!	#NULL!	#NULL!	#NULL!	#NULL!	#NULL!	#NULL!	#NULL!	#NULL!	#NULL!	#NULL!	#NULL!	#NULL!	#NULL!	#NULL!	#NULL!	#NULL!	#NULL!	#NULL!	#NULL!	#NULL!	#NULL!	#NULL!	#NULL!	#NULL!	#NULL!	#NULL!	#NULL!	#NULL!	#NULL!	#NULL!	#NULL!
46	#NULL!	2	#NULL!	#NULL!	#NULL!	#NULL!	1	1	1	99	#NULL!	#NULL!	#NULL!	#NULL!	#NULL!	#NULL!	#NULL!	#NULL!	#NULL!	#NULL!	#NULL!	#NULL!	#NULL!	#NULL!	#NULL!	#NULL!	#NULL!	#NULL!	#NULL!	#NULL!	#NULL!	#NULL!	#NULL!	#NULL!	#NULL!	#NULL!	#NULL!	#NULL!	#NULL!	#NULL!	#NULL!	#NULL!	#NULL!	#NULL!	#NULL!	#NULL!	#NULL!	#NULL!	#NULL!
47	#NULL!	2	#NULL!	#NULL!	#NULL!	#NULL!	1	1	1	99	#NULL!	#NULL!	#NULL!	#NULL!	#NULL!	#NULL!	#NULL!	#NULL!	#NULL!	#NULL!	#NULL!	#NULL!	#NULL!	#NULL!	#NULL!	#NULL!	#NULL!	#NULL!	#NULL!	#NULL!	#NULL!	#NULL!	#NULL!	#NULL!	#NULL!	#NULL!	#NULL!	#NULL!	#NULL!	#NULL!	#NULL!	#NULL!	#NULL!	#NULL!	#NULL!	#NULL!	#NULL!	#NULL!	#NULL!
48	#NULL!	2	#NULL!	#NULL!	#NULL!	#NULL!	1	1	2	5	#NULL!	#NULL!	#NULL!	#NULL!	#NULL!	#NULL!	#NULL!	#NULL!	#NULL!	#NULL!	#NULL!	#NULL!	#NULL!	#NULL!	#NULL!	#NULL!	#NULL!	#NULL!	#NULL!	#NULL!	#NULL!	#NULL!	#NULL!	#NULL!	#NULL!	#NULL!	#NULL!	#NULL!	#NULL!	#NULL!	#NULL!	#NULL!	#NULL!	#NULL!	#NULL!	#NULL!	#NULL!	#NULL!	#NULL!
51	#NULL!	2	#NULL!	#NULL!	#NULL!	#NULL!	2	1	2	5	#NULL!	#NULL!	#NULL!	#NULL!	#NULL!	#NULL!	#NULL!	#NULL!	#NULL!	#NULL!	#NULL!	#NULL!	#NULL!	#NULL!	#NULL!	#NULL!	#NULL!	#NULL!	#NULL!	#NULL!	#NULL!	#NULL!	#NULL!	#NULL!	#NULL!	#NULL!	#NULL!	#NULL!	#NULL!	#NULL!	#NULL!	#NULL!	#NULL!	#NULL!	#NULL!	#NULL!	#NULL!	#NULL!	#NULL!
52	#NULL!	2	#NULL!	#NULL!	#NULL!	#NULL!	2	1	1	2	#NULL!	#NULL!	#NULL!	#NULL!	#NULL!	#NULL!	#NULL!	#NULL!	#NULL!	#NULL!	#NULL!	#NULL!	#NULL!	#NULL!	#NULL!	#NULL!	#NULL!	#NULL!	#NULL!	#NULL!	#NULL!	#NULL!	#NULL!	#NULL!	#NULL!	#NULL!	#NULL!	#NULL!	#NULL!	#NULL!	#NULL!	#NULL!	#NULL!	#NULL!	#NULL!	#NULL!	#NULL!	#NULL!	#NULL!
53	#NULL!	2	#NULL!	#NULL!	#NULL!	#NULL!	2	1	2	2	#NULL!	#NULL!	#NULL!	#NULL!	#NULL!	#NULL!	#NULL!	#NULL!	#NULL!	#NULL!	#NULL!	#NULL!	#NULL!	#NULL!	#NULL!	#NULL!	#NULL!	#NULL!	#NULL!	#NULL!	#NULL!	#NULL!	#NULL!	#NULL!	#NULL!	#NULL!	#NULL!	#NULL!	#NULL!	#NULL!	#NULL!	#NULL!	#NULL!	#NULL!	#NULL!	#NULL!	#NULL!	#NULL!	#NULL!
54	#NULL!	2	#NULL!	#NULL!	#NULL!	#NULL!	2	1	2	2	#NULL!	#NULL!	#NULL!	#NULL!	#NULL!	#NULL!	#NULL!	#NULL!	#NULL!	#NULL!	#NULL!	#NULL!	#NULL!	#NULL!	#NULL!	#NULL!	#NULL!	#NULL!	#NULL!	#NULL!	#NULL!	#NULL!	#NULL!	#NULL!	#NULL!	#NULL!	#NULL!	#NULL!	#NULL!	#NULL!	#NULL!	#NULL!	#NULL!	#NULL!	#NULL!	#NULL!	#NULL!	#NULL!	#NULL!
56	#NULL!	2	#NULL!	#NULL!	#NULL!	#NULL!	2	1	1	2	#NULL!	#NULL!	#NULL!	#NULL!	#NULL!	#NULL!	#NULL!	#NULL!	#NULL!	#NULL!	#NULL!	#NULL!	#NULL!	#NULL!	#NULL!	#NULL!	#NULL!	#NULL!	#NULL!	#NULL!	#NULL!	#NULL!	#NULL!	#NULL!	#NULL!	#NULL!	#NULL!	#NULL!	#NULL!	#NULL!	#NULL!	#NULL!	#NULL!	#NULL!	#NULL!	#NULL!	#NULL!	#NULL!	#NULL!
60	#NULL!	2	#NULL!	#NULL!	#NULL!	#NULL!	2	1	2	2	#NULL!	#NULL!	#NULL!	#NULL!	#NULL!	#NULL!	#NULL!	#NULL!	#NULL!	#NULL!	#NULL!	#NULL!	#NULL!	#NULL!	#NULL!	#NULL!	#NULL!	#NULL!	#NULL!	#NULL!	#NULL!	#NULL!	#NULL!	#NULL!	#NULL!	#NULL!	#NULL!	#NULL!	#NULL!	#NULL!	#NULL!	#NULL!	#NULL!	#NULL!	#NULL!	#NULL!	#NULL!	#NULL!	#NULL!
61	#NULL!	2	#NULL!	#NULL!	#NULL!	#NULL!	2	1	2	2	#NULL!	#NULL!	#NULL!	#NULL!	#NULL!	#NULL!	#NULL!	#NULL!	#NULL!	#NULL!	#NULL!	#NULL!	#NULL!	#NULL!	#NULL!	#NULL!	#NULL!	#NULL!	#NULL!	#NULL!	#NULL!	#NULL!	#NULL!	#NULL!	#NULL!	#NULL!	#NULL!	#NULL!	#NULL!	#NULL!	#NULL!	#NULL!	#NULL!	#NULL!	#NULL!	#NULL!	#NULL!	#NULL!	#NULL!
83	#NULL!	2	#NULL!	#NULL!	#NULL!	#NULL!	2	1	2	99	#NULL!	#NULL!	#NULL!	#NULL!	#NULL!	#NULL!	#NULL!	#NULL!	#NULL!	#NULL!	#NULL!	#NULL!	#NULL!	#NULL!	#NULL!	#NULL!	#NULL!	#NULL!	#NULL!	#NULL!	#NULL!	#NULL!	#NULL!	#NULL!	#NULL!	#NULL!	#NULL!	#NULL!	#NULL!	#NULL!	#NULL!	#NULL!	#NULL!	#NULL!	#NULL!	#NULL!	#NULL!	#NULL!	#NULL!
84	#NULL!	2	#NULL!	#NULL!	#NULL!	#NULL!	2	1	1	1	#NULL!	#NULL!	#NULL!	#NULL!	#NULL!	#NULL!	#NULL!	#NULL!	#NULL!	#NULL!	#NULL!	#NULL!	#NULL!	#NULL!	#NULL!	#NULL!	#NULL!	#NULL!	#NULL!	#NULL!	#NULL!	#NULL!	#NULL!	#NULL!	#NULL!	#NULL!	#NULL!	#NULL!	#NULL!	#NULL!	#NULL!	#NULL!	#NULL!	#NULL!	#NULL!	#NULL!	#NULL!	#NULL!	#NULL!
85	#NULL!	2	#NULL!	#NULL!	#NULL!	#NULL!	2	1	1	99	#NULL!	#NULL!	#NULL!	#NULL!	#NULL!	#NULL!	#NULL!	#NULL!	#NULL!	#NULL!	#NULL!	#NULL!	#NULL!	#NULL!	#NULL!	#NULL!	#NULL!	#NULL!	#NULL!	#NULL!	#NULL!	#NULL!	#NULL!	#NULL!	#NULL!	#NULL!	#NULL!	#NULL!	#NULL!	#NULL!	#NULL!	#NULL!	#NULL!	#NULL!	#NULL!	#NULL!	#NULL!	#NULL!	#NULL!
88	#NULL!	2	#NULL!	#NULL!	#NULL!	#NULL!	1	1	2	5	#NULL!	#NULL!	#NULL!	#NULL!	#NULL!	#NULL!	#NULL!	#NULL!	#NULL!	#NULL!	#NULL!	#NULL!	#NULL!	#NULL!	#NULL!	#NULL!	#NULL!	#NULL!	#NULL!	#NULL!	#NULL!	#NULL!	#NULL!	#NULL!	#NULL!	#NULL!	#NULL!	#NULL!	#NULL!	#NULL!	#NULL!	#NULL!	#NULL!	#NULL!	#NULL!	#NULL!	#NULL!	#NULL!	#NULL!
90	#NULL!	2	#NULL!	#NULL!	#NULL!	#NULL!	1	1	1	2	#NULL!	#NULL!	#NULL!	#NULL!	#NULL!	#NULL!	#NULL!	#NULL!	#NULL!	#NULL!	#NULL!	#NULL!	#NULL!	#NULL!	#NULL!	#NULL!	#NULL!	#NULL!	#NULL!	#NULL!	#NULL!	#NULL!	#NULL!	#NULL!	#NULL!	#NULL!	#NULL!	#NULL!	#NULL!	#NULL!	#NULL!	#NULL!	#NULL!	#NULL!	#NULL!	#NULL!	#NULL!	#NULL!	#NULL!
92	#NULL!	2	#NULL!	#NULL!	#NULL!	#NULL!	1	1	1	2	#NULL!	#NULL!	#NULL!	#NULL!	#NULL!	#NULL!	#NULL!	#NULL!	#NULL!	#NULL!	#NULL!	#NULL!	#NULL!	#NULL!	#NULL!	#NULL!	#NULL!	#NULL!	#NULL!	#NULL!	#NULL!	#NULL!	#NULL!	#NULL!	#NULL!	#NULL!	#NULL!	#NULL!	#NULL!	#NULL!	#NULL!	#NULL!	#NULL!	#NULL!	#NULL!	#NULL!	#NULL!	#NULL!	#NULL!
93	#NULL!	2	#NULL!	#NULL!	#NULL!	#NULL!	1	1	2	99	#NULL!	#NULL!	#NULL!	#NULL!	#NULL!	#NULL!	#NULL!	#NULL!	#NULL!	#NULL!	#NULL!	#NULL!	#NULL!	#NULL!	#NULL!	#NULL!	#NULL!	#NULL!	#NULL!	#NULL!	#NULL!	#NULL!	#NULL!	#NULL!	#NULL!	#NULL!	#NULL!	#NULL!	#NULL!	#NULL!	#NULL!	#NULL!	#NULL!	#NULL!	#NULL!	#NULL!	#NULL!	#NULL!	#NULL!
115	#NULL!	2	#NULL!	#NULL!	#NULL!	#NULL!	1	1	1	5	#NULL!	#NULL!	#NULL!	#NULL!	#NULL!	#NULL!	#NULL!	#NULL!	#NULL!	#NULL!	#NULL!	#NULL!	#NULL!	#NULL!	#NULL!	#NULL!	#NULL!	#NULL!	#NULL!	#NULL!	#NULL!	#NULL!	#NULL!	#NULL!	#NULL!	#NULL!	#NULL!	#NULL!	#NULL!	#NULL!	#NULL!	#NULL!	#NULL!	#NULL!	#NULL!	#NULL!	#NULL!	#NULL!	#NULL!
117	#NULL!	2	#NULL!	#NULL!	#NULL!	#NULL!	1	1	2	2	#NULL!	#NULL!	#NULL!	#NULL!	#NULL!	#NULL!	#NULL!	#NULL!	#NULL!	#NULL!	#NULL!	#NULL!	#NULL!	#NULL!	#NULL!	#NULL!	#NULL!	#NULL!	#NULL!	#NULL!	#NULL!	#NULL!	#NULL!	#NULL!	#NULL!	#NULL!	#NULL!	#NULL!	#NULL!	#NULL!	#NULL!	#NULL!	#NULL!	#NULL!	#NULL!	#NULL!	#NULL!	#NULL!	#NULL!
118	#NULL!	2	#NULL!	#NULL!	#NULL!	#NULL!	2	1	2	6	#NULL!	#NULL!	#NULL!	#NULL!	#NULL!	#NULL!	#NULL!	#NULL!	#NULL!	#NULL!	#NULL!	#NULL!	#NULL!	#NULL!	#NULL!	#NULL!	#NULL!	#NULL!	#NULL!	#NULL!	#NULL!	#NULL!	#NULL!	#NULL!	#NULL!	#NULL!	#NULL!	#NULL!	#NULL!	#NULL!	#NULL!	#NULL!	#NULL!	#NULL!	#NULL!	#NULL!	#NULL!	#NULL!	#NULL!
123	#NULL!	2	#NULL!	#NULL!	#NULL!	#NULL!	1	1	2	6	#NULL!	#NULL!	#NULL!	#NULL!	#NULL!	#NULL!	#NULL!	#NULL!	#NULL!	#NULL!	#NULL!	#NULL!	#NULL!	#NULL!	#NULL!	#NULL!	#NULL!	#NULL!	#NULL!	#NULL!	#NULL!	#NULL!	#NULL!	#NULL!	#NULL!	#NULL!	#NULL!	#NULL!	#NULL!	#NULL!	#NULL!	#NULL!	#NULL!	#NULL!	#NULL!	#NULL!	#NULL!	#NULL!	#NULL!
124	#NULL!	2	#NULL!	#NULL!	#NULL!	#NULL!	2	1	2	5	#NULL!	#NULL!	#NULL!	#NULL!	#NULL!	#NULL!	#NULL!	#NULL!	#NULL!	#NULL!	#NULL!	#NULL!	#NULL!	#NULL!	#NULL!	#NULL!	#NULL!	#NULL!	#NULL!	#NULL!	#NULL!	#NULL!	#NULL!	#NULL!	#NULL!	#NULL!	#NULL!	#NULL!	#NULL!	#NULL!	#NULL!	#NULL!	#NULL!	#NULL!	#NULL!	#NULL!	#NULL!	#NULL!	#NULL!
125	#NULL!	2	#NULL!	#NULL!	#NULL!	#NULL!	2	1	2	6	#NULL!	#NULL!	#NULL!	#NULL!	#NULL!	#NULL!	#NULL!	#NULL!	#NULL!	#NULL!	#NULL!	#NULL!	#NULL!	#NULL!	#NULL!	#NULL!	#NULL!	#NULL!	#NULL!	#NULL!	#NULL!	#NULL!	#NULL!	#NULL!	#NULL!	#NULL!	#NULL!	#NULL!	#NULL!	#NULL!	#NULL!	#NULL!	#NULL!	#NULL!	#NULL!	#NULL!	#NULL!	#NULL!	#NULL!
126	#NULL!	2	#NULL!	#NULL!	#NULL!	#NULL!	2	1	2	2	#NULL!	#NULL!	#NULL!	#NULL!	#NULL!	#NULL!	#NULL!	#NULL!	#NULL!	#NULL!	#NULL!	#NULL!	#NULL!	#NULL!	#NULL!	#NULL!	#NULL!	#NULL!	#NULL!	#NULL!	#NULL!	#NULL!	#NULL!	#NULL!	#NULL!	#NULL!	#NULL!	#NULL!	#NULL!	#NULL!	#NULL!	#NULL!	#NULL!	#NULL!	#NULL!	#NULL!	#NULL!	#NULL!	#NULL!
128	#NULL!	2	#NULL!	#NULL!	#NULL!	#NULL!	2	1	1	1	#NULL!	#NULL!	#NULL!	#NULL!	#NULL!	#NULL!	#NULL!	#NULL!	#NULL!	#NULL!	#NULL!	#NULL!	#NULL!	#NULL!	#NULL!	#NULL!	#NULL!	#NULL!	#NULL!	#NULL!	#NULL!	#NULL!	#NULL!	#NULL!	#NULL!	#NULL!	#NULL!	#NULL!	#NULL!	#NULL!	#NULL!	#NULL!	#NULL!	#NULL!	#NULL!	#NULL!	#NULL!	#NULL!	#NULL!
129	#NULL!	2	#NULL!	#NULL!	#NULL!	#NULL!	2	1	1	2	#NULL!	#NULL!	#NULL!	#NULL!	#NULL!	#NULL!	#NULL!	#NULL!	#NULL!	#NULL!	#NULL!	#NULL!	#NULL!	#NULL!	#NULL!	#NULL!	#NULL!	#NULL!	#NULL!	#NULL!	#NULL!	#NULL!	#NULL!	#NULL!	#NULL!	#NULL!	#NULL!	#NULL!	#NULL!	#NULL!	#NULL!	#NULL!	#NULL!	#NULL!	#NULL!	#NULL!	#NULL!	#NULL!	#NULL!
130	#NULL!	2	#NULL!	#NULL!	#NULL!	#NULL!	1	1	2	5	#NULL!	#NULL!	#NULL!	#NULL!	#NULL!	#NULL!	#NULL!	#NULL!	#NULL!	#NULL!	#NULL!	#NULL!	#NULL!	#NULL!	#NULL!	#NULL!	#NULL!	#NULL!	#NULL!	#NULL!	#NULL!	#NULL!	#NULL!	#NULL!	#NULL!	#NULL!	#NULL!	#NULL!	#NULL!	#NULL!	#NULL!	#NULL!	#NULL!	#NULL!	#NULL!	#NULL!	#NULL!	#NULL!	#NULL!
131	#NULL!	2	#NULL!	#NULL!	#NULL!	#NULL!	1	1	1	2	#NULL!	#NULL!	#NULL!	#NULL!	#NULL!	#NULL!	#NULL!	#NULL!	#NULL!	#NULL!	#NULL!	#NULL!	#NULL!	#NULL!	#NULL!	#NULL!	#NULL!	#NULL!	#NULL!	#NULL!	#NULL!	#NULL!	#NULL!	#NULL!	#NULL!	#NULL!	#NULL!	#NULL!	#NULL!	#NULL!	#NULL!	#NULL!	#NULL!	#NULL!	#NULL!	#NULL!	#NULL!	#NULL!	#NULL!
132	#NULL!	2	#NULL!	#NULL!	#NULL!	#NULL!	1	1	1	1	#NULL!	#NULL!	#NULL!	#NULL!	#NULL!	#NULL!	#NULL!	#NULL!	#NULL!	#NULL!	#NULL!	#NULL!	#NULL!	#NULL!	#NULL!	#NULL!	#NULL!	#NULL!	#NULL!	#NULL!	#NULL!	#NULL!	#NULL!	#NULL!	#NULL!	#NULL!	#NULL!	#NULL!	#NULL!	#NULL!	#NULL!	#NULL!	#NULL!	#NULL!	#NULL!	#NULL!	#NULL!	#NULL!	#NULL!
133	#NULL!	2	#NULL!	#NULL!	#NULL!	#NULL!	1	1	2	99	#NULL!	#NULL!	#NULL!	#NULL!	#NULL!	#NULL!	#NULL!	#NULL!	#NULL!	#NULL!	#NULL!	#NULL!	#NULL!	#NULL!	#NULL!	#NULL!	#NULL!	#NULL!	#NULL!	#NULL!	#NULL!	#NULL!	#NULL!	#NULL!	#NULL!	#NULL!	#NULL!	#NULL!	#NULL!	#NULL!	#NULL!	#NULL!	#NULL!	#NULL!	#NULL!	#NULL!	#NULL!	#NULL!	#NULL!
134	#NULL!	2	#NULL!	#NULL!	#NULL!	#NULL!	1	1	2	99	#NULL!	#NULL!	#NULL!	#NULL!	#NULL!	#NULL!	#NULL!	#NULL!	#NULL!	#NULL!	#NULL!	#NULL!	#NULL!	#NULL!	#NULL!	#NULL!	#NULL!	#NULL!	#NULL!	#NULL!	#NULL!	#NULL!	#NULL!	#NULL!	#NULL!	#NULL!	#NULL!	#NULL!	#NULL!	#NULL!	#NULL!	#NULL!	#NULL!	#NULL!	#NULL!	#NULL!	#NULL!	#NULL!	#NULL!
136	#NULL!	2	#NULL!	#NULL!	#NULL!	#NULL!	1	1	2	2	#NULL!	#NULL!	#NULL!	#NULL!	#NULL!	#NULL!	#NULL!	#NULL!	#NULL!	#NULL!	#NULL!	#NULL!	#NULL!	#NULL!	#NULL!	#NULL!	#NULL!	#NULL!	#NULL!	#NULL!	#NULL!	#NULL!	#NULL!	#NULL!	#NULL!	#NULL!	#NULL!	#NULL!	#NULL!	#NULL!	#NULL!	#NULL!	#NULL!	#NULL!	#NULL!	#NULL!	#NULL!	#NULL!	#NULL!
137	#NULL!	2	#NULL!	#NULL!	#NULL!	#NULL!	1	1	1	99	#NULL!	#NULL!	#NULL!	#NULL!	#NULL!	#NULL!	#NULL!	#NULL!	#NULL!	#NULL!	#NULL!	#NULL!	#NULL!	#NULL!	#NULL!	#NULL!	#NULL!	#NULL!	#NULL!	#NULL!	#NULL!	#NULL!	#NULL!	#NULL!	#NULL!	#NULL!	#NULL!	#NULL!	#NULL!	#NULL!	#NULL!	#NULL!	#NULL!	#NULL!	#NULL!	#NULL!	#NULL!	#NULL!	#NULL!
144	#NULL!	2	#NULL!	#NULL!	#NULL!	#NULL!	2	1	1	2	#NULL!	#NULL!	#NULL!	#NULL!	#NULL!	#NULL!	#NULL!	#NULL!	#NULL!	#NULL!	#NULL!	#NULL!	#NULL!	#NULL!	#NULL!	#NULL!	#NULL!	#NULL!	#NULL!	#NULL!	#NULL!	#NULL!	#NULL!	#NULL!	#NULL!	#NULL!	#NULL!	#NULL!	#NULL!	#NULL!	#NULL!	#NULL!	#NULL!	#NULL!	#NULL!	#NULL!	#NULL!	#NULL!	#NULL!
150	#NULL!	2	#NULL!	#NULL!	#NULL!	#NULL!	2	1	1	99	#NULL!	#NULL!	#NULL!	#NULL!	#NULL!	#NULL!	#NULL!	#NULL!	#NULL!	#NULL!	#NULL!	#NULL!	#NULL!	#NULL!	#NULL!	#NULL!	#NULL!	#NULL!	#NULL!	#NULL!	#NULL!	#NULL!	#NULL!	#NULL!	#NULL!	#NULL!	#NULL!	#NULL!	#NULL!	#NULL!	#NULL!	#NULL!	#NULL!	#NULL!	#NULL!	#NULL!	#NULL!	#NULL!	#NULL!
151	#NULL!	2	#NULL!	#NULL!	#NULL!	#NULL!	2	1	2	2	#NULL!	#NULL!	#NULL!	#NULL!	#NULL!	#NULL!	#NULL!	#NULL!	#NULL!	#NULL!	#NULL!	#NULL!	#NULL!	#NULL!	#NULL!	#NULL!	#NULL!	#NULL!	#NULL!	#NULL!	#NULL!	#NULL!	#NULL!	#NULL!	#NULL!	#NULL!	#NULL!	#NULL!	#NULL!	#NULL!	#NULL!	#NULL!	#NULL!	#NULL!	#NULL!	#NULL!	#NULL!	#NULL!	#NULL!
153	#NULL!	2	#NULL!	#NULL!	#NULL!	#NULL!	2	1	1	2	#NULL!	#NULL!	#NULL!	#NULL!	#NULL!	#NULL!	#NULL!	#NULL!	#NULL!	#NULL!	#NULL!	#NULL!	#NULL!	#NULL!	#NULL!	#NULL!	#NULL!	#NULL!	#NULL!	#NULL!	#NULL!	#NULL!	#NULL!	#NULL!	#NULL!	#NULL!	#NULL!	#NULL!	#NULL!	#NULL!	#NULL!	#NULL!	#NULL!	#NULL!	#NULL!	#NULL!	#NULL!	#NULL!	#NULL!
154	#NULL!	2	#NULL!	#NULL!	#NULL!	#NULL!	1	1	2	5	#NULL!	#NULL!	#NULL!	#NULL!	#NULL!	#NULL!	#NULL!	#NULL!	#NULL!	#NULL!	#NULL!	#NULL!	#NULL!	#NULL!	#NULL!	#NULL!	#NULL!	#NULL!	#NULL!	#NULL!	#NULL!	#NULL!	#NULL!	#NULL!	#NULL!	#NULL!	#NULL!	#NULL!	#NULL!	#NULL!	#NULL!	#NULL!	#NULL!	#NULL!	#NULL!	#NULL!	#NULL!	#NULL!	#NULL!
157	#NULL!	2	#NULL!	#NULL!	#NULL!	#NULL!	2	1	2	2	#NULL!	#NULL!	#NULL!	#NULL!	#NULL!	#NULL!	#NULL!	#NULL!	#NULL!	#NULL!	#NULL!	#NULL!	#NULL!	#NULL!	#NULL!	#NULL!	#NULL!	#NULL!	#NULL!	#NULL!	#NULL!	#NULL!	#NULL!	#NULL!	#NULL!	#NULL!	#NULL!	#NULL!	#NULL!	#NULL!	#NULL!	#NULL!	#NULL!	#NULL!	#NULL!	#NULL!	#NULL!	#NULL!	#NULL!
158	#NULL!	2	#NULL!	#NULL!	#NULL!	#NULL!	2	1	1	2	#NULL!	#NULL!	#NULL!	#NULL!	#NULL!	#NULL!	#NULL!	#NULL!	#NULL!	#NULL!	#NULL!	#NULL!	#NULL!	#NULL!	#NULL!	#NULL!	#NULL!	#NULL!	#NULL!	#NULL!	#NULL!	#NULL!	#NULL!	#NULL!	#NULL!	#NULL!	#NULL!	#NULL!	#NULL!	#NULL!	#NULL!	#NULL!	#NULL!	#NULL!	#NULL!	#NULL!	#NULL!	#NULL!	#NULL!
159	#NULL!	2	#NULL!	#NULL!	#NULL!	#NULL!	2	1	2	6	#NULL!	#NULL!	#NULL!	#NULL!	#NULL!	#NULL!	#NULL!	#NULL!	#NULL!	#NULL!	#NULL!	#NULL!	#NULL!	#NULL!	#NULL!	#NULL!	#NULL!	#NULL!	#NULL!	#NULL!	#NULL!	#NULL!	#NULL!	#NULL!	#NULL!	#NULL!	#NULL!	#NULL!	#NULL!	#NULL!	#NULL!	#NULL!	#NULL!	#NULL!	#NULL!	#NULL!	#NULL!	#NULL!	#NULL!
162	#NULL!	2	#NULL!	#NULL!	#NULL!	#NULL!	1	1	2	5	#NULL!	#NULL!	#NULL!	#NULL!	#NULL!	#NULL!	#NULL!	#NULL!	#NULL!	#NULL!	#NULL!	#NULL!	#NULL!	#NULL!	#NULL!	#NULL!	#NULL!	#NULL!	#NULL!	#NULL!	#NULL!	#NULL!	#NULL!	#NULL!	#NULL!	#NULL!	#NULL!	#NULL!	#NULL!	#NULL!	#NULL!	#NULL!	#NULL!	#NULL!	#NULL!	#NULL!	#NULL!	#NULL!	#NULL!
163	#NULL!	2	#NULL!	#NULL!	#NULL!	#NULL!	2	1	2	2	#NULL!	#NULL!	#NULL!	#NULL!	#NULL!	#NULL!	#NULL!	#NULL!	#NULL!	#NULL!	#NULL!	#NULL!	#NULL!	#NULL!	#NULL!	#NULL!	#NULL!	#NULL!	#NULL!	#NULL!	#NULL!	#NULL!	#NULL!	#NULL!	#NULL!	#NULL!	#NULL!	#NULL!	#NULL!	#NULL!	#NULL!	#NULL!	#NULL!	#NULL!	#NULL!	#NULL!	#NULL!	#NULL!	#NULL!
164	#NULL!	2	#NULL!	#NULL!	#NULL!	#NULL!	1	1	2	6	#NULL!	#NULL!	#NULL!	#NULL!	#NULL!	#NULL!	#NULL!	#NULL!	#NULL!	#NULL!	#NULL!	#NULL!	#NULL!	#NULL!	#NULL!	#NULL!	#NULL!	#NULL!	#NULL!	#NULL!	#NULL!	#NULL!	#NULL!	#NULL!	#NULL!	#NULL!	#NULL!	#NULL!	#NULL!	#NULL!	#NULL!	#NULL!	#NULL!	#NULL!	#NULL!	#NULL!	#NULL!	#NULL!	#NULL!
167	#NULL!	2	#NULL!	#NULL!	#NULL!	#NULL!	2	1	3	6	#NULL!	#NULL!	#NULL!	#NULL!	#NULL!	#NULL!	#NULL!	#NULL!	#NULL!	#NULL!	#NULL!	#NULL!	#NULL!	#NULL!	#NULL!	#NULL!	#NULL!	#NULL!	#NULL!	#NULL!	#NULL!	#NULL!	#NULL!	#NULL!	#NULL!	#NULL!	#NULL!	#NULL!	#NULL!	#NULL!	#NULL!	#NULL!	#NULL!	#NULL!	#NULL!	#NULL!	#NULL!	#NULL!	#NULL!
174	#NULL!	2	#NULL!	#NULL!	#NULL!	#NULL!	2	1	2	5	#NULL!	#NULL!	#NULL!	#NULL!	#NULL!	#NULL!	#NULL!	#NULL!	#NULL!	#NULL!	#NULL!	#NULL!	#NULL!	#NULL!	#NULL!	#NULL!	#NULL!	#NULL!	#NULL!	#NULL!	#NULL!	#NULL!	#NULL!	#NULL!	#NULL!	#NULL!	#NULL!	#NULL!	#NULL!	#NULL!	#NULL!	#NULL!	#NULL!	#NULL!	#NULL!	#NULL!	#NULL!	#NULL!	#NULL!
182	#NULL!	2	#NULL!	#NULL!	#NULL!	#NULL!	2	1	1	99	#NULL!	#NULL!	#NULL!	#NULL!	#NULL!	#NULL!	#NULL!	#NULL!	#NULL!	#NULL!	#NULL!	#NULL!	#NULL!	#NULL!	#NULL!	#NULL!	#NULL!	#NULL!	#NULL!	#NULL!	#NULL!	#NULL!	#NULL!	#NULL!	#NULL!	#NULL!	#NULL!	#NULL!	#NULL!	#NULL!	#NULL!	#NULL!	#NULL!	#NULL!	#NULL!	#NULL!	#NULL!	#NULL!	#NULL!
183	#NULL!	2	#NULL!	#NULL!	#NULL!	#NULL!	2	1	2	2	#NULL!	#NULL!	#NULL!	#NULL!	#NULL!	#NULL!	#NULL!	#NULL!	#NULL!	#NULL!	#NULL!	#NULL!	#NULL!	#NULL!	#NULL!	#NULL!	#NULL!	#NULL!	#NULL!	#NULL!	#NULL!	#NULL!	#NULL!	#NULL!	#NULL!	#NULL!	#NULL!	#NULL!	#NULL!	#NULL!	#NULL!	#NULL!	#NULL!	#NULL!	#NULL!	#NULL!	#NULL!	#NULL!	#NULL!
184	#NULL!	2	#NULL!	#NULL!	#NULL!	#NULL!	2	1	2	2	#NULL!	#NULL!	#NULL!	#NULL!	#NULL!	#NULL!	#NULL!	#NULL!	#NULL!	#NULL!	#NULL!	#NULL!	#NULL!	#NULL!	#NULL!	#NULL!	#NULL!	#NULL!	#NULL!	#NULL!	#NULL!	#NULL!	#NULL!	#NULL!	#NULL!	#NULL!	#NULL!	#NULL!	#NULL!	#NULL!	#NULL!	#NULL!	#NULL!	#NULL!	#NULL!	#NULL!	#NULL!	#NULL!	#NULL!
185	#NULL!	2	#NULL!	#NULL!	#NULL!	#NULL!	2	1	1	99	#NULL!	#NULL!	#NULL!	#NULL!	#NULL!	#NULL!	#NULL!	#NULL!	#NULL!	#NULL!	#NULL!	#NULL!	#NULL!	#NULL!	#NULL!	#NULL!	#NULL!	#NULL!	#NULL!	#NULL!	#NULL!	#NULL!	#NULL!	#NULL!	#NULL!	#NULL!	#NULL!	#NULL!	#NULL!	#NULL!	#NULL!	#NULL!	#NULL!	#NULL!	#NULL!	#NULL!	#NULL!	#NULL!	#NULL!
187	#NULL!	2	#NULL!	#NULL!	#NULL!	#NULL!	1	1	1	5	#NULL!	#NULL!	#NULL!	#NULL!	#NULL!	#NULL!	#NULL!	#NULL!	#NULL!	#NULL!	#NULL!	#NULL!	#NULL!	#NULL!	#NULL!	#NULL!	#NULL!	#NULL!	#NULL!	#NULL!	#NULL!	#NULL!	#NULL!	#NULL!	#NULL!	#NULL!	#NULL!	#NULL!	#NULL!	#NULL!	#NULL!	#NULL!	#NULL!	#NULL!	#NULL!	#NULL!	#NULL!	#NULL!	#NULL!
188	#NULL!	2	#NULL!	#NULL!	#NULL!	#NULL!	1	1	2	5	#NULL!	#NULL!	#NULL!	#NULL!	#NULL!	#NULL!	#NULL!	#NULL!	#NULL!	#NULL!	#NULL!	#NULL!	#NULL!	#NULL!	#NULL!	#NULL!	#NULL!	#NULL!	#NULL!	#NULL!	#NULL!	#NULL!	#NULL!	#NULL!	#NULL!	#NULL!	#NULL!	#NULL!	#NULL!	#NULL!	#NULL!	#NULL!	#NULL!	#NULL!	#NULL!	#NULL!	#NULL!	#NULL!	#NULL!
191	#NULL!	2	#NULL!	#NULL!	#NULL!	#NULL!	1	1	1	2	#NULL!	#NULL!	#NULL!	#NULL!	#NULL!	#NULL!	#NULL!	#NULL!	#NULL!	#NULL!	#NULL!	#NULL!	#NULL!	#NULL!	#NULL!	#NULL!	#NULL!	#NULL!	#NULL!	#NULL!	#NULL!	#NULL!	#NULL!	#NULL!	#NULL!	#NULL!	#NULL!	#NULL!	#NULL!	#NULL!	#NULL!	#NULL!	#NULL!	#NULL!	#NULL!	#NULL!	#NULL!	#NULL!	#NULL!
192	#NULL!	2	#NULL!	#NULL!	#NULL!	#NULL!	1	1	2	99	#NULL!	#NULL!	#NULL!	#NULL!	#NULL!	#NULL!	#NULL!	#NULL!	#NULL!	#NULL!	#NULL!	#NULL!	#NULL!	#NULL!	#NULL!	#NULL!	#NULL!	#NULL!	#NULL!	#NULL!	#NULL!	#NULL!	#NULL!	#NULL!	#NULL!	#NULL!	#NULL!	#NULL!	#NULL!	#NULL!	#NULL!	#NULL!	#NULL!	#NULL!	#NULL!	#NULL!	#NULL!	#NULL!	#NULL!
202	#NULL!	2	#NULL!	#NULL!	#NULL!	#NULL!	1	1	1	5	#NULL!	#NULL!	#NULL!	#NULL!	#NULL!	#NULL!	#NULL!	#NULL!	#NULL!	#NULL!	#NULL!	#NULL!	#NULL!	#NULL!	#NULL!	#NULL!	#NULL!	#NULL!	#NULL!	#NULL!	#NULL!	#NULL!	#NULL!	#NULL!	#NULL!	#NULL!	#NULL!	#NULL!	#NULL!	#NULL!	#NULL!	#NULL!	#NULL!	#NULL!	#NULL!	#NULL!	#NULL!	#NULL!	#NULL!
203	#NULL!	2	#NULL!	#NULL!	#NULL!	#NULL!	2	1	2	2	#NULL!	#NULL!	#NULL!	#NULL!	#NULL!	#NULL!	#NULL!	#NULL!	#NULL!	#NULL!	#NULL!	#NULL!	#NULL!	#NULL!	#NULL!	#NULL!	#NULL!	#NULL!	#NULL!	#NULL!	#NULL!	#NULL!	#NULL!	#NULL!	#NULL!	#NULL!	#NULL!	#NULL!	#NULL!	#NULL!	#NULL!	#NULL!	#NULL!	#NULL!	#NULL!	#NULL!	#NULL!	#NULL!	#NULL!
204	#NULL!	2	#NULL!	#NULL!	#NULL!	#NULL!	2	1	2	5	#NULL!	#NULL!	#NULL!	#NULL!	#NULL!	#NULL!	#NULL!	#NULL!	#NULL!	#NULL!	#NULL!	#NULL!	#NULL!	#NULL!	#NULL!	#NULL!	#NULL!	#NULL!	#NULL!	#NULL!	#NULL!	#NULL!	#NULL!	#NULL!	#NULL!	#NULL!	#NULL!	#NULL!	#NULL!	#NULL!	#NULL!	#NULL!	#NULL!	#NULL!	#NULL!	#NULL!	#NULL!	#NULL!	#NULL!
206	#NULL!	2	#NULL!	#NULL!	#NULL!	#NULL!	1	1	1	2	#NULL!	#NULL!	#NULL!	#NULL!	#NULL!	#NULL!	#NULL!	#NULL!	#NULL!	#NULL!	#NULL!	#NULL!	#NULL!	#NULL!	#NULL!	#NULL!	#NULL!	#NULL!	#NULL!	#NULL!	#NULL!	#NULL!	#NULL!	#NULL!	#NULL!	#NULL!	#NULL!	#NULL!	#NULL!	#NULL!	#NULL!	#NULL!	#NULL!	#NULL!	#NULL!	#NULL!	#NULL!	#NULL!	#NULL!
207	#NULL!	2	#NULL!	#NULL!	#NULL!	#NULL!	2	1	2	2	#NULL!	#NULL!	#NULL!	#NULL!	#NULL!	#NULL!	#NULL!	#NULL!	#NULL!	#NULL!	#NULL!	#NULL!	#NULL!	#NULL!	#NULL!	#NULL!	#NULL!	#NULL!	#NULL!	#NULL!	#NULL!	#NULL!	#NULL!	#NULL!	#NULL!	#NULL!	#NULL!	#NULL!	#NULL!	#NULL!	#NULL!	#NULL!	#NULL!	#NULL!	#NULL!	#NULL!	#NULL!	#NULL!	#NULL!
209	#NULL!	2	#NULL!	#NULL!	#NULL!	#NULL!	1	1	2	2	#NULL!	#NULL!	#NULL!	#NULL!	#NULL!	#NULL!	#NULL!	#NULL!	#NULL!	#NULL!	#NULL!	#NULL!	#NULL!	#NULL!	#NULL!	#NULL!	#NULL!	#NULL!	#NULL!	#NULL!	#NULL!	#NULL!	#NULL!	#NULL!	#NULL!	#NULL!	#NULL!	#NULL!	#NULL!	#NULL!	#NULL!	#NULL!	#NULL!	#NULL!	#NULL!	#NULL!	#NULL!	#NULL!	#NULL!
213	#NULL!	2	#NULL!	#NULL!	#NULL!	#NULL!	1	1	2	6	#NULL!	#NULL!	#NULL!	#NULL!	#NULL!	#NULL!	#NULL!	#NULL!	#NULL!	#NULL!	#NULL!	#NULL!	#NULL!	#NULL!	#NULL!	#NULL!	#NULL!	#NULL!	#NULL!	#NULL!	#NULL!	#NULL!	#NULL!	#NULL!	#NULL!	#NULL!	#NULL!	#NULL!	#NULL!	#NULL!	#NULL!	#NULL!	#NULL!	#NULL!	#NULL!	#NULL!	#NULL!	#NULL!	#NULL!
214	#NULL!	2	#NULL!	#NULL!	#NULL!	#NULL!	1	1	2	6	#NULL!	#NULL!	#NULL!	#NULL!	#NULL!	#NULL!	#NULL!	#NULL!	#NULL!	#NULL!	#NULL!	#NULL!	#NULL!	#NULL!	#NULL!	#NULL!	#NULL!	#NULL!	#NULL!	#NULL!	#NULL!	#NULL!	#NULL!	#NULL!	#NULL!	#NULL!	#NULL!	#NULL!	#NULL!	#NULL!	#NULL!	#NULL!	#NULL!	#NULL!	#NULL!	#NULL!	#NULL!	#NULL!	#NULL!
215	#NULL!	2	#NULL!	#NULL!	#NULL!	#NULL!	2	1	2	2	#NULL!	#NULL!	#NULL!	#NULL!	#NULL!	#NULL!	#NULL!	#NULL!	#NULL!	#NULL!	#NULL!	#NULL!	#NULL!	#NULL!	#NULL!	#NULL!	#NULL!	#NULL!	#NULL!	#NULL!	#NULL!	#NULL!	#NULL!	#NULL!	#NULL!	#NULL!	#NULL!	#NULL!	#NULL!	#NULL!	#NULL!	#NULL!	#NULL!	#NULL!	#NULL!	#NULL!	#NULL!	#NULL!	#NULL!
220	#NULL!	2	#NULL!	#NULL!	#NULL!	#NULL!	1	1	2	5	#NULL!	#NULL!	#NULL!	#NULL!	#NULL!	#NULL!	#NULL!	#NULL!	#NULL!	#NULL!	#NULL!	#NULL!	#NULL!	#NULL!	#NULL!	#NULL!	#NULL!	#NULL!	#NULL!	#NULL!	#NULL!	#NULL!	#NULL!	#NULL!	#NULL!	#NULL!	#NULL!	#NULL!	#NULL!	#NULL!	#NULL!	#NULL!	#NULL!	#NULL!	#NULL!	#NULL!	#NULL!	#NULL!	#NULL!
222	#NULL!	2	#NULL!	#NULL!	#NULL!	#NULL!	1	1	2	2	#NULL!	#NULL!	#NULL!	#NULL!	#NULL!	#NULL!	#NULL!	#NULL!	#NULL!	#NULL!	#NULL!	#NULL!	#NULL!	#NULL!	#NULL!	#NULL!	#NULL!	#NULL!	#NULL!	#NULL!	#NULL!	#NULL!	#NULL!	#NULL!	#NULL!	#NULL!	#NULL!	#NULL!	#NULL!	#NULL!	#NULL!	#NULL!	#NULL!	#NULL!	#NULL!	#NULL!	#NULL!	#NULL!	#NULL!
225	#NULL!	2	#NULL!	#NULL!	#NULL!	#NULL!	2	1	2	2	#NULL!	#NULL!	#NULL!	#NULL!	#NULL!	#NULL!	#NULL!	#NULL!	#NULL!	#NULL!	#NULL!	#NULL!	#NULL!	#NULL!	#NULL!	#NULL!	#NULL!	#NULL!	#NULL!	#NULL!	#NULL!	#NULL!	#NULL!	#NULL!	#NULL!	#NULL!	#NULL!	#NULL!	#NULL!	#NULL!	#NULL!	#NULL!	#NULL!	#NULL!	#NULL!	#NULL!	#NULL!	#NULL!	#NULL!
226	#NULL!	2	#NULL!	#NULL!	#NULL!	#NULL!	1	1	2	2	#NULL!	#NULL!	#NULL!	#NULL!	#NULL!	#NULL!	#NULL!	#NULL!	#NULL!	#NULL!	#NULL!	#NULL!	#NULL!	#NULL!	#NULL!	#NULL!	#NULL!	#NULL!	#NULL!	#NULL!	#NULL!	#NULL!	#NULL!	#NULL!	#NULL!	#NULL!	#NULL!	#NULL!	#NULL!	#NULL!	#NULL!	#NULL!	#NULL!	#NULL!	#NULL!	#NULL!	#NULL!	#NULL!	#NULL!
237	#NULL!	2	#NULL!	#NULL!	#NULL!	#NULL!	2	1	2	99	#NULL!	#NULL!	#NULL!	#NULL!	#NULL!	#NULL!	#NULL!	#NULL!	#NULL!	#NULL!	#NULL!	#NULL!	#NULL!	#NULL!	#NULL!	#NULL!	#NULL!	#NULL!	#NULL!	#NULL!	#NULL!	#NULL!	#NULL!	#NULL!	#NULL!	#NULL!	#NULL!	#NULL!	#NULL!	#NULL!	#NULL!	#NULL!	#NULL!	#NULL!	#NULL!	#NULL!	#NULL!	#NULL!	#NULL!
238	#NULL!	2	#NULL!	#NULL!	#NULL!	#NULL!	2	1	1	99	#NULL!	#NULL!	#NULL!	#NULL!	#NULL!	#NULL!	#NULL!	#NULL!	#NULL!	#NULL!	#NULL!	#NULL!	#NULL!	#NULL!	#NULL!	#NULL!	#NULL!	#NULL!	#NULL!	#NULL!	#NULL!	#NULL!	#NULL!	#NULL!	#NULL!	#NULL!	#NULL!	#NULL!	#NULL!	#NULL!	#NULL!	#NULL!	#NULL!	#NULL!	#NULL!	#NULL!	#NULL!	#NULL!	#NULL!
239	#NULL!	2	#NULL!	#NULL!	#NULL!	#NULL!	2	1	1	99	#NULL!	#NULL!	#NULL!	#NULL!	#NULL!	#NULL!	#NULL!	#NULL!	#NULL!	#NULL!	#NULL!	#NULL!	#NULL!	#NULL!	#NULL!	#NULL!	#NULL!	#NULL!	#NULL!	#NULL!	#NULL!	#NULL!	#NULL!	#NULL!	#NULL!	#NULL!	#NULL!	#NULL!	#NULL!	#NULL!	#NULL!	#NULL!	#NULL!	#NULL!	#NULL!	#NULL!	#NULL!	#NULL!	#NULL!
240	#NULL!	2	#NULL!	#NULL!	#NULL!	#NULL!	1	1	2	99	#NULL!	#NULL!	#NULL!	#NULL!	#NULL!	#NULL!	#NULL!	#NULL!	#NULL!	#NULL!	#NULL!	#NULL!	#NULL!	#NULL!	#NULL!	#NULL!	#NULL!	#NULL!	#NULL!	#NULL!	#NULL!	#NULL!	#NULL!	#NULL!	#NULL!	#NULL!	#NULL!	#NULL!	#NULL!	#NULL!	#NULL!	#NULL!	#NULL!	#NULL!	#NULL!	#NULL!	#NULL!	#NULL!	#NULL!
241	#NULL!	2	#NULL!	#NULL!	#NULL!	#NULL!	1	1	2	99	#NULL!	#NULL!	#NULL!	#NULL!	#NULL!	#NULL!	#NULL!	#NULL!	#NULL!	#NULL!	#NULL!	#NULL!	#NULL!	#NULL!	#NULL!	#NULL!	#NULL!	#NULL!	#NULL!	#NULL!	#NULL!	#NULL!	#NULL!	#NULL!	#NULL!	#NULL!	#NULL!	#NULL!	#NULL!	#NULL!	#NULL!	#NULL!	#NULL!	#NULL!	#NULL!	#NULL!	#NULL!	#NULL!	#NULL!
244	#NULL!	2	#NULL!	#NULL!	#NULL!	#NULL!	1	1	1	99	#NULL!	#NULL!	#NULL!	#NULL!	#NULL!	#NULL!	#NULL!	#NULL!	#NULL!	#NULL!	#NULL!	#NULL!	#NULL!	#NULL!	#NULL!	#NULL!	#NULL!	#NULL!	#NULL!	#NULL!	#NULL!	#NULL!	#NULL!	#NULL!	#NULL!	#NULL!	#NULL!	#NULL!	#NULL!	#NULL!	#NULL!	#NULL!	#NULL!	#NULL!	#NULL!	#NULL!	#NULL!	#NULL!	#NULL!
245	#NULL!	2	#NULL!	#NULL!	#NULL!	#NULL!	1	1	1	99	#NULL!	#NULL!	#NULL!	#NULL!	#NULL!	#NULL!	#NULL!	#NULL!	#NULL!	#NULL!	#NULL!	#NULL!	#NULL!	#NULL!	#NULL!	#NULL!	#NULL!	#NULL!	#NULL!	#NULL!	#NULL!	#NULL!	#NULL!	#NULL!	#NULL!	#NULL!	#NULL!	#NULL!	#NULL!	#NULL!	#NULL!	#NULL!	#NULL!	#NULL!	#NULL!	#NULL!	#NULL!	#NULL!	#NULL!
254	#NULL!	2	#NULL!	#NULL!	#NULL!	#NULL!	1	1	2	6	#NULL!	#NULL!	#NULL!	#NULL!	#NULL!	#NULL!	#NULL!	#NULL!	#NULL!	#NULL!	#NULL!	#NULL!	#NULL!	#NULL!	#NULL!	#NULL!	#NULL!	#NULL!	#NULL!	#NULL!	#NULL!	#NULL!	#NULL!	#NULL!	#NULL!	#NULL!	#NULL!	#NULL!	#NULL!	#NULL!	#NULL!	#NULL!	#NULL!	#NULL!	#NULL!	#NULL!	#NULL!	#NULL!	#NULL!
255	#NULL!	2	#NULL!	#NULL!	#NULL!	#NULL!	2	1	2	6	#NULL!	#NULL!	#NULL!	#NULL!	#NULL!	#NULL!	#NULL!	#NULL!	#NULL!	#NULL!	#NULL!	#NULL!	#NULL!	#NULL!	#NULL!	#NULL!	#NULL!	#NULL!	#NULL!	#NULL!	#NULL!	#NULL!	#NULL!	#NULL!	#NULL!	#NULL!	#NULL!	#NULL!	#NULL!	#NULL!	#NULL!	#NULL!	#NULL!	#NULL!	#NULL!	#NULL!	#NULL!	#NULL!	#NULL!
256	#NULL!	2	#NULL!	#NULL!	#NULL!	#NULL!	2	1	2	6	#NULL!	#NULL!	#NULL!	#NULL!	#NULL!	#NULL!	#NULL!	#NULL!	#NULL!	#NULL!	#NULL!	#NULL!	#NULL!	#NULL!	#NULL!	#NULL!	#NULL!	#NULL!	#NULL!	#NULL!	#NULL!	#NULL!	#NULL!	#NULL!	#NULL!	#NULL!	#NULL!	#NULL!	#NULL!	#NULL!	#NULL!	#NULL!	#NULL!	#NULL!	#NULL!	#NULL!	#NULL!	#NULL!	#NULL!
257	#NULL!	2	#NULL!	#NULL!	#NULL!	#NULL!	2	1	1	5	#NULL!	#NULL!	#NULL!	#NULL!	#NULL!	#NULL!	#NULL!	#NULL!	#NULL!	#NULL!	#NULL!	#NULL!	#NULL!	#NULL!	#NULL!	#NULL!	#NULL!	#NULL!	#NULL!	#NULL!	#NULL!	#NULL!	#NULL!	#NULL!	#NULL!	#NULL!	#NULL!	#NULL!	#NULL!	#NULL!	#NULL!	#NULL!	#NULL!	#NULL!	#NULL!	#NULL!	#NULL!	#NULL!	#NULL!
258	#NULL!	2	#NULL!	#NULL!	#NULL!	#NULL!	2	1	1	6	#NULL!	#NULL!	#NULL!	#NULL!	#NULL!	#NULL!	#NULL!	#NULL!	#NULL!	#NULL!	#NULL!	#NULL!	#NULL!	#NULL!	#NULL!	#NULL!	#NULL!	#NULL!	#NULL!	#NULL!	#NULL!	#NULL!	#NULL!	#NULL!	#NULL!	#NULL!	#NULL!	#NULL!	#NULL!	#NULL!	#NULL!	#NULL!	#NULL!	#NULL!	#NULL!	#NULL!	#NULL!	#NULL!	#NULL!
261	#NULL!	2	#NULL!	#NULL!	#NULL!	#NULL!	1	1	2	2	#NULL!	#NULL!	#NULL!	#NULL!	#NULL!	#NULL!	#NULL!	#NULL!	#NULL!	#NULL!	#NULL!	#NULL!	#NULL!	#NULL!	#NULL!	#NULL!	#NULL!	#NULL!	#NULL!	#NULL!	#NULL!	#NULL!	#NULL!	#NULL!	#NULL!	#NULL!	#NULL!	#NULL!	#NULL!	#NULL!	#NULL!	#NULL!	#NULL!	#NULL!	#NULL!	#NULL!	#NULL!	#NULL!	#NULL!
262	#NULL!	2	#NULL!	#NULL!	#NULL!	#NULL!	1	1	2	6	#NULL!	#NULL!	#NULL!	#NULL!	#NULL!	#NULL!	#NULL!	#NULL!	#NULL!	#NULL!	#NULL!	#NULL!	#NULL!	#NULL!	#NULL!	#NULL!	#NULL!	#NULL!	#NULL!	#NULL!	#NULL!	#NULL!	#NULL!	#NULL!	#NULL!	#NULL!	#NULL!	#NULL!	#NULL!	#NULL!	#NULL!	#NULL!	#NULL!	#NULL!	#NULL!	#NULL!	#NULL!	#NULL!	#NULL!
264	#NULL!	2	#NULL!	#NULL!	#NULL!	#NULL!	1	1	1	2	#NULL!	#NULL!	#NULL!	#NULL!	#NULL!	#NULL!	#NULL!	#NULL!	#NULL!	#NULL!	#NULL!	#NULL!	#NULL!	#NULL!	#NULL!	#NULL!	#NULL!	#NULL!	#NULL!	#NULL!	#NULL!	#NULL!	#NULL!	#NULL!	#NULL!	#NULL!	#NULL!	#NULL!	#NULL!	#NULL!	#NULL!	#NULL!	#NULL!	#NULL!	#NULL!	#NULL!	#NULL!	#NULL!	#NULL!
265	#NULL!	2	#NULL!	#NULL!	#NULL!	#NULL!	2	1	2	2	#NULL!	#NULL!	#NULL!	#NULL!	#NULL!	#NULL!	#NULL!	#NULL!	#NULL!	#NULL!	#NULL!	#NULL!	#NULL!	#NULL!	#NULL!	#NULL!	#NULL!	#NULL!	#NULL!	#NULL!	#NULL!	#NULL!	#NULL!	#NULL!	#NULL!	#NULL!	#NULL!	#NULL!	#NULL!	#NULL!	#NULL!	#NULL!	#NULL!	#NULL!	#NULL!	#NULL!	#NULL!	#NULL!	#NULL!
266	#NULL!	2	#NULL!	#NULL!	#NULL!	#NULL!	2	1	2	2	#NULL!	#NULL!	#NULL!	#NULL!	#NULL!	#NULL!	#NULL!	#NULL!	#NULL!	#NULL!	#NULL!	#NULL!	#NULL!	#NULL!	#NULL!	#NULL!	#NULL!	#NULL!	#NULL!	#NULL!	#NULL!	#NULL!	#NULL!	#NULL!	#NULL!	#NULL!	#NULL!	#NULL!	#NULL!	#NULL!	#NULL!	#NULL!	#NULL!	#NULL!	#NULL!	#NULL!	#NULL!	#NULL!	#NULL!
268	#NULL!	2	#NULL!	#NULL!	#NULL!	#NULL!	2	1	2	2	#NULL!	#NULL!	#NULL!	#NULL!	#NULL!	#NULL!	#NULL!	#NULL!	#NULL!	#NULL!	#NULL!	#NULL!	#NULL!	#NULL!	#NULL!	#NULL!	#NULL!	#NULL!	#NULL!	#NULL!	#NULL!	#NULL!	#NULL!	#NULL!	#NULL!	#NULL!	#NULL!	#NULL!	#NULL!	#NULL!	#NULL!	#NULL!	#NULL!	#NULL!	#NULL!	#NULL!	#NULL!	#NULL!	#NULL!
269	#NULL!	2	#NULL!	#NULL!	#NULL!	#NULL!	1	1	2	2	#NULL!	#NULL!	#NULL!	#NULL!	#NULL!	#NULL!	#NULL!	#NULL!	#NULL!	#NULL!	#NULL!	#NULL!	#NULL!	#NULL!	#NULL!	#NULL!	#NULL!	#NULL!	#NULL!	#NULL!	#NULL!	#NULL!	#NULL!	#NULL!	#NULL!	#NULL!	#NULL!	#NULL!	#NULL!	#NULL!	#NULL!	#NULL!	#NULL!	#NULL!	#NULL!	#NULL!	#NULL!	#NULL!	#NULL!
270	#NULL!	2	#NULL!	#NULL!	#NULL!	#NULL!	1	1	2	2	#NULL!	#NULL!	#NULL!	#NULL!	#NULL!	#NULL!	#NULL!	#NULL!	#NULL!	#NULL!	#NULL!	#NULL!	#NULL!	#NULL!	#NULL!	#NULL!	#NULL!	#NULL!	#NULL!	#NULL!	#NULL!	#NULL!	#NULL!	#NULL!	#NULL!	#NULL!	#NULL!	#NULL!	#NULL!	#NULL!	#NULL!	#NULL!	#NULL!	#NULL!	#NULL!	#NULL!	#NULL!	#NULL!	#NULL!
271	#NULL!	2	#NULL!	#NULL!	#NULL!	#NULL!	2	1	2	2	#NULL!	#NULL!	#NULL!	#NULL!	#NULL!	#NULL!	#NULL!	#NULL!	#NULL!	#NULL!	#NULL!	#NULL!	#NULL!	#NULL!	#NULL!	#NULL!	#NULL!	#NULL!	#NULL!	#NULL!	#NULL!	#NULL!	#NULL!	#NULL!	#NULL!	#NULL!	#NULL!	#NULL!	#NULL!	#NULL!	#NULL!	#NULL!	#NULL!	#NULL!	#NULL!	#NULL!	#NULL!	#NULL!	#NULL!
283	#NULL!	2	#NULL!	#NULL!	#NULL!	#NULL!	2	1	1	99	#NULL!	#NULL!	#NULL!	#NULL!	#NULL!	#NULL!	#NULL!	#NULL!	#NULL!	#NULL!	#NULL!	#NULL!	#NULL!	#NULL!	#NULL!	#NULL!	#NULL!	#NULL!	#NULL!	#NULL!	#NULL!	#NULL!	#NULL!	#NULL!	#NULL!	#NULL!	#NULL!	#NULL!	#NULL!	#NULL!	#NULL!	#NULL!	#NULL!	#NULL!	#NULL!	#NULL!	#NULL!	#NULL!	#NULL!
284	#NULL!	2	#NULL!	#NULL!	#NULL!	#NULL!	2	1	2	99	#NULL!	#NULL!	#NULL!	#NULL!	#NULL!	#NULL!	#NULL!	#NULL!	#NULL!	#NULL!	#NULL!	#NULL!	#NULL!	#NULL!	#NULL!	#NULL!	#NULL!	#NULL!	#NULL!	#NULL!	#NULL!	#NULL!	#NULL!	#NULL!	#NULL!	#NULL!	#NULL!	#NULL!	#NULL!	#NULL!	#NULL!	#NULL!	#NULL!	#NULL!	#NULL!	#NULL!	#NULL!	#NULL!	#NULL!
285	#NULL!	2	#NULL!	#NULL!	#NULL!	#NULL!	2	1	2	2	#NULL!	#NULL!	#NULL!	#NULL!	#NULL!	#NULL!	#NULL!	#NULL!	#NULL!	#NULL!	#NULL!	#NULL!	#NULL!	#NULL!	#NULL!	#NULL!	#NULL!	#NULL!	#NULL!	#NULL!	#NULL!	#NULL!	#NULL!	#NULL!	#NULL!	#NULL!	#NULL!	#NULL!	#NULL!	#NULL!	#NULL!	#NULL!	#NULL!	#NULL!	#NULL!	#NULL!	#NULL!	#NULL!	#NULL!
286	#NULL!	2	#NULL!	#NULL!	#NULL!	#NULL!	2	1	1	99	#NULL!	#NULL!	#NULL!	#NULL!	#NULL!	#NULL!	#NULL!	#NULL!	#NULL!	#NULL!	#NULL!	#NULL!	#NULL!	#NULL!	#NULL!	#NULL!	#NULL!	#NULL!	#NULL!	#NULL!	#NULL!	#NULL!	#NULL!	#NULL!	#NULL!	#NULL!	#NULL!	#NULL!	#NULL!	#NULL!	#NULL!	#NULL!	#NULL!	#NULL!	#NULL!	#NULL!	#NULL!	#NULL!	#NULL!
287	#NULL!	2	#NULL!	#NULL!	#NULL!	#NULL!	1	1	2	99	#NULL!	#NULL!	#NULL!	#NULL!	#NULL!	#NULL!	#NULL!	#NULL!	#NULL!	#NULL!	#NULL!	#NULL!	#NULL!	#NULL!	#NULL!	#NULL!	#NULL!	#NULL!	#NULL!	#NULL!	#NULL!	#NULL!	#NULL!	#NULL!	#NULL!	#NULL!	#NULL!	#NULL!	#NULL!	#NULL!	#NULL!	#NULL!	#NULL!	#NULL!	#NULL!	#NULL!	#NULL!	#NULL!	#NULL!
288	#NULL!	2	#NULL!	#NULL!	#NULL!	#NULL!	1	1	2	99	#NULL!	#NULL!	#NULL!	#NULL!	#NULL!	#NULL!	#NULL!	#NULL!	#NULL!	#NULL!	#NULL!	#NULL!	#NULL!	#NULL!	#NULL!	#NULL!	#NULL!	#NULL!	#NULL!	#NULL!	#NULL!	#NULL!	#NULL!	#NULL!	#NULL!	#NULL!	#NULL!	#NULL!	#NULL!	#NULL!	#NULL!	#NULL!	#NULL!	#NULL!	#NULL!	#NULL!	#NULL!	#NULL!	#NULL!
291	#NULL!	2	#NULL!	#NULL!	#NULL!	#NULL!	1	1	1	99	#NULL!	#NULL!	#NULL!	#NULL!	#NULL!	#NULL!	#NULL!	#NULL!	#NULL!	#NULL!	#NULL!	#NULL!	#NULL!	#NULL!	#NULL!	#NULL!	#NULL!	#NULL!	#NULL!	#NULL!	#NULL!	#NULL!	#NULL!	#NULL!	#NULL!	#NULL!	#NULL!	#NULL!	#NULL!	#NULL!	#NULL!	#NULL!	#NULL!	#NULL!	#NULL!	#NULL!	#NULL!	#NULL!	#NULL!
292	#NULL!	2	#NULL!	#NULL!	#NULL!	#NULL!	1	1	1	99	#NULL!	#NULL!	#NULL!	#NULL!	#NULL!	#NULL!	#NULL!	#NULL!	#NULL!	#NULL!	#NULL!	#NULL!	#NULL!	#NULL!	#NULL!	#NULL!	#NULL!	#NULL!	#NULL!	#NULL!	#NULL!	#NULL!	#NULL!	#NULL!	#NULL!	#NULL!	#NULL!	#NULL!	#NULL!	#NULL!	#NULL!	#NULL!	#NULL!	#NULL!	#NULL!	#NULL!	#NULL!	#NULL!	#NULL!
301	#NULL!	2	#NULL!	#NULL!	#NULL!	#NULL!	1	1	1	5	#NULL!	#NULL!	#NULL!	#NULL!	#NULL!	#NULL!	#NULL!	#NULL!	#NULL!	#NULL!	#NULL!	#NULL!	#NULL!	#NULL!	#NULL!	#NULL!	#NULL!	#NULL!	#NULL!	#NULL!	#NULL!	#NULL!	#NULL!	#NULL!	#NULL!	#NULL!	#NULL!	#NULL!	#NULL!	#NULL!	#NULL!	#NULL!	#NULL!	#NULL!	#NULL!	#NULL!	#NULL!	#NULL!	#NULL!
303	#NULL!	2	#NULL!	#NULL!	#NULL!	#NULL!	1	1	1	5	#NULL!	#NULL!	#NULL!	#NULL!	#NULL!	#NULL!	#NULL!	#NULL!	#NULL!	#NULL!	#NULL!	#NULL!	#NULL!	#NULL!	#NULL!	#NULL!	#NULL!	#NULL!	#NULL!	#NULL!	#NULL!	#NULL!	#NULL!	#NULL!	#NULL!	#NULL!	#NULL!	#NULL!	#NULL!	#NULL!	#NULL!	#NULL!	#NULL!	#NULL!	#NULL!	#NULL!	#NULL!	#NULL!	#NULL!
305	#NULL!	2	#NULL!	#NULL!	#NULL!	#NULL!	2	1	1	2	#NULL!	#NULL!	#NULL!	#NULL!	#NULL!	#NULL!	#NULL!	#NULL!	#NULL!	#NULL!	#NULL!	#NULL!	#NULL!	#NULL!	#NULL!	#NULL!	#NULL!	#NULL!	#NULL!	#NULL!	#NULL!	#NULL!	#NULL!	#NULL!	#NULL!	#NULL!	#NULL!	#NULL!	#NULL!	#NULL!	#NULL!	#NULL!	#NULL!	#NULL!	#NULL!	#NULL!	#NULL!	#NULL!	#NULL!
306	#NULL!	2	#NULL!	#NULL!	#NULL!	#NULL!	1	1	2	6	#NULL!	#NULL!	#NULL!	#NULL!	#NULL!	#NULL!	#NULL!	#NULL!	#NULL!	#NULL!	#NULL!	#NULL!	#NULL!	#NULL!	#NULL!	#NULL!	#NULL!	#NULL!	#NULL!	#NULL!	#NULL!	#NULL!	#NULL!	#NULL!	#NULL!	#NULL!	#NULL!	#NULL!	#NULL!	#NULL!	#NULL!	#NULL!	#NULL!	#NULL!	#NULL!	#NULL!	#NULL!	#NULL!	#NULL!
308	#NULL!	2	#NULL!	#NULL!	#NULL!	#NULL!	1	1	3	6	#NULL!	#NULL!	#NULL!	#NULL!	#NULL!	#NULL!	#NULL!	#NULL!	#NULL!	#NULL!	#NULL!	#NULL!	#NULL!	#NULL!	#NULL!	#NULL!	#NULL!	#NULL!	#NULL!	#NULL!	#NULL!	#NULL!	#NULL!	#NULL!	#NULL!	#NULL!	#NULL!	#NULL!	#NULL!	#NULL!	#NULL!	#NULL!	#NULL!	#NULL!	#NULL!	#NULL!	#NULL!	#NULL!	#NULL!
309	#NULL!	2	#NULL!	#NULL!	#NULL!	#NULL!	1	1	2	2	#NULL!	#NULL!	#NULL!	#NULL!	#NULL!	#NULL!	#NULL!	#NULL!	#NULL!	#NULL!	#NULL!	#NULL!	#NULL!	#NULL!	#NULL!	#NULL!	#NULL!	#NULL!	#NULL!	#NULL!	#NULL!	#NULL!	#NULL!	#NULL!	#NULL!	#NULL!	#NULL!	#NULL!	#NULL!	#NULL!	#NULL!	#NULL!	#NULL!	#NULL!	#NULL!	#NULL!	#NULL!	#NULL!	#NULL!
310	#NULL!	2	#NULL!	#NULL!	#NULL!	#NULL!	2	1	2	2	#NULL!	#NULL!	#NULL!	#NULL!	#NULL!	#NULL!	#NULL!	#NULL!	#NULL!	#NULL!	#NULL!	#NULL!	#NULL!	#NULL!	#NULL!	#NULL!	#NULL!	#NULL!	#NULL!	#NULL!	#NULL!	#NULL!	#NULL!	#NULL!	#NULL!	#NULL!	#NULL!	#NULL!	#NULL!	#NULL!	#NULL!	#NULL!	#NULL!	#NULL!	#NULL!	#NULL!	#NULL!	#NULL!	#NULL!
311	#NULL!	2	#NULL!	#NULL!	#NULL!	#NULL!	1	1	1	2	#NULL!	#NULL!	#NULL!	#NULL!	#NULL!	#NULL!	#NULL!	#NULL!	#NULL!	#NULL!	#NULL!	#NULL!	#NULL!	#NULL!	#NULL!	#NULL!	#NULL!	#NULL!	#NULL!	#NULL!	#NULL!	#NULL!	#NULL!	#NULL!	#NULL!	#NULL!	#NULL!	#NULL!	#NULL!	#NULL!	#NULL!	#NULL!	#NULL!	#NULL!	#NULL!	#NULL!	#NULL!	#NULL!	#NULL!
315	#NULL!	2	#NULL!	#NULL!	#NULL!	#NULL!	1	1	1	5	#NULL!	#NULL!	#NULL!	#NULL!	#NULL!	#NULL!	#NULL!	#NULL!	#NULL!	#NULL!	#NULL!	#NULL!	#NULL!	#NULL!	#NULL!	#NULL!	#NULL!	#NULL!	#NULL!	#NULL!	#NULL!	#NULL!	#NULL!	#NULL!	#NULL!	#NULL!	#NULL!	#NULL!	#NULL!	#NULL!	#NULL!	#NULL!	#NULL!	#NULL!	#NULL!	#NULL!	#NULL!	#NULL!	#NULL!
317	#NULL!	2	#NULL!	#NULL!	#NULL!	#NULL!	2	1	2	5	#NULL!	#NULL!	#NULL!	#NULL!	#NULL!	#NULL!	#NULL!	#NULL!	#NULL!	#NULL!	#NULL!	#NULL!	#NULL!	#NULL!	#NULL!	#NULL!	#NULL!	#NULL!	#NULL!	#NULL!	#NULL!	#NULL!	#NULL!	#NULL!	#NULL!	#NULL!	#NULL!	#NULL!	#NULL!	#NULL!	#NULL!	#NULL!	#NULL!	#NULL!	#NULL!	#NULL!	#NULL!	#NULL!	#NULL!
325	#NULL!	2	#NULL!	#NULL!	#NULL!	#NULL!	2	1	1	99	#NULL!	#NULL!	#NULL!	#NULL!	#NULL!	#NULL!	#NULL!	#NULL!	#NULL!	#NULL!	#NULL!	#NULL!	#NULL!	#NULL!	#NULL!	#NULL!	#NULL!	#NULL!	#NULL!	#NULL!	#NULL!	#NULL!	#NULL!	#NULL!	#NULL!	#NULL!	#NULL!	#NULL!	#NULL!	#NULL!	#NULL!	#NULL!	#NULL!	#NULL!	#NULL!	#NULL!	#NULL!	#NULL!	#NULL!
326	#NULL!	2	#NULL!	#NULL!	#NULL!	#NULL!	2	1	1	2	#NULL!	#NULL!	#NULL!	#NULL!	#NULL!	#NULL!	#NULL!	#NULL!	#NULL!	#NULL!	#NULL!	#NULL!	#NULL!	#NULL!	#NULL!	#NULL!	#NULL!	#NULL!	#NULL!	#NULL!	#NULL!	#NULL!	#NULL!	#NULL!	#NULL!	#NULL!	#NULL!	#NULL!	#NULL!	#NULL!	#NULL!	#NULL!	#NULL!	#NULL!	#NULL!	#NULL!	#NULL!	#NULL!	#NULL!
327	#NULL!	2	#NULL!	#NULL!	#NULL!	#NULL!	2	1	1	99	#NULL!	#NULL!	#NULL!	#NULL!	#NULL!	#NULL!	#NULL!	#NULL!	#NULL!	#NULL!	#NULL!	#NULL!	#NULL!	#NULL!	#NULL!	#NULL!	#NULL!	#NULL!	#NULL!	#NULL!	#NULL!	#NULL!	#NULL!	#NULL!	#NULL!	#NULL!	#NULL!	#NULL!	#NULL!	#NULL!	#NULL!	#NULL!	#NULL!	#NULL!	#NULL!	#NULL!	#NULL!	#NULL!	#NULL!
329	#NULL!	2	#NULL!	#NULL!	#NULL!	#NULL!	1	1	2	99	#NULL!	#NULL!	#NULL!	#NULL!	#NULL!	#NULL!	#NULL!	#NULL!	#NULL!	#NULL!	#NULL!	#NULL!	#NULL!	#NULL!	#NULL!	#NULL!	#NULL!	#NULL!	#NULL!	#NULL!	#NULL!	#NULL!	#NULL!	#NULL!	#NULL!	#NULL!	#NULL!	#NULL!	#NULL!	#NULL!	#NULL!	#NULL!	#NULL!	#NULL!	#NULL!	#NULL!	#NULL!	#NULL!	#NULL!
333	#NULL!	2	#NULL!	#NULL!	#NULL!	#NULL!	1	1	1	99	#NULL!	#NULL!	#NULL!	#NULL!	#NULL!	#NULL!	#NULL!	#NULL!	#NULL!	#NULL!	#NULL!	#NULL!	#NULL!	#NULL!	#NULL!	#NULL!	#NULL!	#NULL!	#NULL!	#NULL!	#NULL!	#NULL!	#NULL!	#NULL!	#NULL!	#NULL!	#NULL!	#NULL!	#NULL!	#NULL!	#NULL!	#NULL!	#NULL!	#NULL!	#NULL!	#NULL!	#NULL!	#NULL!	#NULL!
334	#NULL!	2	#NULL!	#NULL!	#NULL!	#NULL!	1	1	1	99	#NULL!	#NULL!	#NULL!	#NULL!	#NULL!	#NULL!	#NULL!	#NULL!	#NULL!	#NULL!	#NULL!	#NULL!	#NULL!	#NULL!	#NULL!	#NULL!	#NULL!	#NULL!	#NULL!	#NULL!	#NULL!	#NULL!	#NULL!	#NULL!	#NULL!	#NULL!	#NULL!	#NULL!	#NULL!	#NULL!	#NULL!	#NULL!	#NULL!	#NULL!	#NULL!	#NULL!	#NULL!	#NULL!	#NULL!
343	#NULL!	2	#NULL!	#NULL!	#NULL!	#NULL!	1	1	2	6	#NULL!	#NULL!	#NULL!	#NULL!	#NULL!	#NULL!	#NULL!	#NULL!	#NULL!	#NULL!	#NULL!	#NULL!	#NULL!	#NULL!	#NULL!	#NULL!	#NULL!	#NULL!	#NULL!	#NULL!	#NULL!	#NULL!	#NULL!	#NULL!	#NULL!	#NULL!	#NULL!	#NULL!	#NULL!	#NULL!	#NULL!	#NULL!	#NULL!	#NULL!	#NULL!	#NULL!	#NULL!	#NULL!	#NULL!
344	#NULL!	2	#NULL!	#NULL!	#NULL!	#NULL!	2	1	2	6	#NULL!	#NULL!	#NULL!	#NULL!	#NULL!	#NULL!	#NULL!	#NULL!	#NULL!	#NULL!	#NULL!	#NULL!	#NULL!	#NULL!	#NULL!	#NULL!	#NULL!	#NULL!	#NULL!	#NULL!	#NULL!	#NULL!	#NULL!	#NULL!	#NULL!	#NULL!	#NULL!	#NULL!	#NULL!	#NULL!	#NULL!	#NULL!	#NULL!	#NULL!	#NULL!	#NULL!	#NULL!	#NULL!	#NULL!
345	#NULL!	2	#NULL!	#NULL!	#NULL!	#NULL!	2	1	2	5	#NULL!	#NULL!	#NULL!	#NULL!	#NULL!	#NULL!	#NULL!	#NULL!	#NULL!	#NULL!	#NULL!	#NULL!	#NULL!	#NULL!	#NULL!	#NULL!	#NULL!	#NULL!	#NULL!	#NULL!	#NULL!	#NULL!	#NULL!	#NULL!	#NULL!	#NULL!	#NULL!	#NULL!	#NULL!	#NULL!	#NULL!	#NULL!	#NULL!	#NULL!	#NULL!	#NULL!	#NULL!	#NULL!	#NULL!
346	#NULL!	2	#NULL!	#NULL!	#NULL!	#NULL!	2	1	2	2	#NULL!	#NULL!	#NULL!	#NULL!	#NULL!	#NULL!	#NULL!	#NULL!	#NULL!	#NULL!	#NULL!	#NULL!	#NULL!	#NULL!	#NULL!	#NULL!	#NULL!	#NULL!	#NULL!	#NULL!	#NULL!	#NULL!	#NULL!	#NULL!	#NULL!	#NULL!	#NULL!	#NULL!	#NULL!	#NULL!	#NULL!	#NULL!	#NULL!	#NULL!	#NULL!	#NULL!	#NULL!	#NULL!	#NULL!
347	#NULL!	2	#NULL!	#NULL!	#NULL!	#NULL!	1	1	1	2	#NULL!	#NULL!	#NULL!	#NULL!	#NULL!	#NULL!	#NULL!	#NULL!	#NULL!	#NULL!	#NULL!	#NULL!	#NULL!	#NULL!	#NULL!	#NULL!	#NULL!	#NULL!	#NULL!	#NULL!	#NULL!	#NULL!	#NULL!	#NULL!	#NULL!	#NULL!	#NULL!	#NULL!	#NULL!	#NULL!	#NULL!	#NULL!	#NULL!	#NULL!	#NULL!	#NULL!	#NULL!	#NULL!	#NULL!
351	#NULL!	2	#NULL!	#NULL!	#NULL!	#NULL!	1	1	2	6	#NULL!	#NULL!	#NULL!	#NULL!	#NULL!	#NULL!	#NULL!	#NULL!	#NULL!	#NULL!	#NULL!	#NULL!	#NULL!	#NULL!	#NULL!	#NULL!	#NULL!	#NULL!	#NULL!	#NULL!	#NULL!	#NULL!	#NULL!	#NULL!	#NULL!	#NULL!	#NULL!	#NULL!	#NULL!	#NULL!	#NULL!	#NULL!	#NULL!	#NULL!	#NULL!	#NULL!	#NULL!	#NULL!	#NULL!
354	#NULL!	2	#NULL!	#NULL!	#NULL!	#NULL!	2	1	1	2	#NULL!	#NULL!	#NULL!	#NULL!	#NULL!	#NULL!	#NULL!	#NULL!	#NULL!	#NULL!	#NULL!	#NULL!	#NULL!	#NULL!	#NULL!	#NULL!	#NULL!	#NULL!	#NULL!	#NULL!	#NULL!	#NULL!	#NULL!	#NULL!	#NULL!	#NULL!	#NULL!	#NULL!	#NULL!	#NULL!	#NULL!	#NULL!	#NULL!	#NULL!	#NULL!	#NULL!	#NULL!	#NULL!	#NULL!
355	#NULL!	2	#NULL!	#NULL!	#NULL!	#NULL!	2	1	3	5	#NULL!	#NULL!	#NULL!	#NULL!	#NULL!	#NULL!	#NULL!	#NULL!	#NULL!	#NULL!	#NULL!	#NULL!	#NULL!	#NULL!	#NULL!	#NULL!	#NULL!	#NULL!	#NULL!	#NULL!	#NULL!	#NULL!	#NULL!	#NULL!	#NULL!	#NULL!	#NULL!	#NULL!	#NULL!	#NULL!	#NULL!	#NULL!	#NULL!	#NULL!	#NULL!	#NULL!	#NULL!	#NULL!	#NULL!
356	#NULL!	2	#NULL!	#NULL!	#NULL!	#NULL!	2	1	3	5	#NULL!	#NULL!	#NULL!	#NULL!	#NULL!	#NULL!	#NULL!	#NULL!	#NULL!	#NULL!	#NULL!	#NULL!	#NULL!	#NULL!	#NULL!	#NULL!	#NULL!	#NULL!	#NULL!	#NULL!	#NULL!	#NULL!	#NULL!	#NULL!	#NULL!	#NULL!	#NULL!	#NULL!	#NULL!	#NULL!	#NULL!	#NULL!	#NULL!	#NULL!	#NULL!	#NULL!	#NULL!	#NULL!	#NULL!
357	#NULL!	2	#NULL!	#NULL!	#NULL!	#NULL!	2	1	3	5	#NULL!	#NULL!	#NULL!	#NULL!	#NULL!	#NULL!	#NULL!	#NULL!	#NULL!	#NULL!	#NULL!	#NULL!	#NULL!	#NULL!	#NULL!	#NULL!	#NULL!	#NULL!	#NULL!	#NULL!	#NULL!	#NULL!	#NULL!	#NULL!	#NULL!	#NULL!	#NULL!	#NULL!	#NULL!	#NULL!	#NULL!	#NULL!	#NULL!	#NULL!	#NULL!	#NULL!	#NULL!	#NULL!	#NULL!
358	#NULL!	2	#NULL!	#NULL!	#NULL!	#NULL!	2	1	1	6	#NULL!	#NULL!	#NULL!	#NULL!	#NULL!	#NULL!	#NULL!	#NULL!	#NULL!	#NULL!	#NULL!	#NULL!	#NULL!	#NULL!	#NULL!	#NULL!	#NULL!	#NULL!	#NULL!	#NULL!	#NULL!	#NULL!	#NULL!	#NULL!	#NULL!	#NULL!	#NULL!	#NULL!	#NULL!	#NULL!	#NULL!	#NULL!	#NULL!	#NULL!	#NULL!	#NULL!	#NULL!	#NULL!	#NULL!
366	#NULL!	2	#NULL!	#NULL!	#NULL!	#NULL!	2	1	2	99	#NULL!	#NULL!	#NULL!	#NULL!	#NULL!	#NULL!	#NULL!	#NULL!	#NULL!	#NULL!	#NULL!	#NULL!	#NULL!	#NULL!	#NULL!	#NULL!	#NULL!	#NULL!	#NULL!	#NULL!	#NULL!	#NULL!	#NULL!	#NULL!	#NULL!	#NULL!	#NULL!	#NULL!	#NULL!	#NULL!	#NULL!	#NULL!	#NULL!	#NULL!	#NULL!	#NULL!	#NULL!	#NULL!	#NULL!
367	#NULL!	2	#NULL!	#NULL!	#NULL!	#NULL!	2	1	2	99	#NULL!	#NULL!	#NULL!	#NULL!	#NULL!	#NULL!	#NULL!	#NULL!	#NULL!	#NULL!	#NULL!	#NULL!	#NULL!	#NULL!	#NULL!	#NULL!	#NULL!	#NULL!	#NULL!	#NULL!	#NULL!	#NULL!	#NULL!	#NULL!	#NULL!	#NULL!	#NULL!	#NULL!	#NULL!	#NULL!	#NULL!	#NULL!	#NULL!	#NULL!	#NULL!	#NULL!	#NULL!	#NULL!	#NULL!
369	#NULL!	2	#NULL!	#NULL!	#NULL!	#NULL!	2	1	1	99	#NULL!	#NULL!	#NULL!	#NULL!	#NULL!	#NULL!	#NULL!	#NULL!	#NULL!	#NULL!	#NULL!	#NULL!	#NULL!	#NULL!	#NULL!	#NULL!	#NULL!	#NULL!	#NULL!	#NULL!	#NULL!	#NULL!	#NULL!	#NULL!	#NULL!	#NULL!	#NULL!	#NULL!	#NULL!	#NULL!	#NULL!	#NULL!	#NULL!	#NULL!	#NULL!	#NULL!	#NULL!	#NULL!	#NULL!
370	#NULL!	2	#NULL!	#NULL!	#NULL!	#NULL!	1	1	1	99	#NULL!	#NULL!	#NULL!	#NULL!	#NULL!	#NULL!	#NULL!	#NULL!	#NULL!	#NULL!	#NULL!	#NULL!	#NULL!	#NULL!	#NULL!	#NULL!	#NULL!	#NULL!	#NULL!	#NULL!	#NULL!	#NULL!	#NULL!	#NULL!	#NULL!	#NULL!	#NULL!	#NULL!	#NULL!	#NULL!	#NULL!	#NULL!	#NULL!	#NULL!	#NULL!	#NULL!	#NULL!	#NULL!	#NULL!
371	#NULL!	2	#NULL!	#NULL!	#NULL!	#NULL!	1	1	2	99	#NULL!	#NULL!	#NULL!	#NULL!	#NULL!	#NULL!	#NULL!	#NULL!	#NULL!	#NULL!	#NULL!	#NULL!	#NULL!	#NULL!	#NULL!	#NULL!	#NULL!	#NULL!	#NULL!	#NULL!	#NULL!	#NULL!	#NULL!	#NULL!	#NULL!	#NULL!	#NULL!	#NULL!	#NULL!	#NULL!	#NULL!	#NULL!	#NULL!	#NULL!	#NULL!	#NULL!	#NULL!	#NULL!	#NULL!
372	#NULL!	2	#NULL!	#NULL!	#NULL!	#NULL!	1	1	2	5	#NULL!	#NULL!	#NULL!	#NULL!	#NULL!	#NULL!	#NULL!	#NULL!	#NULL!	#NULL!	#NULL!	#NULL!	#NULL!	#NULL!	#NULL!	#NULL!	#NULL!	#NULL!	#NULL!	#NULL!	#NULL!	#NULL!	#NULL!	#NULL!	#NULL!	#NULL!	#NULL!	#NULL!	#NULL!	#NULL!	#NULL!	#NULL!	#NULL!	#NULL!	#NULL!	#NULL!	#NULL!	#NULL!	#NULL!
375	#NULL!	2	#NULL!	#NULL!	#NULL!	#NULL!	1	1	2	99	#NULL!	#NULL!	#NULL!	#NULL!	#NULL!	#NULL!	#NULL!	#NULL!	#NULL!	#NULL!	#NULL!	#NULL!	#NULL!	#NULL!	#NULL!	#NULL!	#NULL!	#NULL!	#NULL!	#NULL!	#NULL!	#NULL!	#NULL!	#NULL!	#NULL!	#NULL!	#NULL!	#NULL!	#NULL!	#NULL!	#NULL!	#NULL!	#NULL!	#NULL!	#NULL!	#NULL!	#NULL!	#NULL!	#NULL!
376	#NULL!	2	#NULL!	#NULL!	#NULL!	#NULL!	1	1	1	99	#NULL!	#NULL!	#NULL!	#NULL!	#NULL!	#NULL!	#NULL!	#NULL!	#NULL!	#NULL!	#NULL!	#NULL!	#NULL!	#NULL!	#NULL!	#NULL!	#NULL!	#NULL!	#NULL!	#NULL!	#NULL!	#NULL!	#NULL!	#NULL!	#NULL!	#NULL!	#NULL!	#NULL!	#NULL!	#NULL!	#NULL!	#NULL!	#NULL!	#NULL!	#NULL!	#NULL!	#NULL!	#NULL!	#NULL!
382	#NULL!	2	#NULL!	#NULL!	#NULL!	#NULL!	1	1	3	5	#NULL!	#NULL!	#NULL!	#NULL!	#NULL!	#NULL!	#NULL!	#NULL!	#NULL!	#NULL!	#NULL!	#NULL!	#NULL!	#NULL!	#NULL!	#NULL!	#NULL!	#NULL!	#NULL!	#NULL!	#NULL!	#NULL!	#NULL!	#NULL!	#NULL!	#NULL!	#NULL!	#NULL!	#NULL!	#NULL!	#NULL!	#NULL!	#NULL!	#NULL!	#NULL!	#NULL!	#NULL!	#NULL!	#NULL!
383	#NULL!	2	#NULL!	#NULL!	#NULL!	#NULL!	1	1	2	5	#NULL!	#NULL!	#NULL!	#NULL!	#NULL!	#NULL!	#NULL!	#NULL!	#NULL!	#NULL!	#NULL!	#NULL!	#NULL!	#NULL!	#NULL!	#NULL!	#NULL!	#NULL!	#NULL!	#NULL!	#NULL!	#NULL!	#NULL!	#NULL!	#NULL!	#NULL!	#NULL!	#NULL!	#NULL!	#NULL!	#NULL!	#NULL!	#NULL!	#NULL!	#NULL!	#NULL!	#NULL!	#NULL!	#NULL!
384	#NULL!	2	#NULL!	#NULL!	#NULL!	#NULL!	2	1	3	6	#NULL!	#NULL!	#NULL!	#NULL!	#NULL!	#NULL!	#NULL!	#NULL!	#NULL!	#NULL!	#NULL!	#NULL!	#NULL!	#NULL!	#NULL!	#NULL!	#NULL!	#NULL!	#NULL!	#NULL!	#NULL!	#NULL!	#NULL!	#NULL!	#NULL!	#NULL!	#NULL!	#NULL!	#NULL!	#NULL!	#NULL!	#NULL!	#NULL!	#NULL!	#NULL!	#NULL!	#NULL!	#NULL!	#NULL!
385	#NULL!	2	#NULL!	#NULL!	#NULL!	#NULL!	2	1	1	6	#NULL!	#NULL!	#NULL!	#NULL!	#NULL!	#NULL!	#NULL!	#NULL!	#NULL!	#NULL!	#NULL!	#NULL!	#NULL!	#NULL!	#NULL!	#NULL!	#NULL!	#NULL!	#NULL!	#NULL!	#NULL!	#NULL!	#NULL!	#NULL!	#NULL!	#NULL!	#NULL!	#NULL!	#NULL!	#NULL!	#NULL!	#NULL!	#NULL!	#NULL!	#NULL!	#NULL!	#NULL!	#NULL!	#NULL!
389	#NULL!	2	#NULL!	#NULL!	#NULL!	#NULL!	2	1	1	6	#NULL!	#NULL!	#NULL!	#NULL!	#NULL!	#NULL!	#NULL!	#NULL!	#NULL!	#NULL!	#NULL!	#NULL!	#NULL!	#NULL!	#NULL!	#NULL!	#NULL!	#NULL!	#NULL!	#NULL!	#NULL!	#NULL!	#NULL!	#NULL!	#NULL!	#NULL!	#NULL!	#NULL!	#NULL!	#NULL!	#NULL!	#NULL!	#NULL!	#NULL!	#NULL!	#NULL!	#NULL!	#NULL!	#NULL!
393	#NULL!	2	#NULL!	#NULL!	#NULL!	#NULL!	1	1	1	5	#NULL!	#NULL!	#NULL!	#NULL!	#NULL!	#NULL!	#NULL!	#NULL!	#NULL!	#NULL!	#NULL!	#NULL!	#NULL!	#NULL!	#NULL!	#NULL!	#NULL!	#NULL!	#NULL!	#NULL!	#NULL!	#NULL!	#NULL!	#NULL!	#NULL!	#NULL!	#NULL!	#NULL!	#NULL!	#NULL!	#NULL!	#NULL!	#NULL!	#NULL!	#NULL!	#NULL!	#NULL!	#NULL!	#NULL!
401	#NULL!	2	#NULL!	#NULL!	#NULL!	#NULL!	2	1	1	2	#NULL!	#NULL!	#NULL!	#NULL!	#NULL!	#NULL!	#NULL!	#NULL!	#NULL!	#NULL!	#NULL!	#NULL!	#NULL!	#NULL!	#NULL!	#NULL!	#NULL!	#NULL!	#NULL!	#NULL!	#NULL!	#NULL!	#NULL!	#NULL!	#NULL!	#NULL!	#NULL!	#NULL!	#NULL!	#NULL!	#NULL!	#NULL!	#NULL!	#NULL!	#NULL!	#NULL!	#NULL!	#NULL!	#NULL!
402	#NULL!	2	#NULL!	#NULL!	#NULL!	#NULL!	2	1	1	99	#NULL!	#NULL!	#NULL!	#NULL!	#NULL!	#NULL!	#NULL!	#NULL!	#NULL!	#NULL!	#NULL!	#NULL!	#NULL!	#NULL!	#NULL!	#NULL!	#NULL!	#NULL!	#NULL!	#NULL!	#NULL!	#NULL!	#NULL!	#NULL!	#NULL!	#NULL!	#NULL!	#NULL!	#NULL!	#NULL!	#NULL!	#NULL!	#NULL!	#NULL!	#NULL!	#NULL!	#NULL!	#NULL!	#NULL!
403	#NULL!	2	#NULL!	#NULL!	#NULL!	#NULL!	1	1	2	99	#NULL!	#NULL!	#NULL!	#NULL!	#NULL!	#NULL!	#NULL!	#NULL!	#NULL!	#NULL!	#NULL!	#NULL!	#NULL!	#NULL!	#NULL!	#NULL!	#NULL!	#NULL!	#NULL!	#NULL!	#NULL!	#NULL!	#NULL!	#NULL!	#NULL!	#NULL!	#NULL!	#NULL!	#NULL!	#NULL!	#NULL!	#NULL!	#NULL!	#NULL!	#NULL!	#NULL!	#NULL!	#NULL!	#NULL!
404	#NULL!	2	#NULL!	#NULL!	#NULL!	#NULL!	1	1	1	99	#NULL!	#NULL!	#NULL!	#NULL!	#NULL!	#NULL!	#NULL!	#NULL!	#NULL!	#NULL!	#NULL!	#NULL!	#NULL!	#NULL!	#NULL!	#NULL!	#NULL!	#NULL!	#NULL!	#NULL!	#NULL!	#NULL!	#NULL!	#NULL!	#NULL!	#NULL!	#NULL!	#NULL!	#NULL!	#NULL!	#NULL!	#NULL!	#NULL!	#NULL!	#NULL!	#NULL!	#NULL!	#NULL!	#NULL!
405	#NULL!	2	#NULL!	#NULL!	#NULL!	#NULL!	1	1	1	5	#NULL!	#NULL!	#NULL!	#NULL!	#NULL!	#NULL!	#NULL!	#NULL!	#NULL!	#NULL!	#NULL!	#NULL!	#NULL!	#NULL!	#NULL!	#NULL!	#NULL!	#NULL!	#NULL!	#NULL!	#NULL!	#NULL!	#NULL!	#NULL!	#NULL!	#NULL!	#NULL!	#NULL!	#NULL!	#NULL!	#NULL!	#NULL!	#NULL!	#NULL!	#NULL!	#NULL!	#NULL!	#NULL!	#NULL!
406	#NULL!	2	#NULL!	#NULL!	#NULL!	#NULL!	1	1	2	99	#NULL!	#NULL!	#NULL!	#NULL!	#NULL!	#NULL!	#NULL!	#NULL!	#NULL!	#NULL!	#NULL!	#NULL!	#NULL!	#NULL!	#NULL!	#NULL!	#NULL!	#NULL!	#NULL!	#NULL!	#NULL!	#NULL!	#NULL!	#NULL!	#NULL!	#NULL!	#NULL!	#NULL!	#NULL!	#NULL!	#NULL!	#NULL!	#NULL!	#NULL!	#NULL!	#NULL!	#NULL!	#NULL!	#NULL!
407	#NULL!	2	#NULL!	#NULL!	#NULL!	#NULL!	1	1	2	99	#NULL!	#NULL!	#NULL!	#NULL!	#NULL!	#NULL!	#NULL!	#NULL!	#NULL!	#NULL!	#NULL!	#NULL!	#NULL!	#NULL!	#NULL!	#NULL!	#NULL!	#NULL!	#NULL!	#NULL!	#NULL!	#NULL!	#NULL!	#NULL!	#NULL!	#NULL!	#NULL!	#NULL!	#NULL!	#NULL!	#NULL!	#NULL!	#NULL!	#NULL!	#NULL!	#NULL!	#NULL!	#NULL!	#NULL!
408	#NULL!	2	#NULL!	#NULL!	#NULL!	#NULL!	1	1	1	99	#NULL!	#NULL!	#NULL!	#NULL!	#NULL!	#NULL!	#NULL!	#NULL!	#NULL!	#NULL!	#NULL!	#NULL!	#NULL!	#NULL!	#NULL!	#NULL!	#NULL!	#NULL!	#NULL!	#NULL!	#NULL!	#NULL!	#NULL!	#NULL!	#NULL!	#NULL!	#NULL!	#NULL!	#NULL!	#NULL!	#NULL!	#NULL!	#NULL!	#NULL!	#NULL!	#NULL!	#NULL!	#NULL!	#NULL!
412	#NULL!	2	#NULL!	#NULL!	#NULL!	#NULL!	2	1	2	2	#NULL!	#NULL!	#NULL!	#NULL!	#NULL!	#NULL!	#NULL!	#NULL!	#NULL!	#NULL!	#NULL!	#NULL!	#NULL!	#NULL!	#NULL!	#NULL!	#NULL!	#NULL!	#NULL!	#NULL!	#NULL!	#NULL!	#NULL!	#NULL!	#NULL!	#NULL!	#NULL!	#NULL!	#NULL!	#NULL!	#NULL!	#NULL!	#NULL!	#NULL!	#NULL!	#NULL!	#NULL!	#NULL!	#NULL!
414	#NULL!	2	#NULL!	#NULL!	#NULL!	#NULL!	2	1	1	6	#NULL!	#NULL!	#NULL!	#NULL!	#NULL!	#NULL!	#NULL!	#NULL!	#NULL!	#NULL!	#NULL!	#NULL!	#NULL!	#NULL!	#NULL!	#NULL!	#NULL!	#NULL!	#NULL!	#NULL!	#NULL!	#NULL!	#NULL!	#NULL!	#NULL!	#NULL!	#NULL!	#NULL!	#NULL!	#NULL!	#NULL!	#NULL!	#NULL!	#NULL!	#NULL!	#NULL!	#NULL!	#NULL!	#NULL!
416	#NULL!	2	#NULL!	#NULL!	#NULL!	#NULL!	1	1	1	5	#NULL!	#NULL!	#NULL!	#NULL!	#NULL!	#NULL!	#NULL!	#NULL!	#NULL!	#NULL!	#NULL!	#NULL!	#NULL!	#NULL!	#NULL!	#NULL!	#NULL!	#NULL!	#NULL!	#NULL!	#NULL!	#NULL!	#NULL!	#NULL!	#NULL!	#NULL!	#NULL!	#NULL!	#NULL!	#NULL!	#NULL!	#NULL!	#NULL!	#NULL!	#NULL!	#NULL!	#NULL!	#NULL!	#NULL!
419	#NULL!	2	#NULL!	#NULL!	#NULL!	#NULL!	1	1	1	6	#NULL!	#NULL!	#NULL!	#NULL!	#NULL!	#NULL!	#NULL!	#NULL!	#NULL!	#NULL!	#NULL!	#NULL!	#NULL!	#NULL!	#NULL!	#NULL!	#NULL!	#NULL!	#NULL!	#NULL!	#NULL!	#NULL!	#NULL!	#NULL!	#NULL!	#NULL!	#NULL!	#NULL!	#NULL!	#NULL!	#NULL!	#NULL!	#NULL!	#NULL!	#NULL!	#NULL!	#NULL!	#NULL!	#NULL!
429	#NULL!	2	#NULL!	#NULL!	#NULL!	#NULL!	2	1	2	99	#NULL!	#NULL!	#NULL!	#NULL!	#NULL!	#NULL!	#NULL!	#NULL!	#NULL!	#NULL!	#NULL!	#NULL!	#NULL!	#NULL!	#NULL!	#NULL!	#NULL!	#NULL!	#NULL!	#NULL!	#NULL!	#NULL!	#NULL!	#NULL!	#NULL!	#NULL!	#NULL!	#NULL!	#NULL!	#NULL!	#NULL!	#NULL!	#NULL!	#NULL!	#NULL!	#NULL!	#NULL!	#NULL!	#NULL!
430	#NULL!	2	#NULL!	#NULL!	#NULL!	#NULL!	2	1	2	99	#NULL!	#NULL!	#NULL!	#NULL!	#NULL!	#NULL!	#NULL!	#NULL!	#NULL!	#NULL!	#NULL!	#NULL!	#NULL!	#NULL!	#NULL!	#NULL!	#NULL!	#NULL!	#NULL!	#NULL!	#NULL!	#NULL!	#NULL!	#NULL!	#NULL!	#NULL!	#NULL!	#NULL!	#NULL!	#NULL!	#NULL!	#NULL!	#NULL!	#NULL!	#NULL!	#NULL!	#NULL!	#NULL!	#NULL!
431	#NULL!	2	#NULL!	#NULL!	#NULL!	#NULL!	2	1	1	99	#NULL!	#NULL!	#NULL!	#NULL!	#NULL!	#NULL!	#NULL!	#NULL!	#NULL!	#NULL!	#NULL!	#NULL!	#NULL!	#NULL!	#NULL!	#NULL!	#NULL!	#NULL!	#NULL!	#NULL!	#NULL!	#NULL!	#NULL!	#NULL!	#NULL!	#NULL!	#NULL!	#NULL!	#NULL!	#NULL!	#NULL!	#NULL!	#NULL!	#NULL!	#NULL!	#NULL!	#NULL!	#NULL!	#NULL!
432	#NULL!	2	#NULL!	#NULL!	#NULL!	#NULL!	2	1	1	99	#NULL!	#NULL!	#NULL!	#NULL!	#NULL!	#NULL!	#NULL!	#NULL!	#NULL!	#NULL!	#NULL!	#NULL!	#NULL!	#NULL!	#NULL!	#NULL!	#NULL!	#NULL!	#NULL!	#NULL!	#NULL!	#NULL!	#NULL!	#NULL!	#NULL!	#NULL!	#NULL!	#NULL!	#NULL!	#NULL!	#NULL!	#NULL!	#NULL!	#NULL!	#NULL!	#NULL!	#NULL!	#NULL!	#NULL!
433	#NULL!	2	#NULL!	#NULL!	#NULL!	#NULL!	1	1	1	99	#NULL!	#NULL!	#NULL!	#NULL!	#NULL!	#NULL!	#NULL!	#NULL!	#NULL!	#NULL!	#NULL!	#NULL!	#NULL!	#NULL!	#NULL!	#NULL!	#NULL!	#NULL!	#NULL!	#NULL!	#NULL!	#NULL!	#NULL!	#NULL!	#NULL!	#NULL!	#NULL!	#NULL!	#NULL!	#NULL!	#NULL!	#NULL!	#NULL!	#NULL!	#NULL!	#NULL!	#NULL!	#NULL!	#NULL!
434	#NULL!	2	#NULL!	#NULL!	#NULL!	#NULL!	1	1	1	99	#NULL!	#NULL!	#NULL!	#NULL!	#NULL!	#NULL!	#NULL!	#NULL!	#NULL!	#NULL!	#NULL!	#NULL!	#NULL!	#NULL!	#NULL!	#NULL!	#NULL!	#NULL!	#NULL!	#NULL!	#NULL!	#NULL!	#NULL!	#NULL!	#NULL!	#NULL!	#NULL!	#NULL!	#NULL!	#NULL!	#NULL!	#NULL!	#NULL!	#NULL!	#NULL!	#NULL!	#NULL!	#NULL!	#NULL!
435	#NULL!	2	#NULL!	#NULL!	#NULL!	#NULL!	1	1	1	2	#NULL!	#NULL!	#NULL!	#NULL!	#NULL!	#NULL!	#NULL!	#NULL!	#NULL!	#NULL!	#NULL!	#NULL!	#NULL!	#NULL!	#NULL!	#NULL!	#NULL!	#NULL!	#NULL!	#NULL!	#NULL!	#NULL!	#NULL!	#NULL!	#NULL!	#NULL!	#NULL!	#NULL!	#NULL!	#NULL!	#NULL!	#NULL!	#NULL!	#NULL!	#NULL!	#NULL!	#NULL!	#NULL!	#NULL!
436	#NULL!	2	#NULL!	#NULL!	#NULL!	#NULL!	1	1	1	99	#NULL!	#NULL!	#NULL!	#NULL!	#NULL!	#NULL!	#NULL!	#NULL!	#NULL!	#NULL!	#NULL!	#NULL!	#NULL!	#NULL!	#NULL!	#NULL!	#NULL!	#NULL!	#NULL!	#NULL!	#NULL!	#NULL!	#NULL!	#NULL!	#NULL!	#NULL!	#NULL!	#NULL!	#NULL!	#NULL!	#NULL!	#NULL!	#NULL!	#NULL!	#NULL!	#NULL!	#NULL!	#NULL!	#NULL!
437	#NULL!	2	#NULL!	#NULL!	#NULL!	#NULL!	1	1	1	99	#NULL!	#NULL!	#NULL!	#NULL!	#NULL!	#NULL!	#NULL!	#NULL!	#NULL!	#NULL!	#NULL!	#NULL!	#NULL!	#NULL!	#NULL!	#NULL!	#NULL!	#NULL!	#NULL!	#NULL!	#NULL!	#NULL!	#NULL!	#NULL!	#NULL!	#NULL!	#NULL!	#NULL!	#NULL!	#NULL!	#NULL!	#NULL!	#NULL!	#NULL!	#NULL!	#NULL!	#NULL!	#NULL!	#NULL!
438	#NULL!	2	#NULL!	#NULL!	#NULL!	#NULL!	1	1	2	99	#NULL!	#NULL!	#NULL!	#NULL!	#NULL!	#NULL!	#NULL!	#NULL!	#NULL!	#NULL!	#NULL!	#NULL!	#NULL!	#NULL!	#NULL!	#NULL!	#NULL!	#NULL!	#NULL!	#NULL!	#NULL!	#NULL!	#NULL!	#NULL!	#NULL!	#NULL!	#NULL!	#NULL!	#NULL!	#NULL!	#NULL!	#NULL!	#NULL!	#NULL!	#NULL!	#NULL!	#NULL!	#NULL!	#NULL!
439	#NULL!	2	#NULL!	#NULL!	#NULL!	#NULL!	1	1	2	99	#NULL!	#NULL!	#NULL!	#NULL!	#NULL!	#NULL!	#NULL!	#NULL!	#NULL!	#NULL!	#NULL!	#NULL!	#NULL!	#NULL!	#NULL!	#NULL!	#NULL!	#NULL!	#NULL!	#NULL!	#NULL!	#NULL!	#NULL!	#NULL!	#NULL!	#NULL!	#NULL!	#NULL!	#NULL!	#NULL!	#NULL!	#NULL!	#NULL!	#NULL!	#NULL!	#NULL!	#NULL!	#NULL!	#NULL!
442	#NULL!	2	#NULL!	#NULL!	#NULL!	#NULL!	2	1	2	5	#NULL!	#NULL!	#NULL!	#NULL!	#NULL!	#NULL!	#NULL!	#NULL!	#NULL!	#NULL!	#NULL!	#NULL!	#NULL!	#NULL!	#NULL!	#NULL!	#NULL!	#NULL!	#NULL!	#NULL!	#NULL!	#NULL!	#NULL!	#NULL!	#NULL!	#NULL!	#NULL!	#NULL!	#NULL!	#NULL!	#NULL!	#NULL!	#NULL!	#NULL!	#NULL!	#NULL!	#NULL!	#NULL!	#NULL!
444	#NULL!	2	#NULL!	#NULL!	#NULL!	#NULL!	2	1	1	2	#NULL!	#NULL!	#NULL!	#NULL!	#NULL!	#NULL!	#NULL!	#NULL!	#NULL!	#NULL!	#NULL!	#NULL!	#NULL!	#NULL!	#NULL!	#NULL!	#NULL!	#NULL!	#NULL!	#NULL!	#NULL!	#NULL!	#NULL!	#NULL!	#NULL!	#NULL!	#NULL!	#NULL!	#NULL!	#NULL!	#NULL!	#NULL!	#NULL!	#NULL!	#NULL!	#NULL!	#NULL!	#NULL!	#NULL!
445	#NULL!	2	#NULL!	#NULL!	#NULL!	#NULL!	1	1	1	5	#NULL!	#NULL!	#NULL!	#NULL!	#NULL!	#NULL!	#NULL!	#NULL!	#NULL!	#NULL!	#NULL!	#NULL!	#NULL!	#NULL!	#NULL!	#NULL!	#NULL!	#NULL!	#NULL!	#NULL!	#NULL!	#NULL!	#NULL!	#NULL!	#NULL!	#NULL!	#NULL!	#NULL!	#NULL!	#NULL!	#NULL!	#NULL!	#NULL!	#NULL!	#NULL!	#NULL!	#NULL!	#NULL!	#NULL!
452	#NULL!	2	#NULL!	#NULL!	#NULL!	#NULL!	2	1	2	99	#NULL!	#NULL!	#NULL!	#NULL!	#NULL!	#NULL!	#NULL!	#NULL!	#NULL!	#NULL!	#NULL!	#NULL!	#NULL!	#NULL!	#NULL!	#NULL!	#NULL!	#NULL!	#NULL!	#NULL!	#NULL!	#NULL!	#NULL!	#NULL!	#NULL!	#NULL!	#NULL!	#NULL!	#NULL!	#NULL!	#NULL!	#NULL!	#NULL!	#NULL!	#NULL!	#NULL!	#NULL!	#NULL!	#NULL!
453	#NULL!	2	#NULL!	#NULL!	#NULL!	#NULL!	2	1	2	99	#NULL!	#NULL!	#NULL!	#NULL!	#NULL!	#NULL!	#NULL!	#NULL!	#NULL!	#NULL!	#NULL!	#NULL!	#NULL!	#NULL!	#NULL!	#NULL!	#NULL!	#NULL!	#NULL!	#NULL!	#NULL!	#NULL!	#NULL!	#NULL!	#NULL!	#NULL!	#NULL!	#NULL!	#NULL!	#NULL!	#NULL!	#NULL!	#NULL!	#NULL!	#NULL!	#NULL!	#NULL!	#NULL!	#NULL!
455	#NULL!	2	#NULL!	#NULL!	#NULL!	#NULL!	2	1	2	99	#NULL!	#NULL!	#NULL!	#NULL!	#NULL!	#NULL!	#NULL!	#NULL!	#NULL!	#NULL!	#NULL!	#NULL!	#NULL!	#NULL!	#NULL!	#NULL!	#NULL!	#NULL!	#NULL!	#NULL!	#NULL!	#NULL!	#NULL!	#NULL!	#NULL!	#NULL!	#NULL!	#NULL!	#NULL!	#NULL!	#NULL!	#NULL!	#NULL!	#NULL!	#NULL!	#NULL!	#NULL!	#NULL!	#NULL!
457	#NULL!	2	#NULL!	#NULL!	#NULL!	#NULL!	1	1	1	99	#NULL!	#NULL!	#NULL!	#NULL!	#NULL!	#NULL!	#NULL!	#NULL!	#NULL!	#NULL!	#NULL!	#NULL!	#NULL!	#NULL!	#NULL!	#NULL!	#NULL!	#NULL!	#NULL!	#NULL!	#NULL!	#NULL!	#NULL!	#NULL!	#NULL!	#NULL!	#NULL!	#NULL!	#NULL!	#NULL!	#NULL!	#NULL!	#NULL!	#NULL!	#NULL!	#NULL!	#NULL!	#NULL!	#NULL!
459	#NULL!	2	#NULL!	#NULL!	#NULL!	#NULL!	1	1	2	99	#NULL!	#NULL!	#NULL!	#NULL!	#NULL!	#NULL!	#NULL!	#NULL!	#NULL!	#NULL!	#NULL!	#NULL!	#NULL!	#NULL!	#NULL!	#NULL!	#NULL!	#NULL!	#NULL!	#NULL!	#NULL!	#NULL!	#NULL!	#NULL!	#NULL!	#NULL!	#NULL!	#NULL!	#NULL!	#NULL!	#NULL!	#NULL!	#NULL!	#NULL!	#NULL!	#NULL!	#NULL!	#NULL!	#NULL!
460	#NULL!	2	#NULL!	#NULL!	#NULL!	#NULL!	1	1	2	99	#NULL!	#NULL!	#NULL!	#NULL!	#NULL!	#NULL!	#NULL!	#NULL!	#NULL!	#NULL!	#NULL!	#NULL!	#NULL!	#NULL!	#NULL!	#NULL!	#NULL!	#NULL!	#NULL!	#NULL!	#NULL!	#NULL!	#NULL!	#NULL!	#NULL!	#NULL!	#NULL!	#NULL!	#NULL!	#NULL!	#NULL!	#NULL!	#NULL!	#NULL!	#NULL!	#NULL!	#NULL!	#NULL!	#NULL!
462	#NULL!	2	#NULL!	#NULL!	#NULL!	#NULL!	1	1	2	6	#NULL!	#NULL!	#NULL!	#NULL!	#NULL!	#NULL!	#NULL!	#NULL!	#NULL!	#NULL!	#NULL!	#NULL!	#NULL!	#NULL!	#NULL!	#NULL!	#NULL!	#NULL!	#NULL!	#NULL!	#NULL!	#NULL!	#NULL!	#NULL!	#NULL!	#NULL!	#NULL!	#NULL!	#NULL!	#NULL!	#NULL!	#NULL!	#NULL!	#NULL!	#NULL!	#NULL!	#NULL!	#NULL!	#NULL!
465	#NULL!	2	#NULL!	#NULL!	#NULL!	#NULL!	1	1	1	5	#NULL!	#NULL!	#NULL!	#NULL!	#NULL!	#NULL!	#NULL!	#NULL!	#NULL!	#NULL!	#NULL!	#NULL!	#NULL!	#NULL!	#NULL!	#NULL!	#NULL!	#NULL!	#NULL!	#NULL!	#NULL!	#NULL!	#NULL!	#NULL!	#NULL!	#NULL!	#NULL!	#NULL!	#NULL!	#NULL!	#NULL!	#NULL!	#NULL!	#NULL!	#NULL!	#NULL!	#NULL!	#NULL!	#NULL!
466	#NULL!	2	#NULL!	#NULL!	#NULL!	#NULL!	2	1	2	2	#NULL!	#NULL!	#NULL!	#NULL!	#NULL!	#NULL!	#NULL!	#NULL!	#NULL!	#NULL!	#NULL!	#NULL!	#NULL!	#NULL!	#NULL!	#NULL!	#NULL!	#NULL!	#NULL!	#NULL!	#NULL!	#NULL!	#NULL!	#NULL!	#NULL!	#NULL!	#NULL!	#NULL!	#NULL!	#NULL!	#NULL!	#NULL!	#NULL!	#NULL!	#NULL!	#NULL!	#NULL!	#NULL!	#NULL!
467	#NULL!	2	#NULL!	#NULL!	#NULL!	#NULL!	1	1	1	2	#NULL!	#NULL!	#NULL!	#NULL!	#NULL!	#NULL!	#NULL!	#NULL!	#NULL!	#NULL!	#NULL!	#NULL!	#NULL!	#NULL!	#NULL!	#NULL!	#NULL!	#NULL!	#NULL!	#NULL!	#NULL!	#NULL!	#NULL!	#NULL!	#NULL!	#NULL!	#NULL!	#NULL!	#NULL!	#NULL!	#NULL!	#NULL!	#NULL!	#NULL!	#NULL!	#NULL!	#NULL!	#NULL!	#NULL!
475	#NULL!	2	#NULL!	#NULL!	#NULL!	#NULL!	2	1	2	99	#NULL!	#NULL!	#NULL!	#NULL!	#NULL!	#NULL!	#NULL!	#NULL!	#NULL!	#NULL!	#NULL!	#NULL!	#NULL!	#NULL!	#NULL!	#NULL!	#NULL!	#NULL!	#NULL!	#NULL!	#NULL!	#NULL!	#NULL!	#NULL!	#NULL!	#NULL!	#NULL!	#NULL!	#NULL!	#NULL!	#NULL!	#NULL!	#NULL!	#NULL!	#NULL!	#NULL!	#NULL!	#NULL!	#NULL!
477	#NULL!	2	#NULL!	#NULL!	#NULL!	#NULL!	2	1	1	99	#NULL!	#NULL!	#NULL!	#NULL!	#NULL!	#NULL!	#NULL!	#NULL!	#NULL!	#NULL!	#NULL!	#NULL!	#NULL!	#NULL!	#NULL!	#NULL!	#NULL!	#NULL!	#NULL!	#NULL!	#NULL!	#NULL!	#NULL!	#NULL!	#NULL!	#NULL!	#NULL!	#NULL!	#NULL!	#NULL!	#NULL!	#NULL!	#NULL!	#NULL!	#NULL!	#NULL!	#NULL!	#NULL!	#NULL!
478	#NULL!	2	#NULL!	#NULL!	#NULL!	#NULL!	1	1	2	99	#NULL!	#NULL!	#NULL!	#NULL!	#NULL!	#NULL!	#NULL!	#NULL!	#NULL!	#NULL!	#NULL!	#NULL!	#NULL!	#NULL!	#NULL!	#NULL!	#NULL!	#NULL!	#NULL!	#NULL!	#NULL!	#NULL!	#NULL!	#NULL!	#NULL!	#NULL!	#NULL!	#NULL!	#NULL!	#NULL!	#NULL!	#NULL!	#NULL!	#NULL!	#NULL!	#NULL!	#NULL!	#NULL!	#NULL!
480	#NULL!	2	#NULL!	#NULL!	#NULL!	#NULL!	1	1	1	99	#NULL!	#NULL!	#NULL!	#NULL!	#NULL!	#NULL!	#NULL!	#NULL!	#NULL!	#NULL!	#NULL!	#NULL!	#NULL!	#NULL!	#NULL!	#NULL!	#NULL!	#NULL!	#NULL!	#NULL!	#NULL!	#NULL!	#NULL!	#NULL!	#NULL!	#NULL!	#NULL!	#NULL!	#NULL!	#NULL!	#NULL!	#NULL!	#NULL!	#NULL!	#NULL!	#NULL!	#NULL!	#NULL!	#NULL!
481	#NULL!	2	#NULL!	#NULL!	#NULL!	#NULL!	1	1	2	99	#NULL!	#NULL!	#NULL!	#NULL!	#NULL!	#NULL!	#NULL!	#NULL!	#NULL!	#NULL!	#NULL!	#NULL!	#NULL!	#NULL!	#NULL!	#NULL!	#NULL!	#NULL!	#NULL!	#NULL!	#NULL!	#NULL!	#NULL!	#NULL!	#NULL!	#NULL!	#NULL!	#NULL!	#NULL!	#NULL!	#NULL!	#NULL!	#NULL!	#NULL!	#NULL!	#NULL!	#NULL!	#NULL!	#NULL!
482	#NULL!	2	#NULL!	#NULL!	#NULL!	#NULL!	1	1	2	99	#NULL!	#NULL!	#NULL!	#NULL!	#NULL!	#NULL!	#NULL!	#NULL!	#NULL!	#NULL!	#NULL!	#NULL!	#NULL!	#NULL!	#NULL!	#NULL!	#NULL!	#NULL!	#NULL!	#NULL!	#NULL!	#NULL!	#NULL!	#NULL!	#NULL!	#NULL!	#NULL!	#NULL!	#NULL!	#NULL!	#NULL!	#NULL!	#NULL!	#NULL!	#NULL!	#NULL!	#NULL!	#NULL!	#NULL!
485	#NULL!	2	#NULL!	#NULL!	#NULL!	#NULL!	2	1	2	99	#NULL!	#NULL!	#NULL!	#NULL!	#NULL!	#NULL!	#NULL!	#NULL!	#NULL!	#NULL!	#NULL!	#NULL!	#NULL!	#NULL!	#NULL!	#NULL!	#NULL!	#NULL!	#NULL!	#NULL!	#NULL!	#NULL!	#NULL!	#NULL!	#NULL!	#NULL!	#NULL!	#NULL!	#NULL!	#NULL!	#NULL!	#NULL!	#NULL!	#NULL!	#NULL!	#NULL!	#NULL!	#NULL!	#NULL!
488	#NULL!	2	#NULL!	#NULL!	#NULL!	#NULL!	1	1	2	5	#NULL!	#NULL!	#NULL!	#NULL!	#NULL!	#NULL!	#NULL!	#NULL!	#NULL!	#NULL!	#NULL!	#NULL!	#NULL!	#NULL!	#NULL!	#NULL!	#NULL!	#NULL!	#NULL!	#NULL!	#NULL!	#NULL!	#NULL!	#NULL!	#NULL!	#NULL!	#NULL!	#NULL!	#NULL!	#NULL!	#NULL!	#NULL!	#NULL!	#NULL!	#NULL!	#NULL!	#NULL!	#NULL!	#NULL!
489	#NULL!	2	#NULL!	#NULL!	#NULL!	#NULL!	2	1	2	6	#NULL!	#NULL!	#NULL!	#NULL!	#NULL!	#NULL!	#NULL!	#NULL!	#NULL!	#NULL!	#NULL!	#NULL!	#NULL!	#NULL!	#NULL!	#NULL!	#NULL!	#NULL!	#NULL!	#NULL!	#NULL!	#NULL!	#NULL!	#NULL!	#NULL!	#NULL!	#NULL!	#NULL!	#NULL!	#NULL!	#NULL!	#NULL!	#NULL!	#NULL!	#NULL!	#NULL!	#NULL!	#NULL!	#NULL!
490	#NULL!	2	#NULL!	#NULL!	#NULL!	#NULL!	1	1	1	2	#NULL!	#NULL!	#NULL!	#NULL!	#NULL!	#NULL!	#NULL!	#NULL!	#NULL!	#NULL!	#NULL!	#NULL!	#NULL!	#NULL!	#NULL!	#NULL!	#NULL!	#NULL!	#NULL!	#NULL!	#NULL!	#NULL!	#NULL!	#NULL!	#NULL!	#NULL!	#NULL!	#NULL!	#NULL!	#NULL!	#NULL!	#NULL!	#NULL!	#NULL!	#NULL!	#NULL!	#NULL!	#NULL!	#NULL!
491	#NULL!	2	#NULL!	#NULL!	#NULL!	#NULL!	2	1	1	5	#NULL!	#NULL!	#NULL!	#NULL!	#NULL!	#NULL!	#NULL!	#NULL!	#NULL!	#NULL!	#NULL!	#NULL!	#NULL!	#NULL!	#NULL!	#NULL!	#NULL!	#NULL!	#NULL!	#NULL!	#NULL!	#NULL!	#NULL!	#NULL!	#NULL!	#NULL!	#NULL!	#NULL!	#NULL!	#NULL!	#NULL!	#NULL!	#NULL!	#NULL!	#NULL!	#NULL!	#NULL!	#NULL!	#NULL!
492	#NULL!	2	#NULL!	#NULL!	#NULL!	#NULL!	1	1	1	5	#NULL!	#NULL!	#NULL!	#NULL!	#NULL!	#NULL!	#NULL!	#NULL!	#NULL!	#NULL!	#NULL!	#NULL!	#NULL!	#NULL!	#NULL!	#NULL!	#NULL!	#NULL!	#NULL!	#NULL!	#NULL!	#NULL!	#NULL!	#NULL!	#NULL!	#NULL!	#NULL!	#NULL!	#NULL!	#NULL!	#NULL!	#NULL!	#NULL!	#NULL!	#NULL!	#NULL!	#NULL!	#NULL!	#NULL!
494	#NULL!	2	#NULL!	#NULL!	#NULL!	#NULL!	2	1	1	99	#NULL!	#NULL!	#NULL!	#NULL!	#NULL!	#NULL!	#NULL!	#NULL!	#NULL!	#NULL!	#NULL!	#NULL!	#NULL!	#NULL!	#NULL!	#NULL!	#NULL!	#NULL!	#NULL!	#NULL!	#NULL!	#NULL!	#NULL!	#NULL!	#NULL!	#NULL!	#NULL!	#NULL!	#NULL!	#NULL!	#NULL!	#NULL!	#NULL!	#NULL!	#NULL!	#NULL!	#NULL!	#NULL!	#NULL!
498	#NULL!	2	#NULL!	#NULL!	#NULL!	#NULL!	2	1	1	99	#NULL!	#NULL!	#NULL!	#NULL!	#NULL!	#NULL!	#NULL!	#NULL!	#NULL!	#NULL!	#NULL!	#NULL!	#NULL!	#NULL!	#NULL!	#NULL!	#NULL!	#NULL!	#NULL!	#NULL!	#NULL!	#NULL!	#NULL!	#NULL!	#NULL!	#NULL!	#NULL!	#NULL!	#NULL!	#NULL!	#NULL!	#NULL!	#NULL!	#NULL!	#NULL!	#NULL!	#NULL!	#NULL!	#NULL!
500	#NULL!	2	#NULL!	#NULL!	#NULL!	#NULL!	2	1	2	99	#NULL!	#NULL!	#NULL!	#NULL!	#NULL!	#NULL!	#NULL!	#NULL!	#NULL!	#NULL!	#NULL!	#NULL!	#NULL!	#NULL!	#NULL!	#NULL!	#NULL!	#NULL!	#NULL!	#NULL!	#NULL!	#NULL!	#NULL!	#NULL!	#NULL!	#NULL!	#NULL!	#NULL!	#NULL!	#NULL!	#NULL!	#NULL!	#NULL!	#NULL!	#NULL!	#NULL!	#NULL!	#NULL!	#NULL!
502	#NULL!	2	#NULL!	#NULL!	#NULL!	#NULL!	2	1	1	99	#NULL!	#NULL!	#NULL!	#NULL!	#NULL!	#NULL!	#NULL!	#NULL!	#NULL!	#NULL!	#NULL!	#NULL!	#NULL!	#NULL!	#NULL!	#NULL!	#NULL!	#NULL!	#NULL!	#NULL!	#NULL!	#NULL!	#NULL!	#NULL!	#NULL!	#NULL!	#NULL!	#NULL!	#NULL!	#NULL!	#NULL!	#NULL!	#NULL!	#NULL!	#NULL!	#NULL!	#NULL!	#NULL!	#NULL!
503	#NULL!	2	#NULL!	#NULL!	#NULL!	#NULL!	1	1	1	6	#NULL!	#NULL!	#NULL!	#NULL!	#NULL!	#NULL!	#NULL!	#NULL!	#NULL!	#NULL!	#NULL!	#NULL!	#NULL!	#NULL!	#NULL!	#NULL!	#NULL!	#NULL!	#NULL!	#NULL!	#NULL!	#NULL!	#NULL!	#NULL!	#NULL!	#NULL!	#NULL!	#NULL!	#NULL!	#NULL!	#NULL!	#NULL!	#NULL!	#NULL!	#NULL!	#NULL!	#NULL!	#NULL!	#NULL!
504	#NULL!	2	#NULL!	#NULL!	#NULL!	#NULL!	2	1	2	99	#NULL!	#NULL!	#NULL!	#NULL!	#NULL!	#NULL!	#NULL!	#NULL!	#NULL!	#NULL!	#NULL!	#NULL!	#NULL!	#NULL!	#NULL!	#NULL!	#NULL!	#NULL!	#NULL!	#NULL!	#NULL!	#NULL!	#NULL!	#NULL!	#NULL!	#NULL!	#NULL!	#NULL!	#NULL!	#NULL!	#NULL!	#NULL!	#NULL!	#NULL!	#NULL!	#NULL!	#NULL!	#NULL!	#NULL!
506	#NULL!	2	#NULL!	#NULL!	#NULL!	#NULL!	2	1	2	2	#NULL!	#NULL!	#NULL!	#NULL!	#NULL!	#NULL!	#NULL!	#NULL!	#NULL!	#NULL!	#NULL!	#NULL!	#NULL!	#NULL!	#NULL!	#NULL!	#NULL!	#NULL!	#NULL!	#NULL!	#NULL!	#NULL!	#NULL!	#NULL!	#NULL!	#NULL!	#NULL!	#NULL!	#NULL!	#NULL!	#NULL!	#NULL!	#NULL!	#NULL!	#NULL!	#NULL!	#NULL!	#NULL!	#NULL!
507	#NULL!	2	#NULL!	#NULL!	#NULL!	#NULL!	1	1	2	5	#NULL!	#NULL!	#NULL!	#NULL!	#NULL!	#NULL!	#NULL!	#NULL!	#NULL!	#NULL!	#NULL!	#NULL!	#NULL!	#NULL!	#NULL!	#NULL!	#NULL!	#NULL!	#NULL!	#NULL!	#NULL!	#NULL!	#NULL!	#NULL!	#NULL!	#NULL!	#NULL!	#NULL!	#NULL!	#NULL!	#NULL!	#NULL!	#NULL!	#NULL!	#NULL!	#NULL!	#NULL!	#NULL!	#NULL!
510	#NULL!	2	#NULL!	#NULL!	#NULL!	#NULL!	1	1	1	5	#NULL!	#NULL!	#NULL!	#NULL!	#NULL!	#NULL!	#NULL!	#NULL!	#NULL!	#NULL!	#NULL!	#NULL!	#NULL!	#NULL!	#NULL!	#NULL!	#NULL!	#NULL!	#NULL!	#NULL!	#NULL!	#NULL!	#NULL!	#NULL!	#NULL!	#NULL!	#NULL!	#NULL!	#NULL!	#NULL!	#NULL!	#NULL!	#NULL!	#NULL!	#NULL!	#NULL!	#NULL!	#NULL!	#NULL!
511	#NULL!	2	#NULL!	#NULL!	#NULL!	#NULL!	2	1	1	99	#NULL!	#NULL!	#NULL!	#NULL!	#NULL!	#NULL!	#NULL!	#NULL!	#NULL!	#NULL!	#NULL!	#NULL!	#NULL!	#NULL!	#NULL!	#NULL!	#NULL!	#NULL!	#NULL!	#NULL!	#NULL!	#NULL!	#NULL!	#NULL!	#NULL!	#NULL!	#NULL!	#NULL!	#NULL!	#NULL!	#NULL!	#NULL!	#NULL!	#NULL!	#NULL!	#NULL!	#NULL!	#NULL!	#NULL!
514	#NULL!	2	#NULL!	#NULL!	#NULL!	#NULL!	1	1	2	5	#NULL!	#NULL!	#NULL!	#NULL!	#NULL!	#NULL!	#NULL!	#NULL!	#NULL!	#NULL!	#NULL!	#NULL!	#NULL!	#NULL!	#NULL!	#NULL!	#NULL!	#NULL!	#NULL!	#NULL!	#NULL!	#NULL!	#NULL!	#NULL!	#NULL!	#NULL!	#NULL!	#NULL!	#NULL!	#NULL!	#NULL!	#NULL!	#NULL!	#NULL!	#NULL!	#NULL!	#NULL!	#NULL!	#NULL!
515	#NULL!	2	#NULL!	#NULL!	#NULL!	#NULL!	2	1	2	99	#NULL!	#NULL!	#NULL!	#NULL!	#NULL!	#NULL!	#NULL!	#NULL!	#NULL!	#NULL!	#NULL!	#NULL!	#NULL!	#NULL!	#NULL!	#NULL!	#NULL!	#NULL!	#NULL!	#NULL!	#NULL!	#NULL!	#NULL!	#NULL!	#NULL!	#NULL!	#NULL!	#NULL!	#NULL!	#NULL!	#NULL!	#NULL!	#NULL!	#NULL!	#NULL!	#NULL!	#NULL!	#NULL!	#NULL!
519	#NULL!	2	#NULL!	#NULL!	#NULL!	#NULL!	1	1	2	2	#NULL!	#NULL!	#NULL!	#NULL!	#NULL!	#NULL!	#NULL!	#NULL!	#NULL!	#NULL!	#NULL!	#NULL!	#NULL!	#NULL!	#NULL!	#NULL!	#NULL!	#NULL!	#NULL!	#NULL!	#NULL!	#NULL!	#NULL!	#NULL!	#NULL!	#NULL!	#NULL!	#NULL!	#NULL!	#NULL!	#NULL!	#NULL!	#NULL!	#NULL!	#NULL!	#NULL!	#NULL!	#NULL!	#NULL!
530	#NULL!	2	#NULL!	#NULL!	#NULL!	#NULL!	1	1	1	5	#NULL!	#NULL!	#NULL!	#NULL!	#NULL!	#NULL!	#NULL!	#NULL!	#NULL!	#NULL!	#NULL!	#NULL!	#NULL!	#NULL!	#NULL!	#NULL!	#NULL!	#NULL!	#NULL!	#NULL!	#NULL!	#NULL!	#NULL!	#NULL!	#NULL!	#NULL!	#NULL!	#NULL!	#NULL!	#NULL!	#NULL!	#NULL!	#NULL!	#NULL!	#NULL!	#NULL!	#NULL!	#NULL!	#NULL!
531	#NULL!	2	#NULL!	#NULL!	#NULL!	#NULL!	2	1	2	99	#NULL!	#NULL!	#NULL!	#NULL!	#NULL!	#NULL!	#NULL!	#NULL!	#NULL!	#NULL!	#NULL!	#NULL!	#NULL!	#NULL!	#NULL!	#NULL!	#NULL!	#NULL!	#NULL!	#NULL!	#NULL!	#NULL!	#NULL!	#NULL!	#NULL!	#NULL!	#NULL!	#NULL!	#NULL!	#NULL!	#NULL!	#NULL!	#NULL!	#NULL!	#NULL!	#NULL!	#NULL!	#NULL!	#NULL!
532	#NULL!	2	#NULL!	#NULL!	#NULL!	#NULL!	2	1	2	99	#NULL!	#NULL!	#NULL!	#NULL!	#NULL!	#NULL!	#NULL!	#NULL!	#NULL!	#NULL!	#NULL!	#NULL!	#NULL!	#NULL!	#NULL!	#NULL!	#NULL!	#NULL!	#NULL!	#NULL!	#NULL!	#NULL!	#NULL!	#NULL!	#NULL!	#NULL!	#NULL!	#NULL!	#NULL!	#NULL!	#NULL!	#NULL!	#NULL!	#NULL!	#NULL!	#NULL!	#NULL!	#NULL!	#NULL!
533	#NULL!	2	#NULL!	#NULL!	#NULL!	#NULL!	2	1	2	99	#NULL!	#NULL!	#NULL!	#NULL!	#NULL!	#NULL!	#NULL!	#NULL!	#NULL!	#NULL!	#NULL!	#NULL!	#NULL!	#NULL!	#NULL!	#NULL!	#NULL!	#NULL!	#NULL!	#NULL!	#NULL!	#NULL!	#NULL!	#NULL!	#NULL!	#NULL!	#NULL!	#NULL!	#NULL!	#NULL!	#NULL!	#NULL!	#NULL!	#NULL!	#NULL!	#NULL!	#NULL!	#NULL!	#NULL!
534	#NULL!	2	#NULL!	#NULL!	#NULL!	#NULL!	2	1	1	99	#NULL!	#NULL!	#NULL!	#NULL!	#NULL!	#NULL!	#NULL!	#NULL!	#NULL!	#NULL!	#NULL!	#NULL!	#NULL!	#NULL!	#NULL!	#NULL!	#NULL!	#NULL!	#NULL!	#NULL!	#NULL!	#NULL!	#NULL!	#NULL!	#NULL!	#NULL!	#NULL!	#NULL!	#NULL!	#NULL!	#NULL!	#NULL!	#NULL!	#NULL!	#NULL!	#NULL!	#NULL!	#NULL!	#NULL!
535	#NULL!	2	#NULL!	#NULL!	#NULL!	#NULL!	1	1	2	99	#NULL!	#NULL!	#NULL!	#NULL!	#NULL!	#NULL!	#NULL!	#NULL!	#NULL!	#NULL!	#NULL!	#NULL!	#NULL!	#NULL!	#NULL!	#NULL!	#NULL!	#NULL!	#NULL!	#NULL!	#NULL!	#NULL!	#NULL!	#NULL!	#NULL!	#NULL!	#NULL!	#NULL!	#NULL!	#NULL!	#NULL!	#NULL!	#NULL!	#NULL!	#NULL!	#NULL!	#NULL!	#NULL!	#NULL!
536	#NULL!	2	#NULL!	#NULL!	#NULL!	#NULL!	1	1	2	99	#NULL!	#NULL!	#NULL!	#NULL!	#NULL!	#NULL!	#NULL!	#NULL!	#NULL!	#NULL!	#NULL!	#NULL!	#NULL!	#NULL!	#NULL!	#NULL!	#NULL!	#NULL!	#NULL!	#NULL!	#NULL!	#NULL!	#NULL!	#NULL!	#NULL!	#NULL!	#NULL!	#NULL!	#NULL!	#NULL!	#NULL!	#NULL!	#NULL!	#NULL!	#NULL!	#NULL!	#NULL!	#NULL!	#NULL!
538	#NULL!	2	#NULL!	#NULL!	#NULL!	#NULL!	1	1	1	99	#NULL!	#NULL!	#NULL!	#NULL!	#NULL!	#NULL!	#NULL!	#NULL!	#NULL!	#NULL!	#NULL!	#NULL!	#NULL!	#NULL!	#NULL!	#NULL!	#NULL!	#NULL!	#NULL!	#NULL!	#NULL!	#NULL!	#NULL!	#NULL!	#NULL!	#NULL!	#NULL!	#NULL!	#NULL!	#NULL!	#NULL!	#NULL!	#NULL!	#NULL!	#NULL!	#NULL!	#NULL!	#NULL!	#NULL!
539	#NULL!	2	#NULL!	#NULL!	#NULL!	#NULL!	1	1	2	99	#NULL!	#NULL!	#NULL!	#NULL!	#NULL!	#NULL!	#NULL!	#NULL!	#NULL!	#NULL!	#NULL!	#NULL!	#NULL!	#NULL!	#NULL!	#NULL!	#NULL!	#NULL!	#NULL!	#NULL!	#NULL!	#NULL!	#NULL!	#NULL!	#NULL!	#NULL!	#NULL!	#NULL!	#NULL!	#NULL!	#NULL!	#NULL!	#NULL!	#NULL!	#NULL!	#NULL!	#NULL!	#NULL!	#NULL!
546	#NULL!	2	#NULL!	#NULL!	#NULL!	#NULL!	1	1	2	5	#NULL!	#NULL!	#NULL!	#NULL!	#NULL!	#NULL!	#NULL!	#NULL!	#NULL!	#NULL!	#NULL!	#NULL!	#NULL!	#NULL!	#NULL!	#NULL!	#NULL!	#NULL!	#NULL!	#NULL!	#NULL!	#NULL!	#NULL!	#NULL!	#NULL!	#NULL!	#NULL!	#NULL!	#NULL!	#NULL!	#NULL!	#NULL!	#NULL!	#NULL!	#NULL!	#NULL!	#NULL!	#NULL!	#NULL!
548	#NULL!	2	#NULL!	#NULL!	#NULL!	#NULL!	1	1	1	5	#NULL!	#NULL!	#NULL!	#NULL!	#NULL!	#NULL!	#NULL!	#NULL!	#NULL!	#NULL!	#NULL!	#NULL!	#NULL!	#NULL!	#NULL!	#NULL!	#NULL!	#NULL!	#NULL!	#NULL!	#NULL!	#NULL!	#NULL!	#NULL!	#NULL!	#NULL!	#NULL!	#NULL!	#NULL!	#NULL!	#NULL!	#NULL!	#NULL!	#NULL!	#NULL!	#NULL!	#NULL!	#NULL!	#NULL!
549	#NULL!	2	#NULL!	#NULL!	#NULL!	#NULL!	2	1	1	2	#NULL!	#NULL!	#NULL!	#NULL!	#NULL!	#NULL!	#NULL!	#NULL!	#NULL!	#NULL!	#NULL!	#NULL!	#NULL!	#NULL!	#NULL!	#NULL!	#NULL!	#NULL!	#NULL!	#NULL!	#NULL!	#NULL!	#NULL!	#NULL!	#NULL!	#NULL!	#NULL!	#NULL!	#NULL!	#NULL!	#NULL!	#NULL!	#NULL!	#NULL!	#NULL!	#NULL!	#NULL!	#NULL!	#NULL!
550	#NULL!	2	#NULL!	#NULL!	#NULL!	#NULL!	1	1	2	5	#NULL!	#NULL!	#NULL!	#NULL!	#NULL!	#NULL!	#NULL!	#NULL!	#NULL!	#NULL!	#NULL!	#NULL!	#NULL!	#NULL!	#NULL!	#NULL!	#NULL!	#NULL!	#NULL!	#NULL!	#NULL!	#NULL!	#NULL!	#NULL!	#NULL!	#NULL!	#NULL!	#NULL!	#NULL!	#NULL!	#NULL!	#NULL!	#NULL!	#NULL!	#NULL!	#NULL!	#NULL!	#NULL!	#NULL!
551	#NULL!	2	#NULL!	#NULL!	#NULL!	#NULL!	2	1	2	99	#NULL!	#NULL!	#NULL!	#NULL!	#NULL!	#NULL!	#NULL!	#NULL!	#NULL!	#NULL!	#NULL!	#NULL!	#NULL!	#NULL!	#NULL!	#NULL!	#NULL!	#NULL!	#NULL!	#NULL!	#NULL!	#NULL!	#NULL!	#NULL!	#NULL!	#NULL!	#NULL!	#NULL!	#NULL!	#NULL!	#NULL!	#NULL!	#NULL!	#NULL!	#NULL!	#NULL!	#NULL!	#NULL!	#NULL!
555	#NULL!	2	#NULL!	#NULL!	#NULL!	#NULL!	2	1	1	2	#NULL!	#NULL!	#NULL!	#NULL!	#NULL!	#NULL!	#NULL!	#NULL!	#NULL!	#NULL!	#NULL!	#NULL!	#NULL!	#NULL!	#NULL!	#NULL!	#NULL!	#NULL!	#NULL!	#NULL!	#NULL!	#NULL!	#NULL!	#NULL!	#NULL!	#NULL!	#NULL!	#NULL!	#NULL!	#NULL!	#NULL!	#NULL!	#NULL!	#NULL!	#NULL!	#NULL!	#NULL!	#NULL!	#NULL!
556	#NULL!	2	#NULL!	#NULL!	#NULL!	#NULL!	1	1	1	5	#NULL!	#NULL!	#NULL!	#NULL!	#NULL!	#NULL!	#NULL!	#NULL!	#NULL!	#NULL!	#NULL!	#NULL!	#NULL!	#NULL!	#NULL!	#NULL!	#NULL!	#NULL!	#NULL!	#NULL!	#NULL!	#NULL!	#NULL!	#NULL!	#NULL!	#NULL!	#NULL!	#NULL!	#NULL!	#NULL!	#NULL!	#NULL!	#NULL!	#NULL!	#NULL!	#NULL!	#NULL!	#NULL!	#NULL!
557	#NULL!	2	#NULL!	#NULL!	#NULL!	#NULL!	1	1	2	2	#NULL!	#NULL!	#NULL!	#NULL!	#NULL!	#NULL!	#NULL!	#NULL!	#NULL!	#NULL!	#NULL!	#NULL!	#NULL!	#NULL!	#NULL!	#NULL!	#NULL!	#NULL!	#NULL!	#NULL!	#NULL!	#NULL!	#NULL!	#NULL!	#NULL!	#NULL!	#NULL!	#NULL!	#NULL!	#NULL!	#NULL!	#NULL!	#NULL!	#NULL!	#NULL!	#NULL!	#NULL!	#NULL!	#NULL!
558	#NULL!	2	#NULL!	#NULL!	#NULL!	#NULL!	1	1	2	99	#NULL!	#NULL!	#NULL!	#NULL!	#NULL!	#NULL!	#NULL!	#NULL!	#NULL!	#NULL!	#NULL!	#NULL!	#NULL!	#NULL!	#NULL!	#NULL!	#NULL!	#NULL!	#NULL!	#NULL!	#NULL!	#NULL!	#NULL!	#NULL!	#NULL!	#NULL!	#NULL!	#NULL!	#NULL!	#NULL!	#NULL!	#NULL!	#NULL!	#NULL!	#NULL!	#NULL!	#NULL!	#NULL!	#NULL!
559	#NULL!	2	#NULL!	#NULL!	#NULL!	#NULL!	1	1	1	99	#NULL!	#NULL!	#NULL!	#NULL!	#NULL!	#NULL!	#NULL!	#NULL!	#NULL!	#NULL!	#NULL!	#NULL!	#NULL!	#NULL!	#NULL!	#NULL!	#NULL!	#NULL!	#NULL!	#NULL!	#NULL!	#NULL!	#NULL!	#NULL!	#NULL!	#NULL!	#NULL!	#NULL!	#NULL!	#NULL!	#NULL!	#NULL!	#NULL!	#NULL!	#NULL!	#NULL!	#NULL!	#NULL!	#NULL!
561	#NULL!	2	#NULL!	#NULL!	#NULL!	#NULL!	1	1	2	2	#NULL!	#NULL!	#NULL!	#NULL!	#NULL!	#NULL!	#NULL!	#NULL!	#NULL!	#NULL!	#NULL!	#NULL!	#NULL!	#NULL!	#NULL!	#NULL!	#NULL!	#NULL!	#NULL!	#NULL!	#NULL!	#NULL!	#NULL!	#NULL!	#NULL!	#NULL!	#NULL!	#NULL!	#NULL!	#NULL!	#NULL!	#NULL!	#NULL!	#NULL!	#NULL!	#NULL!	#NULL!	#NULL!	#NULL!
562	#NULL!	2	#NULL!	#NULL!	#NULL!	#NULL!	1	1	1	99	#NULL!	#NULL!	#NULL!	#NULL!	#NULL!	#NULL!	#NULL!	#NULL!	#NULL!	#NULL!	#NULL!	#NULL!	#NULL!	#NULL!	#NULL!	#NULL!	#NULL!	#NULL!	#NULL!	#NULL!	#NULL!	#NULL!	#NULL!	#NULL!	#NULL!	#NULL!	#NULL!	#NULL!	#NULL!	#NULL!	#NULL!	#NULL!	#NULL!	#NULL!	#NULL!	#NULL!	#NULL!	#NULL!	#NULL!
569	#NULL!	2	#NULL!	#NULL!	#NULL!	#NULL!	1	1	1	2	#NULL!	#NULL!	#NULL!	#NULL!	#NULL!	#NULL!	#NULL!	#NULL!	#NULL!	#NULL!	#NULL!	#NULL!	#NULL!	#NULL!	#NULL!	#NULL!	#NULL!	#NULL!	#NULL!	#NULL!	#NULL!	#NULL!	#NULL!	#NULL!	#NULL!	#NULL!	#NULL!	#NULL!	#NULL!	#NULL!	#NULL!	#NULL!	#NULL!	#NULL!	#NULL!	#NULL!	#NULL!	#NULL!	#NULL!
570	#NULL!	2	#NULL!	#NULL!	#NULL!	#NULL!	2	1	2	99	#NULL!	#NULL!	#NULL!	#NULL!	#NULL!	#NULL!	#NULL!	#NULL!	#NULL!	#NULL!	#NULL!	#NULL!	#NULL!	#NULL!	#NULL!	#NULL!	#NULL!	#NULL!	#NULL!	#NULL!	#NULL!	#NULL!	#NULL!	#NULL!	#NULL!	#NULL!	#NULL!	#NULL!	#NULL!	#NULL!	#NULL!	#NULL!	#NULL!	#NULL!	#NULL!	#NULL!	#NULL!	#NULL!	#NULL!
577	#NULL!	2	#NULL!	#NULL!	#NULL!	#NULL!	1	1	1	2	#NULL!	#NULL!	#NULL!	#NULL!	#NULL!	#NULL!	#NULL!	#NULL!	#NULL!	#NULL!	#NULL!	#NULL!	#NULL!	#NULL!	#NULL!	#NULL!	#NULL!	#NULL!	#NULL!	#NULL!	#NULL!	#NULL!	#NULL!	#NULL!	#NULL!	#NULL!	#NULL!	#NULL!	#NULL!	#NULL!	#NULL!	#NULL!	#NULL!	#NULL!	#NULL!	#NULL!	#NULL!	#NULL!	#NULL!
578	#NULL!	2	#NULL!	#NULL!	#NULL!	#NULL!	2	1	1	99	#NULL!	#NULL!	#NULL!	#NULL!	#NULL!	#NULL!	#NULL!	#NULL!	#NULL!	#NULL!	#NULL!	#NULL!	#NULL!	#NULL!	#NULL!	#NULL!	#NULL!	#NULL!	#NULL!	#NULL!	#NULL!	#NULL!	#NULL!	#NULL!	#NULL!	#NULL!	#NULL!	#NULL!	#NULL!	#NULL!	#NULL!	#NULL!	#NULL!	#NULL!	#NULL!	#NULL!	#NULL!	#NULL!	#NULL!
579	#NULL!	2	#NULL!	#NULL!	#NULL!	#NULL!	1	1	1	2	#NULL!	#NULL!	#NULL!	#NULL!	#NULL!	#NULL!	#NULL!	#NULL!	#NULL!	#NULL!	#NULL!	#NULL!	#NULL!	#NULL!	#NULL!	#NULL!	#NULL!	#NULL!	#NULL!	#NULL!	#NULL!	#NULL!	#NULL!	#NULL!	#NULL!	#NULL!	#NULL!	#NULL!	#NULL!	#NULL!	#NULL!	#NULL!	#NULL!	#NULL!	#NULL!	#NULL!	#NULL!	#NULL!	#NULL!
580	#NULL!	2	#NULL!	#NULL!	#NULL!	#NULL!	2	1	2	99	#NULL!	#NULL!	#NULL!	#NULL!	#NULL!	#NULL!	#NULL!	#NULL!	#NULL!	#NULL!	#NULL!	#NULL!	#NULL!	#NULL!	#NULL!	#NULL!	#NULL!	#NULL!	#NULL!	#NULL!	#NULL!	#NULL!	#NULL!	#NULL!	#NULL!	#NULL!	#NULL!	#NULL!	#NULL!	#NULL!	#NULL!	#NULL!	#NULL!	#NULL!	#NULL!	#NULL!	#NULL!	#NULL!	#NULL!
583	#NULL!	2	#NULL!	#NULL!	#NULL!	#NULL!	1	1	2	6	#NULL!	#NULL!	#NULL!	#NULL!	#NULL!	#NULL!	#NULL!	#NULL!	#NULL!	#NULL!	#NULL!	#NULL!	#NULL!	#NULL!	#NULL!	#NULL!	#NULL!	#NULL!	#NULL!	#NULL!	#NULL!	#NULL!	#NULL!	#NULL!	#NULL!	#NULL!	#NULL!	#NULL!	#NULL!	#NULL!	#NULL!	#NULL!	#NULL!	#NULL!	#NULL!	#NULL!	#NULL!	#NULL!	#NULL!
584	#NULL!	2	#NULL!	#NULL!	#NULL!	#NULL!	2	1	2	99	#NULL!	#NULL!	#NULL!	#NULL!	#NULL!	#NULL!	#NULL!	#NULL!	#NULL!	#NULL!	#NULL!	#NULL!	#NULL!	#NULL!	#NULL!	#NULL!	#NULL!	#NULL!	#NULL!	#NULL!	#NULL!	#NULL!	#NULL!	#NULL!	#NULL!	#NULL!	#NULL!	#NULL!	#NULL!	#NULL!	#NULL!	#NULL!	#NULL!	#NULL!	#NULL!	#NULL!	#NULL!	#NULL!	#NULL!
589	#NULL!	2	#NULL!	#NULL!	#NULL!	#NULL!	2	1	1	99	#NULL!	#NULL!	#NULL!	#NULL!	#NULL!	#NULL!	#NULL!	#NULL!	#NULL!	#NULL!	#NULL!	#NULL!	#NULL!	#NULL!	#NULL!	#NULL!	#NULL!	#NULL!	#NULL!	#NULL!	#NULL!	#NULL!	#NULL!	#NULL!	#NULL!	#NULL!	#NULL!	#NULL!	#NULL!	#NULL!	#NULL!	#NULL!	#NULL!	#NULL!	#NULL!	#NULL!	#NULL!	#NULL!	#NULL!
591	#NULL!	2	#NULL!	#NULL!	#NULL!	#NULL!	2	1	1	5	#NULL!	#NULL!	#NULL!	#NULL!	#NULL!	#NULL!	#NULL!	#NULL!	#NULL!	#NULL!	#NULL!	#NULL!	#NULL!	#NULL!	#NULL!	#NULL!	#NULL!	#NULL!	#NULL!	#NULL!	#NULL!	#NULL!	#NULL!	#NULL!	#NULL!	#NULL!	#NULL!	#NULL!	#NULL!	#NULL!	#NULL!	#NULL!	#NULL!	#NULL!	#NULL!	#NULL!	#NULL!	#NULL!	#NULL!
592	#NULL!	2	#NULL!	#NULL!	#NULL!	#NULL!	2	1	2	6	#NULL!	#NULL!	#NULL!	#NULL!	#NULL!	#NULL!	#NULL!	#NULL!	#NULL!	#NULL!	#NULL!	#NULL!	#NULL!	#NULL!	#NULL!	#NULL!	#NULL!	#NULL!	#NULL!	#NULL!	#NULL!	#NULL!	#NULL!	#NULL!	#NULL!	#NULL!	#NULL!	#NULL!	#NULL!	#NULL!	#NULL!	#NULL!	#NULL!	#NULL!	#NULL!	#NULL!	#NULL!	#NULL!	#NULL!
606	#NULL!	2	#NULL!	#NULL!	#NULL!	#NULL!	2	1	2	99	#NULL!	#NULL!	#NULL!	#NULL!	#NULL!	#NULL!	#NULL!	#NULL!	#NULL!	#NULL!	#NULL!	#NULL!	#NULL!	#NULL!	#NULL!	#NULL!	#NULL!	#NULL!	#NULL!	#NULL!	#NULL!	#NULL!	#NULL!	#NULL!	#NULL!	#NULL!	#NULL!	#NULL!	#NULL!	#NULL!	#NULL!	#NULL!	#NULL!	#NULL!	#NULL!	#NULL!	#NULL!	#NULL!	#NULL!
607	#NULL!	2	#NULL!	#NULL!	#NULL!	#NULL!	2	1	1	99	#NULL!	#NULL!	#NULL!	#NULL!	#NULL!	#NULL!	#NULL!	#NULL!	#NULL!	#NULL!	#NULL!	#NULL!	#NULL!	#NULL!	#NULL!	#NULL!	#NULL!	#NULL!	#NULL!	#NULL!	#NULL!	#NULL!	#NULL!	#NULL!	#NULL!	#NULL!	#NULL!	#NULL!	#NULL!	#NULL!	#NULL!	#NULL!	#NULL!	#NULL!	#NULL!	#NULL!	#NULL!	#NULL!	#NULL!
609	#NULL!	2	#NULL!	#NULL!	#NULL!	#NULL!	1	1	1	99	#NULL!	#NULL!	#NULL!	#NULL!	#NULL!	#NULL!	#NULL!	#NULL!	#NULL!	#NULL!	#NULL!	#NULL!	#NULL!	#NULL!	#NULL!	#NULL!	#NULL!	#NULL!	#NULL!	#NULL!	#NULL!	#NULL!	#NULL!	#NULL!	#NULL!	#NULL!	#NULL!	#NULL!	#NULL!	#NULL!	#NULL!	#NULL!	#NULL!	#NULL!	#NULL!	#NULL!	#NULL!	#NULL!	#NULL!
610	#NULL!	2	#NULL!	#NULL!	#NULL!	#NULL!	1	1	3	99	#NULL!	#NULL!	#NULL!	#NULL!	#NULL!	#NULL!	#NULL!	#NULL!	#NULL!	#NULL!	#NULL!	#NULL!	#NULL!	#NULL!	#NULL!	#NULL!	#NULL!	#NULL!	#NULL!	#NULL!	#NULL!	#NULL!	#NULL!	#NULL!	#NULL!	#NULL!	#NULL!	#NULL!	#NULL!	#NULL!	#NULL!	#NULL!	#NULL!	#NULL!	#NULL!	#NULL!	#NULL!	#NULL!	#NULL!
611	#NULL!	2	#NULL!	#NULL!	#NULL!	#NULL!	1	1	1	99	#NULL!	#NULL!	#NULL!	#NULL!	#NULL!	#NULL!	#NULL!	#NULL!	#NULL!	#NULL!	#NULL!	#NULL!	#NULL!	#NULL!	#NULL!	#NULL!	#NULL!	#NULL!	#NULL!	#NULL!	#NULL!	#NULL!	#NULL!	#NULL!	#NULL!	#NULL!	#NULL!	#NULL!	#NULL!	#NULL!	#NULL!	#NULL!	#NULL!	#NULL!	#NULL!	#NULL!	#NULL!	#NULL!	#NULL!
612	#NULL!	2	#NULL!	#NULL!	#NULL!	#NULL!	1	1	2	99	#NULL!	#NULL!	#NULL!	#NULL!	#NULL!	#NULL!	#NULL!	#NULL!	#NULL!	#NULL!	#NULL!	#NULL!	#NULL!	#NULL!	#NULL!	#NULL!	#NULL!	#NULL!	#NULL!	#NULL!	#NULL!	#NULL!	#NULL!	#NULL!	#NULL!	#NULL!	#NULL!	#NULL!	#NULL!	#NULL!	#NULL!	#NULL!	#NULL!	#NULL!	#NULL!	#NULL!	#NULL!	#NULL!	#NULL!
613	#NULL!	2	#NULL!	#NULL!	#NULL!	#NULL!	1	1	1	99	#NULL!	#NULL!	#NULL!	#NULL!	#NULL!	#NULL!	#NULL!	#NULL!	#NULL!	#NULL!	#NULL!	#NULL!	#NULL!	#NULL!	#NULL!	#NULL!	#NULL!	#NULL!	#NULL!	#NULL!	#NULL!	#NULL!	#NULL!	#NULL!	#NULL!	#NULL!	#NULL!	#NULL!	#NULL!	#NULL!	#NULL!	#NULL!	#NULL!	#NULL!	#NULL!	#NULL!	#NULL!	#NULL!	#NULL!
617	#NULL!	2	#NULL!	#NULL!	#NULL!	#NULL!	1	1	1	5	#NULL!	#NULL!	#NULL!	#NULL!	#NULL!	#NULL!	#NULL!	#NULL!	#NULL!	#NULL!	#NULL!	#NULL!	#NULL!	#NULL!	#NULL!	#NULL!	#NULL!	#NULL!	#NULL!	#NULL!	#NULL!	#NULL!	#NULL!	#NULL!	#NULL!	#NULL!	#NULL!	#NULL!	#NULL!	#NULL!	#NULL!	#NULL!	#NULL!	#NULL!	#NULL!	#NULL!	#NULL!	#NULL!	#NULL!
618	#NULL!	2	#NULL!	#NULL!	#NULL!	#NULL!	1	1	1	6	#NULL!	#NULL!	#NULL!	#NULL!	#NULL!	#NULL!	#NULL!	#NULL!	#NULL!	#NULL!	#NULL!	#NULL!	#NULL!	#NULL!	#NULL!	#NULL!	#NULL!	#NULL!	#NULL!	#NULL!	#NULL!	#NULL!	#NULL!	#NULL!	#NULL!	#NULL!	#NULL!	#NULL!	#NULL!	#NULL!	#NULL!	#NULL!	#NULL!	#NULL!	#NULL!	#NULL!	#NULL!	#NULL!	#NULL!
624	#NULL!	2	#NULL!	#NULL!	#NULL!	#NULL!	1	1	2	5	#NULL!	#NULL!	#NULL!	#NULL!	#NULL!	#NULL!	#NULL!	#NULL!	#NULL!	#NULL!	#NULL!	#NULL!	#NULL!	#NULL!	#NULL!	#NULL!	#NULL!	#NULL!	#NULL!	#NULL!	#NULL!	#NULL!	#NULL!	#NULL!	#NULL!	#NULL!	#NULL!	#NULL!	#NULL!	#NULL!	#NULL!	#NULL!	#NULL!	#NULL!	#NULL!	#NULL!	#NULL!	#NULL!	#NULL!
626	#NULL!	2	#NULL!	#NULL!	#NULL!	#NULL!	1	1	2	1	#NULL!	#NULL!	#NULL!	#NULL!	#NULL!	#NULL!	#NULL!	#NULL!	#NULL!	#NULL!	#NULL!	#NULL!	#NULL!	#NULL!	#NULL!	#NULL!	#NULL!	#NULL!	#NULL!	#NULL!	#NULL!	#NULL!	#NULL!	#NULL!	#NULL!	#NULL!	#NULL!	#NULL!	#NULL!	#NULL!	#NULL!	#NULL!	#NULL!	#NULL!	#NULL!	#NULL!	#NULL!	#NULL!	#NULL!
627	#NULL!	2	#NULL!	#NULL!	#NULL!	#NULL!	1	1	1	2	#NULL!	#NULL!	#NULL!	#NULL!	#NULL!	#NULL!	#NULL!	#NULL!	#NULL!	#NULL!	#NULL!	#NULL!	#NULL!	#NULL!	#NULL!	#NULL!	#NULL!	#NULL!	#NULL!	#NULL!	#NULL!	#NULL!	#NULL!	#NULL!	#NULL!	#NULL!	#NULL!	#NULL!	#NULL!	#NULL!	#NULL!	#NULL!	#NULL!	#NULL!	#NULL!	#NULL!	#NULL!	#NULL!	#NULL!
628	#NULL!	2	#NULL!	#NULL!	#NULL!	#NULL!	2	1	1	5	#NULL!	#NULL!	#NULL!	#NULL!	#NULL!	#NULL!	#NULL!	#NULL!	#NULL!	#NULL!	#NULL!	#NULL!	#NULL!	#NULL!	#NULL!	#NULL!	#NULL!	#NULL!	#NULL!	#NULL!	#NULL!	#NULL!	#NULL!	#NULL!	#NULL!	#NULL!	#NULL!	#NULL!	#NULL!	#NULL!	#NULL!	#NULL!	#NULL!	#NULL!	#NULL!	#NULL!	#NULL!	#NULL!	#NULL!
629	#NULL!	2	#NULL!	#NULL!	#NULL!	#NULL!	2	1	2	99	#NULL!	#NULL!	#NULL!	#NULL!	#NULL!	#NULL!	#NULL!	#NULL!	#NULL!	#NULL!	#NULL!	#NULL!	#NULL!	#NULL!	#NULL!	#NULL!	#NULL!	#NULL!	#NULL!	#NULL!	#NULL!	#NULL!	#NULL!	#NULL!	#NULL!	#NULL!	#NULL!	#NULL!	#NULL!	#NULL!	#NULL!	#NULL!	#NULL!	#NULL!	#NULL!	#NULL!	#NULL!	#NULL!	#NULL!
634	#NULL!	2	#NULL!	#NULL!	#NULL!	#NULL!	2	1	1	99	#NULL!	#NULL!	#NULL!	#NULL!	#NULL!	#NULL!	#NULL!	#NULL!	#NULL!	#NULL!	#NULL!	#NULL!	#NULL!	#NULL!	#NULL!	#NULL!	#NULL!	#NULL!	#NULL!	#NULL!	#NULL!	#NULL!	#NULL!	#NULL!	#NULL!	#NULL!	#NULL!	#NULL!	#NULL!	#NULL!	#NULL!	#NULL!	#NULL!	#NULL!	#NULL!	#NULL!	#NULL!	#NULL!	#NULL!
635	#NULL!	2	#NULL!	#NULL!	#NULL!	#NULL!	2	1	2	99	#NULL!	#NULL!	#NULL!	#NULL!	#NULL!	#NULL!	#NULL!	#NULL!	#NULL!	#NULL!	#NULL!	#NULL!	#NULL!	#NULL!	#NULL!	#NULL!	#NULL!	#NULL!	#NULL!	#NULL!	#NULL!	#NULL!	#NULL!	#NULL!	#NULL!	#NULL!	#NULL!	#NULL!	#NULL!	#NULL!	#NULL!	#NULL!	#NULL!	#NULL!	#NULL!	#NULL!	#NULL!	#NULL!	#NULL!
637	#NULL!	2	#NULL!	#NULL!	#NULL!	#NULL!	1	1	1	99	#NULL!	#NULL!	#NULL!	#NULL!	#NULL!	#NULL!	#NULL!	#NULL!	#NULL!	#NULL!	#NULL!	#NULL!	#NULL!	#NULL!	#NULL!	#NULL!	#NULL!	#NULL!	#NULL!	#NULL!	#NULL!	#NULL!	#NULL!	#NULL!	#NULL!	#NULL!	#NULL!	#NULL!	#NULL!	#NULL!	#NULL!	#NULL!	#NULL!	#NULL!	#NULL!	#NULL!	#NULL!	#NULL!	#NULL!
639	#NULL!	2	#NULL!	#NULL!	#NULL!	#NULL!	1	1	2	99	#NULL!	#NULL!	#NULL!	#NULL!	#NULL!	#NULL!	#NULL!	#NULL!	#NULL!	#NULL!	#NULL!	#NULL!	#NULL!	#NULL!	#NULL!	#NULL!	#NULL!	#NULL!	#NULL!	#NULL!	#NULL!	#NULL!	#NULL!	#NULL!	#NULL!	#NULL!	#NULL!	#NULL!	#NULL!	#NULL!	#NULL!	#NULL!	#NULL!	#NULL!	#NULL!	#NULL!	#NULL!	#NULL!	#NULL!
640	#NULL!	2	#NULL!	#NULL!	#NULL!	#NULL!	1	1	2	99	#NULL!	#NULL!	#NULL!	#NULL!	#NULL!	#NULL!	#NULL!	#NULL!	#NULL!	#NULL!	#NULL!	#NULL!	#NULL!	#NULL!	#NULL!	#NULL!	#NULL!	#NULL!	#NULL!	#NULL!	#NULL!	#NULL!	#NULL!	#NULL!	#NULL!	#NULL!	#NULL!	#NULL!	#NULL!	#NULL!	#NULL!	#NULL!	#NULL!	#NULL!	#NULL!	#NULL!	#NULL!	#NULL!	#NULL!
641	#NULL!	2	#NULL!	#NULL!	#NULL!	#NULL!	1	1	2	99	#NULL!	#NULL!	#NULL!	#NULL!	#NULL!	#NULL!	#NULL!	#NULL!	#NULL!	#NULL!	#NULL!	#NULL!	#NULL!	#NULL!	#NULL!	#NULL!	#NULL!	#NULL!	#NULL!	#NULL!	#NULL!	#NULL!	#NULL!	#NULL!	#NULL!	#NULL!	#NULL!	#NULL!	#NULL!	#NULL!	#NULL!	#NULL!	#NULL!	#NULL!	#NULL!	#NULL!	#NULL!	#NULL!	#NULL!
644	#NULL!	2	#NULL!	#NULL!	#NULL!	#NULL!	1	1	2	6	#NULL!	#NULL!	#NULL!	#NULL!	#NULL!	#NULL!	#NULL!	#NULL!	#NULL!	#NULL!	#NULL!	#NULL!	#NULL!	#NULL!	#NULL!	#NULL!	#NULL!	#NULL!	#NULL!	#NULL!	#NULL!	#NULL!	#NULL!	#NULL!	#NULL!	#NULL!	#NULL!	#NULL!	#NULL!	#NULL!	#NULL!	#NULL!	#NULL!	#NULL!	#NULL!	#NULL!	#NULL!	#NULL!	#NULL!
645	#NULL!	2	#NULL!	#NULL!	#NULL!	#NULL!	1	1	2	2	#NULL!	#NULL!	#NULL!	#NULL!	#NULL!	#NULL!	#NULL!	#NULL!	#NULL!	#NULL!	#NULL!	#NULL!	#NULL!	#NULL!	#NULL!	#NULL!	#NULL!	#NULL!	#NULL!	#NULL!	#NULL!	#NULL!	#NULL!	#NULL!	#NULL!	#NULL!	#NULL!	#NULL!	#NULL!	#NULL!	#NULL!	#NULL!	#NULL!	#NULL!	#NULL!	#NULL!	#NULL!	#NULL!	#NULL!
659	#NULL!	2	#NULL!	#NULL!	#NULL!	#NULL!	2	1	2	99	#NULL!	#NULL!	#NULL!	#NULL!	#NULL!	#NULL!	#NULL!	#NULL!	#NULL!	#NULL!	#NULL!	#NULL!	#NULL!	#NULL!	#NULL!	#NULL!	#NULL!	#NULL!	#NULL!	#NULL!	#NULL!	#NULL!	#NULL!	#NULL!	#NULL!	#NULL!	#NULL!	#NULL!	#NULL!	#NULL!	#NULL!	#NULL!	#NULL!	#NULL!	#NULL!	#NULL!	#NULL!	#NULL!	#NULL!
660	#NULL!	2	#NULL!	#NULL!	#NULL!	#NULL!	2	1	1	99	#NULL!	#NULL!	#NULL!	#NULL!	#NULL!	#NULL!	#NULL!	#NULL!	#NULL!	#NULL!	#NULL!	#NULL!	#NULL!	#NULL!	#NULL!	#NULL!	#NULL!	#NULL!	#NULL!	#NULL!	#NULL!	#NULL!	#NULL!	#NULL!	#NULL!	#NULL!	#NULL!	#NULL!	#NULL!	#NULL!	#NULL!	#NULL!	#NULL!	#NULL!	#NULL!	#NULL!	#NULL!	#NULL!	#NULL!
661	#NULL!	2	#NULL!	#NULL!	#NULL!	#NULL!	2	1	1	99	#NULL!	#NULL!	#NULL!	#NULL!	#NULL!	#NULL!	#NULL!	#NULL!	#NULL!	#NULL!	#NULL!	#NULL!	#NULL!	#NULL!	#NULL!	#NULL!	#NULL!	#NULL!	#NULL!	#NULL!	#NULL!	#NULL!	#NULL!	#NULL!	#NULL!	#NULL!	#NULL!	#NULL!	#NULL!	#NULL!	#NULL!	#NULL!	#NULL!	#NULL!	#NULL!	#NULL!	#NULL!	#NULL!	#NULL!
662	#NULL!	2	#NULL!	#NULL!	#NULL!	#NULL!	1	1	1	99	#NULL!	#NULL!	#NULL!	#NULL!	#NULL!	#NULL!	#NULL!	#NULL!	#NULL!	#NULL!	#NULL!	#NULL!	#NULL!	#NULL!	#NULL!	#NULL!	#NULL!	#NULL!	#NULL!	#NULL!	#NULL!	#NULL!	#NULL!	#NULL!	#NULL!	#NULL!	#NULL!	#NULL!	#NULL!	#NULL!	#NULL!	#NULL!	#NULL!	#NULL!	#NULL!	#NULL!	#NULL!	#NULL!	#NULL!
664	#NULL!	2	#NULL!	#NULL!	#NULL!	#NULL!	1	1	1	99	#NULL!	#NULL!	#NULL!	#NULL!	#NULL!	#NULL!	#NULL!	#NULL!	#NULL!	#NULL!	#NULL!	#NULL!	#NULL!	#NULL!	#NULL!	#NULL!	#NULL!	#NULL!	#NULL!	#NULL!	#NULL!	#NULL!	#NULL!	#NULL!	#NULL!	#NULL!	#NULL!	#NULL!	#NULL!	#NULL!	#NULL!	#NULL!	#NULL!	#NULL!	#NULL!	#NULL!	#NULL!	#NULL!	#NULL!
665	#NULL!	2	#NULL!	#NULL!	#NULL!	#NULL!	1	1	2	99	#NULL!	#NULL!	#NULL!	#NULL!	#NULL!	#NULL!	#NULL!	#NULL!	#NULL!	#NULL!	#NULL!	#NULL!	#NULL!	#NULL!	#NULL!	#NULL!	#NULL!	#NULL!	#NULL!	#NULL!	#NULL!	#NULL!	#NULL!	#NULL!	#NULL!	#NULL!	#NULL!	#NULL!	#NULL!	#NULL!	#NULL!	#NULL!	#NULL!	#NULL!	#NULL!	#NULL!	#NULL!	#NULL!	#NULL!
668	#NULL!	2	#NULL!	#NULL!	#NULL!	#NULL!	1	1	3	6	#NULL!	#NULL!	#NULL!	#NULL!	#NULL!	#NULL!	#NULL!	#NULL!	#NULL!	#NULL!	#NULL!	#NULL!	#NULL!	#NULL!	#NULL!	#NULL!	#NULL!	#NULL!	#NULL!	#NULL!	#NULL!	#NULL!	#NULL!	#NULL!	#NULL!	#NULL!	#NULL!	#NULL!	#NULL!	#NULL!	#NULL!	#NULL!	#NULL!	#NULL!	#NULL!	#NULL!	#NULL!	#NULL!	#NULL!
670	#NULL!	2	#NULL!	#NULL!	#NULL!	#NULL!	1	1	2	2	#NULL!	#NULL!	#NULL!	#NULL!	#NULL!	#NULL!	#NULL!	#NULL!	#NULL!	#NULL!	#NULL!	#NULL!	#NULL!	#NULL!	#NULL!	#NULL!	#NULL!	#NULL!	#NULL!	#NULL!	#NULL!	#NULL!	#NULL!	#NULL!	#NULL!	#NULL!	#NULL!	#NULL!	#NULL!	#NULL!	#NULL!	#NULL!	#NULL!	#NULL!	#NULL!	#NULL!	#NULL!	#NULL!	#NULL!
671	#NULL!	2	#NULL!	#NULL!	#NULL!	#NULL!	1	1	2	5	#NULL!	#NULL!	#NULL!	#NULL!	#NULL!	#NULL!	#NULL!	#NULL!	#NULL!	#NULL!	#NULL!	#NULL!	#NULL!	#NULL!	#NULL!	#NULL!	#NULL!	#NULL!	#NULL!	#NULL!	#NULL!	#NULL!	#NULL!	#NULL!	#NULL!	#NULL!	#NULL!	#NULL!	#NULL!	#NULL!	#NULL!	#NULL!	#NULL!	#NULL!	#NULL!	#NULL!	#NULL!	#NULL!	#NULL!
672	#NULL!	2	#NULL!	#NULL!	#NULL!	#NULL!	1	1	2	2	#NULL!	#NULL!	#NULL!	#NULL!	#NULL!	#NULL!	#NULL!	#NULL!	#NULL!	#NULL!	#NULL!	#NULL!	#NULL!	#NULL!	#NULL!	#NULL!	#NULL!	#NULL!	#NULL!	#NULL!	#NULL!	#NULL!	#NULL!	#NULL!	#NULL!	#NULL!	#NULL!	#NULL!	#NULL!	#NULL!	#NULL!	#NULL!	#NULL!	#NULL!	#NULL!	#NULL!	#NULL!	#NULL!	#NULL!
685	#NULL!	2	#NULL!	#NULL!	#NULL!	#NULL!	2	1	2	99	#NULL!	#NULL!	#NULL!	#NULL!	#NULL!	#NULL!	#NULL!	#NULL!	#NULL!	#NULL!	#NULL!	#NULL!	#NULL!	#NULL!	#NULL!	#NULL!	#NULL!	#NULL!	#NULL!	#NULL!	#NULL!	#NULL!	#NULL!	#NULL!	#NULL!	#NULL!	#NULL!	#NULL!	#NULL!	#NULL!	#NULL!	#NULL!	#NULL!	#NULL!	#NULL!	#NULL!	#NULL!	#NULL!	#NULL!
686	#NULL!	2	#NULL!	#NULL!	#NULL!	#NULL!	2	1	1	99	#NULL!	#NULL!	#NULL!	#NULL!	#NULL!	#NULL!	#NULL!	#NULL!	#NULL!	#NULL!	#NULL!	#NULL!	#NULL!	#NULL!	#NULL!	#NULL!	#NULL!	#NULL!	#NULL!	#NULL!	#NULL!	#NULL!	#NULL!	#NULL!	#NULL!	#NULL!	#NULL!	#NULL!	#NULL!	#NULL!	#NULL!	#NULL!	#NULL!	#NULL!	#NULL!	#NULL!	#NULL!	#NULL!	#NULL!
687	#NULL!	2	#NULL!	#NULL!	#NULL!	#NULL!	2	1	2	99	#NULL!	#NULL!	#NULL!	#NULL!	#NULL!	#NULL!	#NULL!	#NULL!	#NULL!	#NULL!	#NULL!	#NULL!	#NULL!	#NULL!	#NULL!	#NULL!	#NULL!	#NULL!	#NULL!	#NULL!	#NULL!	#NULL!	#NULL!	#NULL!	#NULL!	#NULL!	#NULL!	#NULL!	#NULL!	#NULL!	#NULL!	#NULL!	#NULL!	#NULL!	#NULL!	#NULL!	#NULL!	#NULL!	#NULL!
688	#NULL!	2	#NULL!	#NULL!	#NULL!	#NULL!	1	1	1	99	#NULL!	#NULL!	#NULL!	#NULL!	#NULL!	#NULL!	#NULL!	#NULL!	#NULL!	#NULL!	#NULL!	#NULL!	#NULL!	#NULL!	#NULL!	#NULL!	#NULL!	#NULL!	#NULL!	#NULL!	#NULL!	#NULL!	#NULL!	#NULL!	#NULL!	#NULL!	#NULL!	#NULL!	#NULL!	#NULL!	#NULL!	#NULL!	#NULL!	#NULL!	#NULL!	#NULL!	#NULL!	#NULL!	#NULL!
689	#NULL!	2	#NULL!	#NULL!	#NULL!	#NULL!	1	1	1	99	#NULL!	#NULL!	#NULL!	#NULL!	#NULL!	#NULL!	#NULL!	#NULL!	#NULL!	#NULL!	#NULL!	#NULL!	#NULL!	#NULL!	#NULL!	#NULL!	#NULL!	#NULL!	#NULL!	#NULL!	#NULL!	#NULL!	#NULL!	#NULL!	#NULL!	#NULL!	#NULL!	#NULL!	#NULL!	#NULL!	#NULL!	#NULL!	#NULL!	#NULL!	#NULL!	#NULL!	#NULL!	#NULL!	#NULL!
690	#NULL!	2	#NULL!	#NULL!	#NULL!	#NULL!	1	1	2	99	#NULL!	#NULL!	#NULL!	#NULL!	#NULL!	#NULL!	#NULL!	#NULL!	#NULL!	#NULL!	#NULL!	#NULL!	#NULL!	#NULL!	#NULL!	#NULL!	#NULL!	#NULL!	#NULL!	#NULL!	#NULL!	#NULL!	#NULL!	#NULL!	#NULL!	#NULL!	#NULL!	#NULL!	#NULL!	#NULL!	#NULL!	#NULL!	#NULL!	#NULL!	#NULL!	#NULL!	#NULL!	#NULL!	#NULL!
693	#NULL!	2	#NULL!	#NULL!	#NULL!	#NULL!	1	1	1	1	#NULL!	#NULL!	#NULL!	#NULL!	#NULL!	#NULL!	#NULL!	#NULL!	#NULL!	#NULL!	#NULL!	#NULL!	#NULL!	#NULL!	#NULL!	#NULL!	#NULL!	#NULL!	#NULL!	#NULL!	#NULL!	#NULL!	#NULL!	#NULL!	#NULL!	#NULL!	#NULL!	#NULL!	#NULL!	#NULL!	#NULL!	#NULL!	#NULL!	#NULL!	#NULL!	#NULL!	#NULL!	#NULL!	#NULL!
694	#NULL!	2	#NULL!	#NULL!	#NULL!	#NULL!	1	1	3	6	#NULL!	#NULL!	#NULL!	#NULL!	#NULL!	#NULL!	#NULL!	#NULL!	#NULL!	#NULL!	#NULL!	#NULL!	#NULL!	#NULL!	#NULL!	#NULL!	#NULL!	#NULL!	#NULL!	#NULL!	#NULL!	#NULL!	#NULL!	#NULL!	#NULL!	#NULL!	#NULL!	#NULL!	#NULL!	#NULL!	#NULL!	#NULL!	#NULL!	#NULL!	#NULL!	#NULL!	#NULL!	#NULL!	#NULL!
695	#NULL!	2	#NULL!	#NULL!	#NULL!	#NULL!	1	1	2	99	#NULL!	#NULL!	#NULL!	#NULL!	#NULL!	#NULL!	#NULL!	#NULL!	#NULL!	#NULL!	#NULL!	#NULL!	#NULL!	#NULL!	#NULL!	#NULL!	#NULL!	#NULL!	#NULL!	#NULL!	#NULL!	#NULL!	#NULL!	#NULL!	#NULL!	#NULL!	#NULL!	#NULL!	#NULL!	#NULL!	#NULL!	#NULL!	#NULL!	#NULL!	#NULL!	#NULL!	#NULL!	#NULL!	#NULL!
703	#NULL!	2	#NULL!	#NULL!	#NULL!	#NULL!	2	1	2	99	#NULL!	#NULL!	#NULL!	#NULL!	#NULL!	#NULL!	#NULL!	#NULL!	#NULL!	#NULL!	#NULL!	#NULL!	#NULL!	#NULL!	#NULL!	#NULL!	#NULL!	#NULL!	#NULL!	#NULL!	#NULL!	#NULL!	#NULL!	#NULL!	#NULL!	#NULL!	#NULL!	#NULL!	#NULL!	#NULL!	#NULL!	#NULL!	#NULL!	#NULL!	#NULL!	#NULL!	#NULL!	#NULL!	#NULL!
704	#NULL!	2	#NULL!	#NULL!	#NULL!	#NULL!	2	1	2	99	#NULL!	#NULL!	#NULL!	#NULL!	#NULL!	#NULL!	#NULL!	#NULL!	#NULL!	#NULL!	#NULL!	#NULL!	#NULL!	#NULL!	#NULL!	#NULL!	#NULL!	#NULL!	#NULL!	#NULL!	#NULL!	#NULL!	#NULL!	#NULL!	#NULL!	#NULL!	#NULL!	#NULL!	#NULL!	#NULL!	#NULL!	#NULL!	#NULL!	#NULL!	#NULL!	#NULL!	#NULL!	#NULL!	#NULL!
705	#NULL!	2	#NULL!	#NULL!	#NULL!	#NULL!	1	1	2	99	#NULL!	#NULL!	#NULL!	#NULL!	#NULL!	#NULL!	#NULL!	#NULL!	#NULL!	#NULL!	#NULL!	#NULL!	#NULL!	#NULL!	#NULL!	#NULL!	#NULL!	#NULL!	#NULL!	#NULL!	#NULL!	#NULL!	#NULL!	#NULL!	#NULL!	#NULL!	#NULL!	#NULL!	#NULL!	#NULL!	#NULL!	#NULL!	#NULL!	#NULL!	#NULL!	#NULL!	#NULL!	#NULL!	#NULL!
706	#NULL!	2	#NULL!	#NULL!	#NULL!	#NULL!	2	1	1	99	#NULL!	#NULL!	#NULL!	#NULL!	#NULL!	#NULL!	#NULL!	#NULL!	#NULL!	#NULL!	#NULL!	#NULL!	#NULL!	#NULL!	#NULL!	#NULL!	#NULL!	#NULL!	#NULL!	#NULL!	#NULL!	#NULL!	#NULL!	#NULL!	#NULL!	#NULL!	#NULL!	#NULL!	#NULL!	#NULL!	#NULL!	#NULL!	#NULL!	#NULL!	#NULL!	#NULL!	#NULL!	#NULL!	#NULL!
709	#NULL!	2	#NULL!	#NULL!	#NULL!	#NULL!	1	1	2	2	#NULL!	#NULL!	#NULL!	#NULL!	#NULL!	#NULL!	#NULL!	#NULL!	#NULL!	#NULL!	#NULL!	#NULL!	#NULL!	#NULL!	#NULL!	#NULL!	#NULL!	#NULL!	#NULL!	#NULL!	#NULL!	#NULL!	#NULL!	#NULL!	#NULL!	#NULL!	#NULL!	#NULL!	#NULL!	#NULL!	#NULL!	#NULL!	#NULL!	#NULL!	#NULL!	#NULL!	#NULL!	#NULL!	#NULL!
712	#NULL!	2	#NULL!	#NULL!	#NULL!	#NULL!	2	1	2	2	#NULL!	#NULL!	#NULL!	#NULL!	#NULL!	#NULL!	#NULL!	#NULL!	#NULL!	#NULL!	#NULL!	#NULL!	#NULL!	#NULL!	#NULL!	#NULL!	#NULL!	#NULL!	#NULL!	#NULL!	#NULL!	#NULL!	#NULL!	#NULL!	#NULL!	#NULL!	#NULL!	#NULL!	#NULL!	#NULL!	#NULL!	#NULL!	#NULL!	#NULL!	#NULL!	#NULL!	#NULL!	#NULL!	#NULL!
722	#NULL!	2	#NULL!	#NULL!	#NULL!	#NULL!	2	1	1	99	#NULL!	#NULL!	#NULL!	#NULL!	#NULL!	#NULL!	#NULL!	#NULL!	#NULL!	#NULL!	#NULL!	#NULL!	#NULL!	#NULL!	#NULL!	#NULL!	#NULL!	#NULL!	#NULL!	#NULL!	#NULL!	#NULL!	#NULL!	#NULL!	#NULL!	#NULL!	#NULL!	#NULL!	#NULL!	#NULL!	#NULL!	#NULL!	#NULL!	#NULL!	#NULL!	#NULL!	#NULL!	#NULL!	#NULL!
723	#NULL!	2	#NULL!	#NULL!	#NULL!	#NULL!	2	1	2	99	#NULL!	#NULL!	#NULL!	#NULL!	#NULL!	#NULL!	#NULL!	#NULL!	#NULL!	#NULL!	#NULL!	#NULL!	#NULL!	#NULL!	#NULL!	#NULL!	#NULL!	#NULL!	#NULL!	#NULL!	#NULL!	#NULL!	#NULL!	#NULL!	#NULL!	#NULL!	#NULL!	#NULL!	#NULL!	#NULL!	#NULL!	#NULL!	#NULL!	#NULL!	#NULL!	#NULL!	#NULL!	#NULL!	#NULL!
724	#NULL!	2	#NULL!	#NULL!	#NULL!	#NULL!	2	1	2	99	#NULL!	#NULL!	#NULL!	#NULL!	#NULL!	#NULL!	#NULL!	#NULL!	#NULL!	#NULL!	#NULL!	#NULL!	#NULL!	#NULL!	#NULL!	#NULL!	#NULL!	#NULL!	#NULL!	#NULL!	#NULL!	#NULL!	#NULL!	#NULL!	#NULL!	#NULL!	#NULL!	#NULL!	#NULL!	#NULL!	#NULL!	#NULL!	#NULL!	#NULL!	#NULL!	#NULL!	#NULL!	#NULL!	#NULL!
729	#NULL!	2	#NULL!	#NULL!	#NULL!	#NULL!	1	1	2	2	#NULL!	#NULL!	#NULL!	#NULL!	#NULL!	#NULL!	#NULL!	#NULL!	#NULL!	#NULL!	#NULL!	#NULL!	#NULL!	#NULL!	#NULL!	#NULL!	#NULL!	#NULL!	#NULL!	#NULL!	#NULL!	#NULL!	#NULL!	#NULL!	#NULL!	#NULL!	#NULL!	#NULL!	#NULL!	#NULL!	#NULL!	#NULL!	#NULL!	#NULL!	#NULL!	#NULL!	#NULL!	#NULL!	#NULL!
730	#NULL!	2	#NULL!	#NULL!	#NULL!	#NULL!	2	1	2	5	#NULL!	#NULL!	#NULL!	#NULL!	#NULL!	#NULL!	#NULL!	#NULL!	#NULL!	#NULL!	#NULL!	#NULL!	#NULL!	#NULL!	#NULL!	#NULL!	#NULL!	#NULL!	#NULL!	#NULL!	#NULL!	#NULL!	#NULL!	#NULL!	#NULL!	#NULL!	#NULL!	#NULL!	#NULL!	#NULL!	#NULL!	#NULL!	#NULL!	#NULL!	#NULL!	#NULL!	#NULL!	#NULL!	#NULL!
734	#NULL!	2	#NULL!	#NULL!	#NULL!	#NULL!	2	1	1	2	#NULL!	#NULL!	#NULL!	#NULL!	#NULL!	#NULL!	#NULL!	#NULL!	#NULL!	#NULL!	#NULL!	#NULL!	#NULL!	#NULL!	#NULL!	#NULL!	#NULL!	#NULL!	#NULL!	#NULL!	#NULL!	#NULL!	#NULL!	#NULL!	#NULL!	#NULL!	#NULL!	#NULL!	#NULL!	#NULL!	#NULL!	#NULL!	#NULL!	#NULL!	#NULL!	#NULL!	#NULL!	#NULL!	#NULL!
739	#NULL!	2	#NULL!	#NULL!	#NULL!	#NULL!	1	1	2	99	#NULL!	#NULL!	#NULL!	#NULL!	#NULL!	#NULL!	#NULL!	#NULL!	#NULL!	#NULL!	#NULL!	#NULL!	#NULL!	#NULL!	#NULL!	#NULL!	#NULL!	#NULL!	#NULL!	#NULL!	#NULL!	#NULL!	#NULL!	#NULL!	#NULL!	#NULL!	#NULL!	#NULL!	#NULL!	#NULL!	#NULL!	#NULL!	#NULL!	#NULL!	#NULL!	#NULL!	#NULL!	#NULL!	#NULL!
740	#NULL!	2	#NULL!	#NULL!	#NULL!	#NULL!	2	1	1	99	#NULL!	#NULL!	#NULL!	#NULL!	#NULL!	#NULL!	#NULL!	#NULL!	#NULL!	#NULL!	#NULL!	#NULL!	#NULL!	#NULL!	#NULL!	#NULL!	#NULL!	#NULL!	#NULL!	#NULL!	#NULL!	#NULL!	#NULL!	#NULL!	#NULL!	#NULL!	#NULL!	#NULL!	#NULL!	#NULL!	#NULL!	#NULL!	#NULL!	#NULL!	#NULL!	#NULL!	#NULL!	#NULL!	#NULL!
741	#NULL!	2	#NULL!	#NULL!	#NULL!	#NULL!	1	1	3	99	#NULL!	#NULL!	#NULL!	#NULL!	#NULL!	#NULL!	#NULL!	#NULL!	#NULL!	#NULL!	#NULL!	#NULL!	#NULL!	#NULL!	#NULL!	#NULL!	#NULL!	#NULL!	#NULL!	#NULL!	#NULL!	#NULL!	#NULL!	#NULL!	#NULL!	#NULL!	#NULL!	#NULL!	#NULL!	#NULL!	#NULL!	#NULL!	#NULL!	#NULL!	#NULL!	#NULL!	#NULL!	#NULL!	#NULL!
748	#NULL!	2	#NULL!	#NULL!	#NULL!	#NULL!	1	1	1	2	#NULL!	#NULL!	#NULL!	#NULL!	#NULL!	#NULL!	#NULL!	#NULL!	#NULL!	#NULL!	#NULL!	#NULL!	#NULL!	#NULL!	#NULL!	#NULL!	#NULL!	#NULL!	#NULL!	#NULL!	#NULL!	#NULL!	#NULL!	#NULL!	#NULL!	#NULL!	#NULL!	#NULL!	#NULL!	#NULL!	#NULL!	#NULL!	#NULL!	#NULL!	#NULL!	#NULL!	#NULL!	#NULL!	#NULL!
750	#NULL!	2	#NULL!	#NULL!	#NULL!	#NULL!	2	1	2	6	#NULL!	#NULL!	#NULL!	#NULL!	#NULL!	#NULL!	#NULL!	#NULL!	#NULL!	#NULL!	#NULL!	#NULL!	#NULL!	#NULL!	#NULL!	#NULL!	#NULL!	#NULL!	#NULL!	#NULL!	#NULL!	#NULL!	#NULL!	#NULL!	#NULL!	#NULL!	#NULL!	#NULL!	#NULL!	#NULL!	#NULL!	#NULL!	#NULL!	#NULL!	#NULL!	#NULL!	#NULL!	#NULL!	#NULL!
751	#NULL!	2	#NULL!	#NULL!	#NULL!	#NULL!	2	1	1	2	#NULL!	#NULL!	#NULL!	#NULL!	#NULL!	#NULL!	#NULL!	#NULL!	#NULL!	#NULL!	#NULL!	#NULL!	#NULL!	#NULL!	#NULL!	#NULL!	#NULL!	#NULL!	#NULL!	#NULL!	#NULL!	#NULL!	#NULL!	#NULL!	#NULL!	#NULL!	#NULL!	#NULL!	#NULL!	#NULL!	#NULL!	#NULL!	#NULL!	#NULL!	#NULL!	#NULL!	#NULL!	#NULL!	#NULL!
752	#NULL!	2	#NULL!	#NULL!	#NULL!	#NULL!	2	1	2	5	#NULL!	#NULL!	#NULL!	#NULL!	#NULL!	#NULL!	#NULL!	#NULL!	#NULL!	#NULL!	#NULL!	#NULL!	#NULL!	#NULL!	#NULL!	#NULL!	#NULL!	#NULL!	#NULL!	#NULL!	#NULL!	#NULL!	#NULL!	#NULL!	#NULL!	#NULL!	#NULL!	#NULL!	#NULL!	#NULL!	#NULL!	#NULL!	#NULL!	#NULL!	#NULL!	#NULL!	#NULL!	#NULL!	#NULL!
760	#NULL!	2	#NULL!	#NULL!	#NULL!	#NULL!	1	1	2	99	#NULL!	#NULL!	#NULL!	#NULL!	#NULL!	#NULL!	#NULL!	#NULL!	#NULL!	#NULL!	#NULL!	#NULL!	#NULL!	#NULL!	#NULL!	#NULL!	#NULL!	#NULL!	#NULL!	#NULL!	#NULL!	#NULL!	#NULL!	#NULL!	#NULL!	#NULL!	#NULL!	#NULL!	#NULL!	#NULL!	#NULL!	#NULL!	#NULL!	#NULL!	#NULL!	#NULL!	#NULL!	#NULL!	#NULL!
762	#NULL!	2	#NULL!	#NULL!	#NULL!	#NULL!	2	1	2	99	#NULL!	#NULL!	#NULL!	#NULL!	#NULL!	#NULL!	#NULL!	#NULL!	#NULL!	#NULL!	#NULL!	#NULL!	#NULL!	#NULL!	#NULL!	#NULL!	#NULL!	#NULL!	#NULL!	#NULL!	#NULL!	#NULL!	#NULL!	#NULL!	#NULL!	#NULL!	#NULL!	#NULL!	#NULL!	#NULL!	#NULL!	#NULL!	#NULL!	#NULL!	#NULL!	#NULL!	#NULL!	#NULL!	#NULL!
763	#NULL!	2	#NULL!	#NULL!	#NULL!	#NULL!	1	1	2	99	#NULL!	#NULL!	#NULL!	#NULL!	#NULL!	#NULL!	#NULL!	#NULL!	#NULL!	#NULL!	#NULL!	#NULL!	#NULL!	#NULL!	#NULL!	#NULL!	#NULL!	#NULL!	#NULL!	#NULL!	#NULL!	#NULL!	#NULL!	#NULL!	#NULL!	#NULL!	#NULL!	#NULL!	#NULL!	#NULL!	#NULL!	#NULL!	#NULL!	#NULL!	#NULL!	#NULL!	#NULL!	#NULL!	#NULL!
765	#NULL!	2	#NULL!	#NULL!	#NULL!	#NULL!	1	1	2	2	#NULL!	#NULL!	#NULL!	#NULL!	#NULL!	#NULL!	#NULL!	#NULL!	#NULL!	#NULL!	#NULL!	#NULL!	#NULL!	#NULL!	#NULL!	#NULL!	#NULL!	#NULL!	#NULL!	#NULL!	#NULL!	#NULL!	#NULL!	#NULL!	#NULL!	#NULL!	#NULL!	#NULL!	#NULL!	#NULL!	#NULL!	#NULL!	#NULL!	#NULL!	#NULL!	#NULL!	#NULL!	#NULL!	#NULL!
766	#NULL!	2	#NULL!	#NULL!	#NULL!	#NULL!	2	1	2	6	#NULL!	#NULL!	#NULL!	#NULL!	#NULL!	#NULL!	#NULL!	#NULL!	#NULL!	#NULL!	#NULL!	#NULL!	#NULL!	#NULL!	#NULL!	#NULL!	#NULL!	#NULL!	#NULL!	#NULL!	#NULL!	#NULL!	#NULL!	#NULL!	#NULL!	#NULL!	#NULL!	#NULL!	#NULL!	#NULL!	#NULL!	#NULL!	#NULL!	#NULL!	#NULL!	#NULL!	#NULL!	#NULL!	#NULL!
767	#NULL!	2	#NULL!	#NULL!	#NULL!	#NULL!	2	1	2	6	#NULL!	#NULL!	#NULL!	#NULL!	#NULL!	#NULL!	#NULL!	#NULL!	#NULL!	#NULL!	#NULL!	#NULL!	#NULL!	#NULL!	#NULL!	#NULL!	#NULL!	#NULL!	#NULL!	#NULL!	#NULL!	#NULL!	#NULL!	#NULL!	#NULL!	#NULL!	#NULL!	#NULL!	#NULL!	#NULL!	#NULL!	#NULL!	#NULL!	#NULL!	#NULL!	#NULL!	#NULL!	#NULL!	#NULL!
773	#NULL!	2	#NULL!	#NULL!	#NULL!	#NULL!	2	1	2	99	#NULL!	#NULL!	#NULL!	#NULL!	#NULL!	#NULL!	#NULL!	#NULL!	#NULL!	#NULL!	#NULL!	#NULL!	#NULL!	#NULL!	#NULL!	#NULL!	#NULL!	#NULL!	#NULL!	#NULL!	#NULL!	#NULL!	#NULL!	#NULL!	#NULL!	#NULL!	#NULL!	#NULL!	#NULL!	#NULL!	#NULL!	#NULL!	#NULL!	#NULL!	#NULL!	#NULL!	#NULL!	#NULL!	#NULL!
774	#NULL!	2	#NULL!	#NULL!	#NULL!	#NULL!	1	1	1	99	#NULL!	#NULL!	#NULL!	#NULL!	#NULL!	#NULL!	#NULL!	#NULL!	#NULL!	#NULL!	#NULL!	#NULL!	#NULL!	#NULL!	#NULL!	#NULL!	#NULL!	#NULL!	#NULL!	#NULL!	#NULL!	#NULL!	#NULL!	#NULL!	#NULL!	#NULL!	#NULL!	#NULL!	#NULL!	#NULL!	#NULL!	#NULL!	#NULL!	#NULL!	#NULL!	#NULL!	#NULL!	#NULL!	#NULL!
779	#NULL!	2	#NULL!	#NULL!	#NULL!	#NULL!	2	1	2	5	#NULL!	#NULL!	#NULL!	#NULL!	#NULL!	#NULL!	#NULL!	#NULL!	#NULL!	#NULL!	#NULL!	#NULL!	#NULL!	#NULL!	#NULL!	#NULL!	#NULL!	#NULL!	#NULL!	#NULL!	#NULL!	#NULL!	#NULL!	#NULL!	#NULL!	#NULL!	#NULL!	#NULL!	#NULL!	#NULL!	#NULL!	#NULL!	#NULL!	#NULL!	#NULL!	#NULL!	#NULL!	#NULL!	#NULL!
780	#NULL!	2	#NULL!	#NULL!	#NULL!	#NULL!	2	1	1	2	#NULL!	#NULL!	#NULL!	#NULL!	#NULL!	#NULL!	#NULL!	#NULL!	#NULL!	#NULL!	#NULL!	#NULL!	#NULL!	#NULL!	#NULL!	#NULL!	#NULL!	#NULL!	#NULL!	#NULL!	#NULL!	#NULL!	#NULL!	#NULL!	#NULL!	#NULL!	#NULL!	#NULL!	#NULL!	#NULL!	#NULL!	#NULL!	#NULL!	#NULL!	#NULL!	#NULL!	#NULL!	#NULL!	#NULL!
783	#NULL!	2	#NULL!	#NULL!	#NULL!	#NULL!	1	1	2	2	#NULL!	#NULL!	#NULL!	#NULL!	#NULL!	#NULL!	#NULL!	#NULL!	#NULL!	#NULL!	#NULL!	#NULL!	#NULL!	#NULL!	#NULL!	#NULL!	#NULL!	#NULL!	#NULL!	#NULL!	#NULL!	#NULL!	#NULL!	#NULL!	#NULL!	#NULL!	#NULL!	#NULL!	#NULL!	#NULL!	#NULL!	#NULL!	#NULL!	#NULL!	#NULL!	#NULL!	#NULL!	#NULL!	#NULL!
790	#NULL!	2	#NULL!	#NULL!	#NULL!	#NULL!	1	1	2	99	#NULL!	#NULL!	#NULL!	#NULL!	#NULL!	#NULL!	#NULL!	#NULL!	#NULL!	#NULL!	#NULL!	#NULL!	#NULL!	#NULL!	#NULL!	#NULL!	#NULL!	#NULL!	#NULL!	#NULL!	#NULL!	#NULL!	#NULL!	#NULL!	#NULL!	#NULL!	#NULL!	#NULL!	#NULL!	#NULL!	#NULL!	#NULL!	#NULL!	#NULL!	#NULL!	#NULL!	#NULL!	#NULL!	#NULL!
797	#NULL!	2	#NULL!	#NULL!	#NULL!	#NULL!	1	1	1	6	#NULL!	#NULL!	#NULL!	#NULL!	#NULL!	#NULL!	#NULL!	#NULL!	#NULL!	#NULL!	#NULL!	#NULL!	#NULL!	#NULL!	#NULL!	#NULL!	#NULL!	#NULL!	#NULL!	#NULL!	#NULL!	#NULL!	#NULL!	#NULL!	#NULL!	#NULL!	#NULL!	#NULL!	#NULL!	#NULL!	#NULL!	#NULL!	#NULL!	#NULL!	#NULL!	#NULL!	#NULL!	#NULL!	#NULL!
801	#NULL!	2	#NULL!	#NULL!	#NULL!	#NULL!	2	1	2	2	#NULL!	#NULL!	#NULL!	#NULL!	#NULL!	#NULL!	#NULL!	#NULL!	#NULL!	#NULL!	#NULL!	#NULL!	#NULL!	#NULL!	#NULL!	#NULL!	#NULL!	#NULL!	#NULL!	#NULL!	#NULL!	#NULL!	#NULL!	#NULL!	#NULL!	#NULL!	#NULL!	#NULL!	#NULL!	#NULL!	#NULL!	#NULL!	#NULL!	#NULL!	#NULL!	#NULL!	#NULL!	#NULL!	#NULL!
803	#NULL!	2	#NULL!	#NULL!	#NULL!	#NULL!	1	1	1	6	#NULL!	#NULL!	#NULL!	#NULL!	#NULL!	#NULL!	#NULL!	#NULL!	#NULL!	#NULL!	#NULL!	#NULL!	#NULL!	#NULL!	#NULL!	#NULL!	#NULL!	#NULL!	#NULL!	#NULL!	#NULL!	#NULL!	#NULL!	#NULL!	#NULL!	#NULL!	#NULL!	#NULL!	#NULL!	#NULL!	#NULL!	#NULL!	#NULL!	#NULL!	#NULL!	#NULL!	#NULL!	#NULL!	#NULL!
804	#NULL!	2	#NULL!	#NULL!	#NULL!	#NULL!	1	1	3	2	#NULL!	#NULL!	#NULL!	#NULL!	#NULL!	#NULL!	#NULL!	#NULL!	#NULL!	#NULL!	#NULL!	#NULL!	#NULL!	#NULL!	#NULL!	#NULL!	#NULL!	#NULL!	#NULL!	#NULL!	#NULL!	#NULL!	#NULL!	#NULL!	#NULL!	#NULL!	#NULL!	#NULL!	#NULL!	#NULL!	#NULL!	#NULL!	#NULL!	#NULL!	#NULL!	#NULL!	#NULL!	#NULL!	#NULL!
808	#NULL!	2	#NULL!	#NULL!	#NULL!	#NULL!	1	1	2	5	#NULL!	#NULL!	#NULL!	#NULL!	#NULL!	#NULL!	#NULL!	#NULL!	#NULL!	#NULL!	#NULL!	#NULL!	#NULL!	#NULL!	#NULL!	#NULL!	#NULL!	#NULL!	#NULL!	#NULL!	#NULL!	#NULL!	#NULL!	#NULL!	#NULL!	#NULL!	#NULL!	#NULL!	#NULL!	#NULL!	#NULL!	#NULL!	#NULL!	#NULL!	#NULL!	#NULL!	#NULL!	#NULL!	#NULL!
809	#NULL!	2	#NULL!	#NULL!	#NULL!	#NULL!	1	1	1	99	#NULL!	#NULL!	#NULL!	#NULL!	#NULL!	#NULL!	#NULL!	#NULL!	#NULL!	#NULL!	#NULL!	#NULL!	#NULL!	#NULL!	#NULL!	#NULL!	#NULL!	#NULL!	#NULL!	#NULL!	#NULL!	#NULL!	#NULL!	#NULL!	#NULL!	#NULL!	#NULL!	#NULL!	#NULL!	#NULL!	#NULL!	#NULL!	#NULL!	#NULL!	#NULL!	#NULL!	#NULL!	#NULL!	#NULL!
826	#NULL!	2	#NULL!	#NULL!	#NULL!	#NULL!	2	1	2	5	#NULL!	#NULL!	#NULL!	#NULL!	#NULL!	#NULL!	#NULL!	#NULL!	#NULL!	#NULL!	#NULL!	#NULL!	#NULL!	#NULL!	#NULL!	#NULL!	#NULL!	#NULL!	#NULL!	#NULL!	#NULL!	#NULL!	#NULL!	#NULL!	#NULL!	#NULL!	#NULL!	#NULL!	#NULL!	#NULL!	#NULL!	#NULL!	#NULL!	#NULL!	#NULL!	#NULL!	#NULL!	#NULL!	#NULL!
827	#NULL!	2	#NULL!	#NULL!	#NULL!	#NULL!	2	1	2	5	#NULL!	#NULL!	#NULL!	#NULL!	#NULL!	#NULL!	#NULL!	#NULL!	#NULL!	#NULL!	#NULL!	#NULL!	#NULL!	#NULL!	#NULL!	#NULL!	#NULL!	#NULL!	#NULL!	#NULL!	#NULL!	#NULL!	#NULL!	#NULL!	#NULL!	#NULL!	#NULL!	#NULL!	#NULL!	#NULL!	#NULL!	#NULL!	#NULL!	#NULL!	#NULL!	#NULL!	#NULL!	#NULL!	#NULL!
831	#NULL!	2	#NULL!	#NULL!	#NULL!	#NULL!	2	1	2	1	#NULL!	#NULL!	#NULL!	#NULL!	#NULL!	#NULL!	#NULL!	#NULL!	#NULL!	#NULL!	#NULL!	#NULL!	#NULL!	#NULL!	#NULL!	#NULL!	#NULL!	#NULL!	#NULL!	#NULL!	#NULL!	#NULL!	#NULL!	#NULL!	#NULL!	#NULL!	#NULL!	#NULL!	#NULL!	#NULL!	#NULL!	#NULL!	#NULL!	#NULL!	#NULL!	#NULL!	#NULL!	#NULL!	#NULL!
836	#NULL!	2	#NULL!	#NULL!	#NULL!	#NULL!	1	1	2	2	#NULL!	#NULL!	#NULL!	#NULL!	#NULL!	#NULL!	#NULL!	#NULL!	#NULL!	#NULL!	#NULL!	#NULL!	#NULL!	#NULL!	#NULL!	#NULL!	#NULL!	#NULL!	#NULL!	#NULL!	#NULL!	#NULL!	#NULL!	#NULL!	#NULL!	#NULL!	#NULL!	#NULL!	#NULL!	#NULL!	#NULL!	#NULL!	#NULL!	#NULL!	#NULL!	#NULL!	#NULL!	#NULL!	#NULL!
838	#NULL!	2	#NULL!	#NULL!	#NULL!	#NULL!	1	1	2	2	#NULL!	#NULL!	#NULL!	#NULL!	#NULL!	#NULL!	#NULL!	#NULL!	#NULL!	#NULL!	#NULL!	#NULL!	#NULL!	#NULL!	#NULL!	#NULL!	#NULL!	#NULL!	#NULL!	#NULL!	#NULL!	#NULL!	#NULL!	#NULL!	#NULL!	#NULL!	#NULL!	#NULL!	#NULL!	#NULL!	#NULL!	#NULL!	#NULL!	#NULL!	#NULL!	#NULL!	#NULL!	#NULL!	#NULL!
841	#NULL!	2	#NULL!	#NULL!	#NULL!	#NULL!	1	1	2	99	#NULL!	#NULL!	#NULL!	#NULL!	#NULL!	#NULL!	#NULL!	#NULL!	#NULL!	#NULL!	#NULL!	#NULL!	#NULL!	#NULL!	#NULL!	#NULL!	#NULL!	#NULL!	#NULL!	#NULL!	#NULL!	#NULL!	#NULL!	#NULL!	#NULL!	#NULL!	#NULL!	#NULL!	#NULL!	#NULL!	#NULL!	#NULL!	#NULL!	#NULL!	#NULL!	#NULL!	#NULL!	#NULL!	#NULL!
847	#NULL!	2	#NULL!	#NULL!	#NULL!	#NULL!	2	1	2	5	#NULL!	#NULL!	#NULL!	#NULL!	#NULL!	#NULL!	#NULL!	#NULL!	#NULL!	#NULL!	#NULL!	#NULL!	#NULL!	#NULL!	#NULL!	#NULL!	#NULL!	#NULL!	#NULL!	#NULL!	#NULL!	#NULL!	#NULL!	#NULL!	#NULL!	#NULL!	#NULL!	#NULL!	#NULL!	#NULL!	#NULL!	#NULL!	#NULL!	#NULL!	#NULL!	#NULL!	#NULL!	#NULL!	#NULL!
848	#NULL!	2	#NULL!	#NULL!	#NULL!	#NULL!	2	1	2	5	#NULL!	#NULL!	#NULL!	#NULL!	#NULL!	#NULL!	#NULL!	#NULL!	#NULL!	#NULL!	#NULL!	#NULL!	#NULL!	#NULL!	#NULL!	#NULL!	#NULL!	#NULL!	#NULL!	#NULL!	#NULL!	#NULL!	#NULL!	#NULL!	#NULL!	#NULL!	#NULL!	#NULL!	#NULL!	#NULL!	#NULL!	#NULL!	#NULL!	#NULL!	#NULL!	#NULL!	#NULL!	#NULL!	#NULL!
859	#NULL!	2	#NULL!	#NULL!	#NULL!	#NULL!	1	1	1	2	#NULL!	#NULL!	#NULL!	#NULL!	#NULL!	#NULL!	#NULL!	#NULL!	#NULL!	#NULL!	#NULL!	#NULL!	#NULL!	#NULL!	#NULL!	#NULL!	#NULL!	#NULL!	#NULL!	#NULL!	#NULL!	#NULL!	#NULL!	#NULL!	#NULL!	#NULL!	#NULL!	#NULL!	#NULL!	#NULL!	#NULL!	#NULL!	#NULL!	#NULL!	#NULL!	#NULL!	#NULL!	#NULL!	#NULL!
861	#NULL!	2	#NULL!	#NULL!	#NULL!	#NULL!	1	1	2	5	#NULL!	#NULL!	#NULL!	#NULL!	#NULL!	#NULL!	#NULL!	#NULL!	#NULL!	#NULL!	#NULL!	#NULL!	#NULL!	#NULL!	#NULL!	#NULL!	#NULL!	#NULL!	#NULL!	#NULL!	#NULL!	#NULL!	#NULL!	#NULL!	#NULL!	#NULL!	#NULL!	#NULL!	#NULL!	#NULL!	#NULL!	#NULL!	#NULL!	#NULL!	#NULL!	#NULL!	#NULL!	#NULL!	#NULL!
863	#NULL!	2	#NULL!	#NULL!	#NULL!	#NULL!	2	1	2	6	#NULL!	#NULL!	#NULL!	#NULL!	#NULL!	#NULL!	#NULL!	#NULL!	#NULL!	#NULL!	#NULL!	#NULL!	#NULL!	#NULL!	#NULL!	#NULL!	#NULL!	#NULL!	#NULL!	#NULL!	#NULL!	#NULL!	#NULL!	#NULL!	#NULL!	#NULL!	#NULL!	#NULL!	#NULL!	#NULL!	#NULL!	#NULL!	#NULL!	#NULL!	#NULL!	#NULL!	#NULL!	#NULL!	#NULL!
865	#NULL!	2	#NULL!	#NULL!	#NULL!	#NULL!	1	1	2	6	#NULL!	#NULL!	#NULL!	#NULL!	#NULL!	#NULL!	#NULL!	#NULL!	#NULL!	#NULL!	#NULL!	#NULL!	#NULL!	#NULL!	#NULL!	#NULL!	#NULL!	#NULL!	#NULL!	#NULL!	#NULL!	#NULL!	#NULL!	#NULL!	#NULL!	#NULL!	#NULL!	#NULL!	#NULL!	#NULL!	#NULL!	#NULL!	#NULL!	#NULL!	#NULL!	#NULL!	#NULL!	#NULL!	#NULL!
867	#NULL!	2	#NULL!	#NULL!	#NULL!	#NULL!	1	1	2	6	#NULL!	#NULL!	#NULL!	#NULL!	#NULL!	#NULL!	#NULL!	#NULL!	#NULL!	#NULL!	#NULL!	#NULL!	#NULL!	#NULL!	#NULL!	#NULL!	#NULL!	#NULL!	#NULL!	#NULL!	#NULL!	#NULL!	#NULL!	#NULL!	#NULL!	#NULL!	#NULL!	#NULL!	#NULL!	#NULL!	#NULL!	#NULL!	#NULL!	#NULL!	#NULL!	#NULL!	#NULL!	#NULL!	#NULL!
868	#NULL!	2	#NULL!	#NULL!	#NULL!	#NULL!	1	1	2	5	#NULL!	#NULL!	#NULL!	#NULL!	#NULL!	#NULL!	#NULL!	#NULL!	#NULL!	#NULL!	#NULL!	#NULL!	#NULL!	#NULL!	#NULL!	#NULL!	#NULL!	#NULL!	#NULL!	#NULL!	#NULL!	#NULL!	#NULL!	#NULL!	#NULL!	#NULL!	#NULL!	#NULL!	#NULL!	#NULL!	#NULL!	#NULL!	#NULL!	#NULL!	#NULL!	#NULL!	#NULL!	#NULL!	#NULL!
876	#NULL!	2	#NULL!	#NULL!	#NULL!	#NULL!	1	1	3	6	#NULL!	#NULL!	#NULL!	#NULL!	#NULL!	#NULL!	#NULL!	#NULL!	#NULL!	#NULL!	#NULL!	#NULL!	#NULL!	#NULL!	#NULL!	#NULL!	#NULL!	#NULL!	#NULL!	#NULL!	#NULL!	#NULL!	#NULL!	#NULL!	#NULL!	#NULL!	#NULL!	#NULL!	#NULL!	#NULL!	#NULL!	#NULL!	#NULL!	#NULL!	#NULL!	#NULL!	#NULL!	#NULL!	#NULL!
880	#NULL!	2	#NULL!	#NULL!	#NULL!	#NULL!	2	1	1	2	#NULL!	#NULL!	#NULL!	#NULL!	#NULL!	#NULL!	#NULL!	#NULL!	#NULL!	#NULL!	#NULL!	#NULL!	#NULL!	#NULL!	#NULL!	#NULL!	#NULL!	#NULL!	#NULL!	#NULL!	#NULL!	#NULL!	#NULL!	#NULL!	#NULL!	#NULL!	#NULL!	#NULL!	#NULL!	#NULL!	#NULL!	#NULL!	#NULL!	#NULL!	#NULL!	#NULL!	#NULL!	#NULL!	#NULL!
893	#NULL!	2	#NULL!	#NULL!	#NULL!	#NULL!	2	1	1	1	#NULL!	#NULL!	#NULL!	#NULL!	#NULL!	#NULL!	#NULL!	#NULL!	#NULL!	#NULL!	#NULL!	#NULL!	#NULL!	#NULL!	#NULL!	#NULL!	#NULL!	#NULL!	#NULL!	#NULL!	#NULL!	#NULL!	#NULL!	#NULL!	#NULL!	#NULL!	#NULL!	#NULL!	#NULL!	#NULL!	#NULL!	#NULL!	#NULL!	#NULL!	#NULL!	#NULL!	#NULL!	#NULL!	#NULL!
901	#NULL!	2	#NULL!	#NULL!	#NULL!	#NULL!	2	1	2	2	#NULL!	#NULL!	#NULL!	#NULL!	#NULL!	#NULL!	#NULL!	#NULL!	#NULL!	#NULL!	#NULL!	#NULL!	#NULL!	#NULL!	#NULL!	#NULL!	#NULL!	#NULL!	#NULL!	#NULL!	#NULL!	#NULL!	#NULL!	#NULL!	#NULL!	#NULL!	#NULL!	#NULL!	#NULL!	#NULL!	#NULL!	#NULL!	#NULL!	#NULL!	#NULL!	#NULL!	#NULL!	#NULL!	#NULL!
903	#NULL!	2	#NULL!	#NULL!	#NULL!	#NULL!	2	1	2	2	#NULL!	#NULL!	#NULL!	#NULL!	#NULL!	#NULL!	#NULL!	#NULL!	#NULL!	#NULL!	#NULL!	#NULL!	#NULL!	#NULL!	#NULL!	#NULL!	#NULL!	#NULL!	#NULL!	#NULL!	#NULL!	#NULL!	#NULL!	#NULL!	#NULL!	#NULL!	#NULL!	#NULL!	#NULL!	#NULL!	#NULL!	#NULL!	#NULL!	#NULL!	#NULL!	#NULL!	#NULL!	#NULL!	#NULL!
907	#NULL!	2	#NULL!	#NULL!	#NULL!	#NULL!	2	1	1	2	#NULL!	#NULL!	#NULL!	#NULL!	#NULL!	#NULL!	#NULL!	#NULL!	#NULL!	#NULL!	#NULL!	#NULL!	#NULL!	#NULL!	#NULL!	#NULL!	#NULL!	#NULL!	#NULL!	#NULL!	#NULL!	#NULL!	#NULL!	#NULL!	#NULL!	#NULL!	#NULL!	#NULL!	#NULL!	#NULL!	#NULL!	#NULL!	#NULL!	#NULL!	#NULL!	#NULL!	#NULL!	#NULL!	#NULL!
908	#NULL!	2	#NULL!	#NULL!	#NULL!	#NULL!	1	1	2	2	#NULL!	#NULL!	#NULL!	#NULL!	#NULL!	#NULL!	#NULL!	#NULL!	#NULL!	#NULL!	#NULL!	#NULL!	#NULL!	#NULL!	#NULL!	#NULL!	#NULL!	#NULL!	#NULL!	#NULL!	#NULL!	#NULL!	#NULL!	#NULL!	#NULL!	#NULL!	#NULL!	#NULL!	#NULL!	#NULL!	#NULL!	#NULL!	#NULL!	#NULL!	#NULL!	#NULL!	#NULL!	#NULL!	#NULL!
912	#NULL!	2	#NULL!	#NULL!	#NULL!	#NULL!	2	1	2	1	#NULL!	#NULL!	#NULL!	#NULL!	#NULL!	#NULL!	#NULL!	#NULL!	#NULL!	#NULL!	#NULL!	#NULL!	#NULL!	#NULL!	#NULL!	#NULL!	#NULL!	#NULL!	#NULL!	#NULL!	#NULL!	#NULL!	#NULL!	#NULL!	#NULL!	#NULL!	#NULL!	#NULL!	#NULL!	#NULL!	#NULL!	#NULL!	#NULL!	#NULL!	#NULL!	#NULL!	#NULL!	#NULL!	#NULL!
915	#NULL!	2	#NULL!	#NULL!	#NULL!	#NULL!	2	1	1	2	#NULL!	#NULL!	#NULL!	#NULL!	#NULL!	#NULL!	#NULL!	#NULL!	#NULL!	#NULL!	#NULL!	#NULL!	#NULL!	#NULL!	#NULL!	#NULL!	#NULL!	#NULL!	#NULL!	#NULL!	#NULL!	#NULL!	#NULL!	#NULL!	#NULL!	#NULL!	#NULL!	#NULL!	#NULL!	#NULL!	#NULL!	#NULL!	#NULL!	#NULL!	#NULL!	#NULL!	#NULL!	#NULL!	#NULL!
922	#NULL!	2	#NULL!	#NULL!	#NULL!	#NULL!	2	1	2	1	#NULL!	#NULL!	#NULL!	#NULL!	#NULL!	#NULL!	#NULL!	#NULL!	#NULL!	#NULL!	#NULL!	#NULL!	#NULL!	#NULL!	#NULL!	#NULL!	#NULL!	#NULL!	#NULL!	#NULL!	#NULL!	#NULL!	#NULL!	#NULL!	#NULL!	#NULL!	#NULL!	#NULL!	#NULL!	#NULL!	#NULL!	#NULL!	#NULL!	#NULL!	#NULL!	#NULL!	#NULL!	#NULL!	#NULL!
928	#NULL!	2	#NULL!	#NULL!	#NULL!	#NULL!	2	1	2	99	#NULL!	#NULL!	#NULL!	#NULL!	#NULL!	#NULL!	#NULL!	#NULL!	#NULL!	#NULL!	#NULL!	#NULL!	#NULL!	#NULL!	#NULL!	#NULL!	#NULL!	#NULL!	#NULL!	#NULL!	#NULL!	#NULL!	#NULL!	#NULL!	#NULL!	#NULL!	#NULL!	#NULL!	#NULL!	#NULL!	#NULL!	#NULL!	#NULL!	#NULL!	#NULL!	#NULL!	#NULL!	#NULL!	#NULL!
929	#NULL!	2	#NULL!	#NULL!	#NULL!	#NULL!	2	1	2	2	#NULL!	#NULL!	#NULL!	#NULL!	#NULL!	#NULL!	#NULL!	#NULL!	#NULL!	#NULL!	#NULL!	#NULL!	#NULL!	#NULL!	#NULL!	#NULL!	#NULL!	#NULL!	#NULL!	#NULL!	#NULL!	#NULL!	#NULL!	#NULL!	#NULL!	#NULL!	#NULL!	#NULL!	#NULL!	#NULL!	#NULL!	#NULL!	#NULL!	#NULL!	#NULL!	#NULL!	#NULL!	#NULL!	#NULL!
931	#NULL!	2	#NULL!	#NULL!	#NULL!	#NULL!	2	1	3	2	#NULL!	#NULL!	#NULL!	#NULL!	#NULL!	#NULL!	#NULL!	#NULL!	#NULL!	#NULL!	#NULL!	#NULL!	#NULL!	#NULL!	#NULL!	#NULL!	#NULL!	#NULL!	#NULL!	#NULL!	#NULL!	#NULL!	#NULL!	#NULL!	#NULL!	#NULL!	#NULL!	#NULL!	#NULL!	#NULL!	#NULL!	#NULL!	#NULL!	#NULL!	#NULL!	#NULL!	#NULL!	#NULL!	#NULL!
932	#NULL!	2	#NULL!	#NULL!	#NULL!	#NULL!	1	1	2	2	#NULL!	#NULL!	#NULL!	#NULL!	#NULL!	#NULL!	#NULL!	#NULL!	#NULL!	#NULL!	#NULL!	#NULL!	#NULL!	#NULL!	#NULL!	#NULL!	#NULL!	#NULL!	#NULL!	#NULL!	#NULL!	#NULL!	#NULL!	#NULL!	#NULL!	#NULL!	#NULL!	#NULL!	#NULL!	#NULL!	#NULL!	#NULL!	#NULL!	#NULL!	#NULL!	#NULL!	#NULL!	#NULL!	#NULL!
934	#NULL!	2	#NULL!	#NULL!	#NULL!	#NULL!	1	1	3	1	#NULL!	#NULL!	#NULL!	#NULL!	#NULL!	#NULL!	#NULL!	#NULL!	#NULL!	#NULL!	#NULL!	#NULL!	#NULL!	#NULL!	#NULL!	#NULL!	#NULL!	#NULL!	#NULL!	#NULL!	#NULL!	#NULL!	#NULL!	#NULL!	#NULL!	#NULL!	#NULL!	#NULL!	#NULL!	#NULL!	#NULL!	#NULL!	#NULL!	#NULL!	#NULL!	#NULL!	#NULL!	#NULL!	#NULL!
938	#NULL!	2	#NULL!	#NULL!	#NULL!	#NULL!	1	1	1	99	#NULL!	#NULL!	#NULL!	#NULL!	#NULL!	#NULL!	#NULL!	#NULL!	#NULL!	#NULL!	#NULL!	#NULL!	#NULL!	#NULL!	#NULL!	#NULL!	#NULL!	#NULL!	#NULL!	#NULL!	#NULL!	#NULL!	#NULL!	#NULL!	#NULL!	#NULL!	#NULL!	#NULL!	#NULL!	#NULL!	#NULL!	#NULL!	#NULL!	#NULL!	#NULL!	#NULL!	#NULL!	#NULL!	#NULL!
947	#NULL!	2	#NULL!	#NULL!	#NULL!	#NULL!	2	1	1	2	#NULL!	#NULL!	#NULL!	#NULL!	#NULL!	#NULL!	#NULL!	#NULL!	#NULL!	#NULL!	#NULL!	#NULL!	#NULL!	#NULL!	#NULL!	#NULL!	#NULL!	#NULL!	#NULL!	#NULL!	#NULL!	#NULL!	#NULL!	#NULL!	#NULL!	#NULL!	#NULL!	#NULL!	#NULL!	#NULL!	#NULL!	#NULL!	#NULL!	#NULL!	#NULL!	#NULL!	#NULL!	#NULL!	#NULL!
960	#NULL!	2	#NULL!	#NULL!	#NULL!	#NULL!	1	1	2	2	#NULL!	#NULL!	#NULL!	#NULL!	#NULL!	#NULL!	#NULL!	#NULL!	#NULL!	#NULL!	#NULL!	#NULL!	#NULL!	#NULL!	#NULL!	#NULL!	#NULL!	#NULL!	#NULL!	#NULL!	#NULL!	#NULL!	#NULL!	#NULL!	#NULL!	#NULL!	#NULL!	#NULL!	#NULL!	#NULL!	#NULL!	#NULL!	#NULL!	#NULL!	#NULL!	#NULL!	#NULL!	#NULL!	#NULL!
961	#NULL!	2	#NULL!	#NULL!	#NULL!	#NULL!	2	1	1	6	#NULL!	#NULL!	#NULL!	#NULL!	#NULL!	#NULL!	#NULL!	#NULL!	#NULL!	#NULL!	#NULL!	#NULL!	#NULL!	#NULL!	#NULL!	#NULL!	#NULL!	#NULL!	#NULL!	#NULL!	#NULL!	#NULL!	#NULL!	#NULL!	#NULL!	#NULL!	#NULL!	#NULL!	#NULL!	#NULL!	#NULL!	#NULL!	#NULL!	#NULL!	#NULL!	#NULL!	#NULL!	#NULL!	#NULL!
962	#NULL!	2	#NULL!	#NULL!	#NULL!	#NULL!	2	1	2	5	#NULL!	#NULL!	#NULL!	#NULL!	#NULL!	#NULL!	#NULL!	#NULL!	#NULL!	#NULL!	#NULL!	#NULL!	#NULL!	#NULL!	#NULL!	#NULL!	#NULL!	#NULL!	#NULL!	#NULL!	#NULL!	#NULL!	#NULL!	#NULL!	#NULL!	#NULL!	#NULL!	#NULL!	#NULL!	#NULL!	#NULL!	#NULL!	#NULL!	#NULL!	#NULL!	#NULL!	#NULL!	#NULL!	#NULL!
963	#NULL!	2	#NULL!	#NULL!	#NULL!	#NULL!	2	1	2	5	#NULL!	#NULL!	#NULL!	#NULL!	#NULL!	#NULL!	#NULL!	#NULL!	#NULL!	#NULL!	#NULL!	#NULL!	#NULL!	#NULL!	#NULL!	#NULL!	#NULL!	#NULL!	#NULL!	#NULL!	#NULL!	#NULL!	#NULL!	#NULL!	#NULL!	#NULL!	#NULL!	#NULL!	#NULL!	#NULL!	#NULL!	#NULL!	#NULL!	#NULL!	#NULL!	#NULL!	#NULL!	#NULL!	#NULL!
965	#NULL!	2	#NULL!	#NULL!	#NULL!	#NULL!	1	1	2	2	#NULL!	#NULL!	#NULL!	#NULL!	#NULL!	#NULL!	#NULL!	#NULL!	#NULL!	#NULL!	#NULL!	#NULL!	#NULL!	#NULL!	#NULL!	#NULL!	#NULL!	#NULL!	#NULL!	#NULL!	#NULL!	#NULL!	#NULL!	#NULL!	#NULL!	#NULL!	#NULL!	#NULL!	#NULL!	#NULL!	#NULL!	#NULL!	#NULL!	#NULL!	#NULL!	#NULL!	#NULL!	#NULL!	#NULL!
967	#NULL!	2	#NULL!	#NULL!	#NULL!	#NULL!	2	1	2	6	#NULL!	#NULL!	#NULL!	#NULL!	#NULL!	#NULL!	#NULL!	#NULL!	#NULL!	#NULL!	#NULL!	#NULL!	#NULL!	#NULL!	#NULL!	#NULL!	#NULL!	#NULL!	#NULL!	#NULL!	#NULL!	#NULL!	#NULL!	#NULL!	#NULL!	#NULL!	#NULL!	#NULL!	#NULL!	#NULL!	#NULL!	#NULL!	#NULL!	#NULL!	#NULL!	#NULL!	#NULL!	#NULL!	#NULL!
968	#NULL!	2	#NULL!	#NULL!	#NULL!	#NULL!	2	1	3	6	#NULL!	#NULL!	#NULL!	#NULL!	#NULL!	#NULL!	#NULL!	#NULL!	#NULL!	#NULL!	#NULL!	#NULL!	#NULL!	#NULL!	#NULL!	#NULL!	#NULL!	#NULL!	#NULL!	#NULL!	#NULL!	#NULL!	#NULL!	#NULL!	#NULL!	#NULL!	#NULL!	#NULL!	#NULL!	#NULL!	#NULL!	#NULL!	#NULL!	#NULL!	#NULL!	#NULL!	#NULL!	#NULL!	#NULL!
969	#NULL!	2	#NULL!	#NULL!	#NULL!	#NULL!	2	1	2	5	#NULL!	#NULL!	#NULL!	#NULL!	#NULL!	#NULL!	#NULL!	#NULL!	#NULL!	#NULL!	#NULL!	#NULL!	#NULL!	#NULL!	#NULL!	#NULL!	#NULL!	#NULL!	#NULL!	#NULL!	#NULL!	#NULL!	#NULL!	#NULL!	#NULL!	#NULL!	#NULL!	#NULL!	#NULL!	#NULL!	#NULL!	#NULL!	#NULL!	#NULL!	#NULL!	#NULL!	#NULL!	#NULL!	#NULL!
972	#NULL!	2	#NULL!	#NULL!	#NULL!	#NULL!	1	1	3	6	#NULL!	#NULL!	#NULL!	#NULL!	#NULL!	#NULL!	#NULL!	#NULL!	#NULL!	#NULL!	#NULL!	#NULL!	#NULL!	#NULL!	#NULL!	#NULL!	#NULL!	#NULL!	#NULL!	#NULL!	#NULL!	#NULL!	#NULL!	#NULL!	#NULL!	#NULL!	#NULL!	#NULL!	#NULL!	#NULL!	#NULL!	#NULL!	#NULL!	#NULL!	#NULL!	#NULL!	#NULL!	#NULL!	#NULL!
975	#NULL!	2	#NULL!	#NULL!	#NULL!	#NULL!	2	1	2	2	#NULL!	#NULL!	#NULL!	#NULL!	#NULL!	#NULL!	#NULL!	#NULL!	#NULL!	#NULL!	#NULL!	#NULL!	#NULL!	#NULL!	#NULL!	#NULL!	#NULL!	#NULL!	#NULL!	#NULL!	#NULL!	#NULL!	#NULL!	#NULL!	#NULL!	#NULL!	#NULL!	#NULL!	#NULL!	#NULL!	#NULL!	#NULL!	#NULL!	#NULL!	#NULL!	#NULL!	#NULL!	#NULL!	#NULL!
976	#NULL!	2	#NULL!	#NULL!	#NULL!	#NULL!	1	1	1	5	#NULL!	#NULL!	#NULL!	#NULL!	#NULL!	#NULL!	#NULL!	#NULL!	#NULL!	#NULL!	#NULL!	#NULL!	#NULL!	#NULL!	#NULL!	#NULL!	#NULL!	#NULL!	#NULL!	#NULL!	#NULL!	#NULL!	#NULL!	#NULL!	#NULL!	#NULL!	#NULL!	#NULL!	#NULL!	#NULL!	#NULL!	#NULL!	#NULL!	#NULL!	#NULL!	#NULL!	#NULL!	#NULL!	#NULL!
977	#NULL!	2	#NULL!	#NULL!	#NULL!	#NULL!	1	1	3	2	#NULL!	#NULL!	#NULL!	#NULL!	#NULL!	#NULL!	#NULL!	#NULL!	#NULL!	#NULL!	#NULL!	#NULL!	#NULL!	#NULL!	#NULL!	#NULL!	#NULL!	#NULL!	#NULL!	#NULL!	#NULL!	#NULL!	#NULL!	#NULL!	#NULL!	#NULL!	#NULL!	#NULL!	#NULL!	#NULL!	#NULL!	#NULL!	#NULL!	#NULL!	#NULL!	#NULL!	#NULL!	#NULL!	#NULL!
978	#NULL!	2	#NULL!	#NULL!	#NULL!	#NULL!	2	1	1	2	#NULL!	#NULL!	#NULL!	#NULL!	#NULL!	#NULL!	#NULL!	#NULL!	#NULL!	#NULL!	#NULL!	#NULL!	#NULL!	#NULL!	#NULL!	#NULL!	#NULL!	#NULL!	#NULL!	#NULL!	#NULL!	#NULL!	#NULL!	#NULL!	#NULL!	#NULL!	#NULL!	#NULL!	#NULL!	#NULL!	#NULL!	#NULL!	#NULL!	#NULL!	#NULL!	#NULL!	#NULL!	#NULL!	#NULL!
984	#NULL!	2	#NULL!	#NULL!	#NULL!	#NULL!	2	1	1	1	#NULL!	#NULL!	#NULL!	#NULL!	#NULL!	#NULL!	#NULL!	#NULL!	#NULL!	#NULL!	#NULL!	#NULL!	#NULL!	#NULL!	#NULL!	#NULL!	#NULL!	#NULL!	#NULL!	#NULL!	#NULL!	#NULL!	#NULL!	#NULL!	#NULL!	#NULL!	#NULL!	#NULL!	#NULL!	#NULL!	#NULL!	#NULL!	#NULL!	#NULL!	#NULL!	#NULL!	#NULL!	#NULL!	#NULL!
985	#NULL!	2	#NULL!	#NULL!	#NULL!	#NULL!	1	1	2	2	#NULL!	#NULL!	#NULL!	#NULL!	#NULL!	#NULL!	#NULL!	#NULL!	#NULL!	#NULL!	#NULL!	#NULL!	#NULL!	#NULL!	#NULL!	#NULL!	#NULL!	#NULL!	#NULL!	#NULL!	#NULL!	#NULL!	#NULL!	#NULL!	#NULL!	#NULL!	#NULL!	#NULL!	#NULL!	#NULL!	#NULL!	#NULL!	#NULL!	#NULL!	#NULL!	#NULL!	#NULL!	#NULL!	#NULL!
986	#NULL!	2	#NULL!	#NULL!	#NULL!	#NULL!	1	1	1	5	#NULL!	#NULL!	#NULL!	#NULL!	#NULL!	#NULL!	#NULL!	#NULL!	#NULL!	#NULL!	#NULL!	#NULL!	#NULL!	#NULL!	#NULL!	#NULL!	#NULL!	#NULL!	#NULL!	#NULL!	#NULL!	#NULL!	#NULL!	#NULL!	#NULL!	#NULL!	#NULL!	#NULL!	#NULL!	#NULL!	#NULL!	#NULL!	#NULL!	#NULL!	#NULL!	#NULL!	#NULL!	#NULL!	#NULL!
987	#NULL!	2	#NULL!	#NULL!	#NULL!	#NULL!	2	1	3	1	#NULL!	#NULL!	#NULL!	#NULL!	#NULL!	#NULL!	#NULL!	#NULL!	#NULL!	#NULL!	#NULL!	#NULL!	#NULL!	#NULL!	#NULL!	#NULL!	#NULL!	#NULL!	#NULL!	#NULL!	#NULL!	#NULL!	#NULL!	#NULL!	#NULL!	#NULL!	#NULL!	#NULL!	#NULL!	#NULL!	#NULL!	#NULL!	#NULL!	#NULL!	#NULL!	#NULL!	#NULL!	#NULL!	#NULL!
988	#NULL!	2	#NULL!	#NULL!	#NULL!	#NULL!	2	1	2	1	#NULL!	#NULL!	#NULL!	#NULL!	#NULL!	#NULL!	#NULL!	#NULL!	#NULL!	#NULL!	#NULL!	#NULL!	#NULL!	#NULL!	#NULL!	#NULL!	#NULL!	#NULL!	#NULL!	#NULL!	#NULL!	#NULL!	#NULL!	#NULL!	#NULL!	#NULL!	#NULL!	#NULL!	#NULL!	#NULL!	#NULL!	#NULL!	#NULL!	#NULL!	#NULL!	#NULL!	#NULL!	#NULL!	#NULL!
990	#NULL!	2	#NULL!	#NULL!	#NULL!	#NULL!	2	1	2	2	#NULL!	#NULL!	#NULL!	#NULL!	#NULL!	#NULL!	#NULL!	#NULL!	#NULL!	#NULL!	#NULL!	#NULL!	#NULL!	#NULL!	#NULL!	#NULL!	#NULL!	#NULL!	#NULL!	#NULL!	#NULL!	#NULL!	#NULL!	#NULL!	#NULL!	#NULL!	#NULL!	#NULL!	#NULL!	#NULL!	#NULL!	#NULL!	#NULL!	#NULL!	#NULL!	#NULL!	#NULL!	#NULL!	#NULL!
991	#NULL!	2	#NULL!	#NULL!	#NULL!	#NULL!	1	1	2	5	#NULL!	#NULL!	#NULL!	#NULL!	#NULL!	#NULL!	#NULL!	#NULL!	#NULL!	#NULL!	#NULL!	#NULL!	#NULL!	#NULL!	#NULL!	#NULL!	#NULL!	#NULL!	#NULL!	#NULL!	#NULL!	#NULL!	#NULL!	#NULL!	#NULL!	#NULL!	#NULL!	#NULL!	#NULL!	#NULL!	#NULL!	#NULL!	#NULL!	#NULL!	#NULL!	#NULL!	#NULL!	#NULL!	#NULL!
992	#NULL!	2	#NULL!	#NULL!	#NULL!	#NULL!	1	1	1	2	#NULL!	#NULL!	#NULL!	#NULL!	#NULL!	#NULL!	#NULL!	#NULL!	#NULL!	#NULL!	#NULL!	#NULL!	#NULL!	#NULL!	#NULL!	#NULL!	#NULL!	#NULL!	#NULL!	#NULL!	#NULL!	#NULL!	#NULL!	#NULL!	#NULL!	#NULL!	#NULL!	#NULL!	#NULL!	#NULL!	#NULL!	#NULL!	#NULL!	#NULL!	#NULL!	#NULL!	#NULL!	#NULL!	#NULL!
993	#NULL!	2	#NULL!	#NULL!	#NULL!	#NULL!	1	1	1	6	#NULL!	#NULL!	#NULL!	#NULL!	#NULL!	#NULL!	#NULL!	#NULL!	#NULL!	#NULL!	#NULL!	#NULL!	#NULL!	#NULL!	#NULL!	#NULL!	#NULL!	#NULL!	#NULL!	#NULL!	#NULL!	#NULL!	#NULL!	#NULL!	#NULL!	#NULL!	#NULL!	#NULL!	#NULL!	#NULL!	#NULL!	#NULL!	#NULL!	#NULL!	#NULL!	#NULL!	#NULL!	#NULL!	#NULL!
995	#NULL!	2	#NULL!	#NULL!	#NULL!	#NULL!	2	1	2	1	#NULL!	#NULL!	#NULL!	#NULL!	#NULL!	#NULL!	#NULL!	#NULL!	#NULL!	#NULL!	#NULL!	#NULL!	#NULL!	#NULL!	#NULL!	#NULL!	#NULL!	#NULL!	#NULL!	#NULL!	#NULL!	#NULL!	#NULL!	#NULL!	#NULL!	#NULL!	#NULL!	#NULL!	#NULL!	#NULL!	#NULL!	#NULL!	#NULL!	#NULL!	#NULL!	#NULL!	#NULL!	#NULL!	#NULL!
997	#NULL!	2	#NULL!	#NULL!	#NULL!	#NULL!	2	1	1	1	#NULL!	#NULL!	#NULL!	#NULL!	#NULL!	#NULL!	#NULL!	#NULL!	#NULL!	#NULL!	#NULL!	#NULL!	#NULL!	#NULL!	#NULL!	#NULL!	#NULL!	#NULL!	#NULL!	#NULL!	#NULL!	#NULL!	#NULL!	#NULL!	#NULL!	#NULL!	#NULL!	#NULL!	#NULL!	#NULL!	#NULL!	#NULL!	#NULL!	#NULL!	#NULL!	#NULL!	#NULL!	#NULL!	#NULL!
1001	#NULL!	2	#NULL!	#NULL!	#NULL!	#NULL!	2	1	1	1	#NULL!	#NULL!	#NULL!	#NULL!	#NULL!	#NULL!	#NULL!	#NULL!	#NULL!	#NULL!	#NULL!	#NULL!	#NULL!	#NULL!	#NULL!	#NULL!	#NULL!	#NULL!	#NULL!	#NULL!	#NULL!	#NULL!	#NULL!	#NULL!	#NULL!	#NULL!	#NULL!	#NULL!	#NULL!	#NULL!	#NULL!	#NULL!	#NULL!	#NULL!	#NULL!	#NULL!	#NULL!	#NULL!	#NULL!
1005	#NULL!	2	#NULL!	#NULL!	#NULL!	#NULL!	2	1	3	1	#NULL!	#NULL!	#NULL!	#NULL!	#NULL!	#NULL!	#NULL!	#NULL!	#NULL!	#NULL!	#NULL!	#NULL!	#NULL!	#NULL!	#NULL!	#NULL!	#NULL!	#NULL!	#NULL!	#NULL!	#NULL!	#NULL!	#NULL!	#NULL!	#NULL!	#NULL!	#NULL!	#NULL!	#NULL!	#NULL!	#NULL!	#NULL!	#NULL!	#NULL!	#NULL!	#NULL!	#NULL!	#NULL!	#NULL!
1007	#NULL!	2	#NULL!	#NULL!	#NULL!	#NULL!	1	1	1	1	#NULL!	#NULL!	#NULL!	#NULL!	#NULL!	#NULL!	#NULL!	#NULL!	#NULL!	#NULL!	#NULL!	#NULL!	#NULL!	#NULL!	#NULL!	#NULL!	#NULL!	#NULL!	#NULL!	#NULL!	#NULL!	#NULL!	#NULL!	#NULL!	#NULL!	#NULL!	#NULL!	#NULL!	#NULL!	#NULL!	#NULL!	#NULL!	#NULL!	#NULL!	#NULL!	#NULL!	#NULL!	#NULL!	#NULL!
1008	#NULL!	2	#NULL!	#NULL!	#NULL!	#NULL!	2	1	1	6	#NULL!	#NULL!	#NULL!	#NULL!	#NULL!	#NULL!	#NULL!	#NULL!	#NULL!	#NULL!	#NULL!	#NULL!	#NULL!	#NULL!	#NULL!	#NULL!	#NULL!	#NULL!	#NULL!	#NULL!	#NULL!	#NULL!	#NULL!	#NULL!	#NULL!	#NULL!	#NULL!	#NULL!	#NULL!	#NULL!	#NULL!	#NULL!	#NULL!	#NULL!	#NULL!	#NULL!	#NULL!	#NULL!	#NULL!
1009	#NULL!	2	#NULL!	#NULL!	#NULL!	#NULL!	1	1	2	2	#NULL!	#NULL!	#NULL!	#NULL!	#NULL!	#NULL!	#NULL!	#NULL!	#NULL!	#NULL!	#NULL!	#NULL!	#NULL!	#NULL!	#NULL!	#NULL!	#NULL!	#NULL!	#NULL!	#NULL!	#NULL!	#NULL!	#NULL!	#NULL!	#NULL!	#NULL!	#NULL!	#NULL!	#NULL!	#NULL!	#NULL!	#NULL!	#NULL!	#NULL!	#NULL!	#NULL!	#NULL!	#NULL!	#NULL!
1012	#NULL!	2	#NULL!	#NULL!	#NULL!	#NULL!	2	1	1	2	#NULL!	#NULL!	#NULL!	#NULL!	#NULL!	#NULL!	#NULL!	#NULL!	#NULL!	#NULL!	#NULL!	#NULL!	#NULL!	#NULL!	#NULL!	#NULL!	#NULL!	#NULL!	#NULL!	#NULL!	#NULL!	#NULL!	#NULL!	#NULL!	#NULL!	#NULL!	#NULL!	#NULL!	#NULL!	#NULL!	#NULL!	#NULL!	#NULL!	#NULL!	#NULL!	#NULL!	#NULL!	#NULL!	#NULL!
1013	#NULL!	2	#NULL!	#NULL!	#NULL!	#NULL!	2	1	1	2	#NULL!	#NULL!	#NULL!	#NULL!	#NULL!	#NULL!	#NULL!	#NULL!	#NULL!	#NULL!	#NULL!	#NULL!	#NULL!	#NULL!	#NULL!	#NULL!	#NULL!	#NULL!	#NULL!	#NULL!	#NULL!	#NULL!	#NULL!	#NULL!	#NULL!	#NULL!	#NULL!	#NULL!	#NULL!	#NULL!	#NULL!	#NULL!	#NULL!	#NULL!	#NULL!	#NULL!	#NULL!	#NULL!	#NULL!
1014	#NULL!	2	#NULL!	#NULL!	#NULL!	#NULL!	2	1	2	5	#NULL!	#NULL!	#NULL!	#NULL!	#NULL!	#NULL!	#NULL!	#NULL!	#NULL!	#NULL!	#NULL!	#NULL!	#NULL!	#NULL!	#NULL!	#NULL!	#NULL!	#NULL!	#NULL!	#NULL!	#NULL!	#NULL!	#NULL!	#NULL!	#NULL!	#NULL!	#NULL!	#NULL!	#NULL!	#NULL!	#NULL!	#NULL!	#NULL!	#NULL!	#NULL!	#NULL!	#NULL!	#NULL!	#NULL!
1015	#NULL!	2	#NULL!	#NULL!	#NULL!	#NULL!	2	1	2	2	#NULL!	#NULL!	#NULL!	#NULL!	#NULL!	#NULL!	#NULL!	#NULL!	#NULL!	#NULL!	#NULL!	#NULL!	#NULL!	#NULL!	#NULL!	#NULL!	#NULL!	#NULL!	#NULL!	#NULL!	#NULL!	#NULL!	#NULL!	#NULL!	#NULL!	#NULL!	#NULL!	#NULL!	#NULL!	#NULL!	#NULL!	#NULL!	#NULL!	#NULL!	#NULL!	#NULL!	#NULL!	#NULL!	#NULL!
1017	#NULL!	2	#NULL!	#NULL!	#NULL!	#NULL!	2	1	2	2	#NULL!	#NULL!	#NULL!	#NULL!	#NULL!	#NULL!	#NULL!	#NULL!	#NULL!	#NULL!	#NULL!	#NULL!	#NULL!	#NULL!	#NULL!	#NULL!	#NULL!	#NULL!	#NULL!	#NULL!	#NULL!	#NULL!	#NULL!	#NULL!	#NULL!	#NULL!	#NULL!	#NULL!	#NULL!	#NULL!	#NULL!	#NULL!	#NULL!	#NULL!	#NULL!	#NULL!	#NULL!	#NULL!	#NULL!
1022	#NULL!	2	#NULL!	#NULL!	#NULL!	#NULL!	2	1	2	2	#NULL!	#NULL!	#NULL!	#NULL!	#NULL!	#NULL!	#NULL!	#NULL!	#NULL!	#NULL!	#NULL!	#NULL!	#NULL!	#NULL!	#NULL!	#NULL!	#NULL!	#NULL!	#NULL!	#NULL!	#NULL!	#NULL!	#NULL!	#NULL!	#NULL!	#NULL!	#NULL!	#NULL!	#NULL!	#NULL!	#NULL!	#NULL!	#NULL!	#NULL!	#NULL!	#NULL!	#NULL!	#NULL!	#NULL!
1023	#NULL!	2	#NULL!	#NULL!	#NULL!	#NULL!	1	1	2	5	#NULL!	#NULL!	#NULL!	#NULL!	#NULL!	#NULL!	#NULL!	#NULL!	#NULL!	#NULL!	#NULL!	#NULL!	#NULL!	#NULL!	#NULL!	#NULL!	#NULL!	#NULL!	#NULL!	#NULL!	#NULL!	#NULL!	#NULL!	#NULL!	#NULL!	#NULL!	#NULL!	#NULL!	#NULL!	#NULL!	#NULL!	#NULL!	#NULL!	#NULL!	#NULL!	#NULL!	#NULL!	#NULL!	#NULL!
1025	#NULL!	2	#NULL!	#NULL!	#NULL!	#NULL!	1	1	2	2	#NULL!	#NULL!	#NULL!	#NULL!	#NULL!	#NULL!	#NULL!	#NULL!	#NULL!	#NULL!	#NULL!	#NULL!	#NULL!	#NULL!	#NULL!	#NULL!	#NULL!	#NULL!	#NULL!	#NULL!	#NULL!	#NULL!	#NULL!	#NULL!	#NULL!	#NULL!	#NULL!	#NULL!	#NULL!	#NULL!	#NULL!	#NULL!	#NULL!	#NULL!	#NULL!	#NULL!	#NULL!	#NULL!	#NULL!
1026	#NULL!	2	#NULL!	#NULL!	#NULL!	#NULL!	2	1	2	2	#NULL!	#NULL!	#NULL!	#NULL!	#NULL!	#NULL!	#NULL!	#NULL!	#NULL!	#NULL!	#NULL!	#NULL!	#NULL!	#NULL!	#NULL!	#NULL!	#NULL!	#NULL!	#NULL!	#NULL!	#NULL!	#NULL!	#NULL!	#NULL!	#NULL!	#NULL!	#NULL!	#NULL!	#NULL!	#NULL!	#NULL!	#NULL!	#NULL!	#NULL!	#NULL!	#NULL!	#NULL!	#NULL!	#NULL!
1031	#NULL!	2	#NULL!	#NULL!	#NULL!	#NULL!	2	1	2	2	#NULL!	#NULL!	#NULL!	#NULL!	#NULL!	#NULL!	#NULL!	#NULL!	#NULL!	#NULL!	#NULL!	#NULL!	#NULL!	#NULL!	#NULL!	#NULL!	#NULL!	#NULL!	#NULL!	#NULL!	#NULL!	#NULL!	#NULL!	#NULL!	#NULL!	#NULL!	#NULL!	#NULL!	#NULL!	#NULL!	#NULL!	#NULL!	#NULL!	#NULL!	#NULL!	#NULL!	#NULL!	#NULL!	#NULL!
1033	#NULL!	2	#NULL!	#NULL!	#NULL!	#NULL!	1	1	1	2	#NULL!	#NULL!	#NULL!	#NULL!	#NULL!	#NULL!	#NULL!	#NULL!	#NULL!	#NULL!	#NULL!	#NULL!	#NULL!	#NULL!	#NULL!	#NULL!	#NULL!	#NULL!	#NULL!	#NULL!	#NULL!	#NULL!	#NULL!	#NULL!	#NULL!	#NULL!	#NULL!	#NULL!	#NULL!	#NULL!	#NULL!	#NULL!	#NULL!	#NULL!	#NULL!	#NULL!	#NULL!	#NULL!	#NULL!
1034	#NULL!	2	#NULL!	#NULL!	#NULL!	#NULL!	2	1	2	2	#NULL!	#NULL!	#NULL!	#NULL!	#NULL!	#NULL!	#NULL!	#NULL!	#NULL!	#NULL!	#NULL!	#NULL!	#NULL!	#NULL!	#NULL!	#NULL!	#NULL!	#NULL!	#NULL!	#NULL!	#NULL!	#NULL!	#NULL!	#NULL!	#NULL!	#NULL!	#NULL!	#NULL!	#NULL!	#NULL!	#NULL!	#NULL!	#NULL!	#NULL!	#NULL!	#NULL!	#NULL!	#NULL!	#NULL!
1035	#NULL!	2	#NULL!	#NULL!	#NULL!	#NULL!	1	1	3	2	#NULL!	#NULL!	#NULL!	#NULL!	#NULL!	#NULL!	#NULL!	#NULL!	#NULL!	#NULL!	#NULL!	#NULL!	#NULL!	#NULL!	#NULL!	#NULL!	#NULL!	#NULL!	#NULL!	#NULL!	#NULL!	#NULL!	#NULL!	#NULL!	#NULL!	#NULL!	#NULL!	#NULL!	#NULL!	#NULL!	#NULL!	#NULL!	#NULL!	#NULL!	#NULL!	#NULL!	#NULL!	#NULL!	#NULL!
1037	#NULL!	2	#NULL!	#NULL!	#NULL!	#NULL!	1	1	1	2	#NULL!	#NULL!	#NULL!	#NULL!	#NULL!	#NULL!	#NULL!	#NULL!	#NULL!	#NULL!	#NULL!	#NULL!	#NULL!	#NULL!	#NULL!	#NULL!	#NULL!	#NULL!	#NULL!	#NULL!	#NULL!	#NULL!	#NULL!	#NULL!	#NULL!	#NULL!	#NULL!	#NULL!	#NULL!	#NULL!	#NULL!	#NULL!	#NULL!	#NULL!	#NULL!	#NULL!	#NULL!	#NULL!	#NULL!
1039	#NULL!	2	#NULL!	#NULL!	#NULL!	#NULL!	2	1	1	5	#NULL!	#NULL!	#NULL!	#NULL!	#NULL!	#NULL!	#NULL!	#NULL!	#NULL!	#NULL!	#NULL!	#NULL!	#NULL!	#NULL!	#NULL!	#NULL!	#NULL!	#NULL!	#NULL!	#NULL!	#NULL!	#NULL!	#NULL!	#NULL!	#NULL!	#NULL!	#NULL!	#NULL!	#NULL!	#NULL!	#NULL!	#NULL!	#NULL!	#NULL!	#NULL!	#NULL!	#NULL!	#NULL!	#NULL!
1044	#NULL!	2	#NULL!	#NULL!	#NULL!	#NULL!	2	1	2	2	#NULL!	#NULL!	#NULL!	#NULL!	#NULL!	#NULL!	#NULL!	#NULL!	#NULL!	#NULL!	#NULL!	#NULL!	#NULL!	#NULL!	#NULL!	#NULL!	#NULL!	#NULL!	#NULL!	#NULL!	#NULL!	#NULL!	#NULL!	#NULL!	#NULL!	#NULL!	#NULL!	#NULL!	#NULL!	#NULL!	#NULL!	#NULL!	#NULL!	#NULL!	#NULL!	#NULL!	#NULL!	#NULL!	#NULL!
1047	#NULL!	2	#NULL!	#NULL!	#NULL!	#NULL!	2	1	2	2	#NULL!	#NULL!	#NULL!	#NULL!	#NULL!	#NULL!	#NULL!	#NULL!	#NULL!	#NULL!	#NULL!	#NULL!	#NULL!	#NULL!	#NULL!	#NULL!	#NULL!	#NULL!	#NULL!	#NULL!	#NULL!	#NULL!	#NULL!	#NULL!	#NULL!	#NULL!	#NULL!	#NULL!	#NULL!	#NULL!	#NULL!	#NULL!	#NULL!	#NULL!	#NULL!	#NULL!	#NULL!	#NULL!	#NULL!
1048	#NULL!	2	#NULL!	#NULL!	#NULL!	#NULL!	2	1	2	2	#NULL!	#NULL!	#NULL!	#NULL!	#NULL!	#NULL!	#NULL!	#NULL!	#NULL!	#NULL!	#NULL!	#NULL!	#NULL!	#NULL!	#NULL!	#NULL!	#NULL!	#NULL!	#NULL!	#NULL!	#NULL!	#NULL!	#NULL!	#NULL!	#NULL!	#NULL!	#NULL!	#NULL!	#NULL!	#NULL!	#NULL!	#NULL!	#NULL!	#NULL!	#NULL!	#NULL!	#NULL!	#NULL!	#NULL!
1049	#NULL!	2	#NULL!	#NULL!	#NULL!	#NULL!	2	1	2	2	#NULL!	#NULL!	#NULL!	#NULL!	#NULL!	#NULL!	#NULL!	#NULL!	#NULL!	#NULL!	#NULL!	#NULL!	#NULL!	#NULL!	#NULL!	#NULL!	#NULL!	#NULL!	#NULL!	#NULL!	#NULL!	#NULL!	#NULL!	#NULL!	#NULL!	#NULL!	#NULL!	#NULL!	#NULL!	#NULL!	#NULL!	#NULL!	#NULL!	#NULL!	#NULL!	#NULL!	#NULL!	#NULL!	#NULL!
1050	#NULL!	2	#NULL!	#NULL!	#NULL!	#NULL!	1	1	2	2	#NULL!	#NULL!	#NULL!	#NULL!	#NULL!	#NULL!	#NULL!	#NULL!	#NULL!	#NULL!	#NULL!	#NULL!	#NULL!	#NULL!	#NULL!	#NULL!	#NULL!	#NULL!	#NULL!	#NULL!	#NULL!	#NULL!	#NULL!	#NULL!	#NULL!	#NULL!	#NULL!	#NULL!	#NULL!	#NULL!	#NULL!	#NULL!	#NULL!	#NULL!	#NULL!	#NULL!	#NULL!	#NULL!	#NULL!
1052	#NULL!	2	#NULL!	#NULL!	#NULL!	#NULL!	2	1	1	2	#NULL!	#NULL!	#NULL!	#NULL!	#NULL!	#NULL!	#NULL!	#NULL!	#NULL!	#NULL!	#NULL!	#NULL!	#NULL!	#NULL!	#NULL!	#NULL!	#NULL!	#NULL!	#NULL!	#NULL!	#NULL!	#NULL!	#NULL!	#NULL!	#NULL!	#NULL!	#NULL!	#NULL!	#NULL!	#NULL!	#NULL!	#NULL!	#NULL!	#NULL!	#NULL!	#NULL!	#NULL!	#NULL!	#NULL!
1053	#NULL!	2	#NULL!	#NULL!	#NULL!	#NULL!	2	1	2	5	#NULL!	#NULL!	#NULL!	#NULL!	#NULL!	#NULL!	#NULL!	#NULL!	#NULL!	#NULL!	#NULL!	#NULL!	#NULL!	#NULL!	#NULL!	#NULL!	#NULL!	#NULL!	#NULL!	#NULL!	#NULL!	#NULL!	#NULL!	#NULL!	#NULL!	#NULL!	#NULL!	#NULL!	#NULL!	#NULL!	#NULL!	#NULL!	#NULL!	#NULL!	#NULL!	#NULL!	#NULL!	#NULL!	#NULL!
1054	#NULL!	2	#NULL!	#NULL!	#NULL!	#NULL!	2	1	2	2	#NULL!	#NULL!	#NULL!	#NULL!	#NULL!	#NULL!	#NULL!	#NULL!	#NULL!	#NULL!	#NULL!	#NULL!	#NULL!	#NULL!	#NULL!	#NULL!	#NULL!	#NULL!	#NULL!	#NULL!	#NULL!	#NULL!	#NULL!	#NULL!	#NULL!	#NULL!	#NULL!	#NULL!	#NULL!	#NULL!	#NULL!	#NULL!	#NULL!	#NULL!	#NULL!	#NULL!	#NULL!	#NULL!	#NULL!
1055	#NULL!	2	#NULL!	#NULL!	#NULL!	#NULL!	1	1	3	6	#NULL!	#NULL!	#NULL!	#NULL!	#NULL!	#NULL!	#NULL!	#NULL!	#NULL!	#NULL!	#NULL!	#NULL!	#NULL!	#NULL!	#NULL!	#NULL!	#NULL!	#NULL!	#NULL!	#NULL!	#NULL!	#NULL!	#NULL!	#NULL!	#NULL!	#NULL!	#NULL!	#NULL!	#NULL!	#NULL!	#NULL!	#NULL!	#NULL!	#NULL!	#NULL!	#NULL!	#NULL!	#NULL!	#NULL!
1061	#NULL!	2	#NULL!	#NULL!	#NULL!	#NULL!	2	1	2	2	#NULL!	#NULL!	#NULL!	#NULL!	#NULL!	#NULL!	#NULL!	#NULL!	#NULL!	#NULL!	#NULL!	#NULL!	#NULL!	#NULL!	#NULL!	#NULL!	#NULL!	#NULL!	#NULL!	#NULL!	#NULL!	#NULL!	#NULL!	#NULL!	#NULL!	#NULL!	#NULL!	#NULL!	#NULL!	#NULL!	#NULL!	#NULL!	#NULL!	#NULL!	#NULL!	#NULL!	#NULL!	#NULL!	#NULL!
1062	#NULL!	2	#NULL!	#NULL!	#NULL!	#NULL!	2	1	2	2	#NULL!	#NULL!	#NULL!	#NULL!	#NULL!	#NULL!	#NULL!	#NULL!	#NULL!	#NULL!	#NULL!	#NULL!	#NULL!	#NULL!	#NULL!	#NULL!	#NULL!	#NULL!	#NULL!	#NULL!	#NULL!	#NULL!	#NULL!	#NULL!	#NULL!	#NULL!	#NULL!	#NULL!	#NULL!	#NULL!	#NULL!	#NULL!	#NULL!	#NULL!	#NULL!	#NULL!	#NULL!	#NULL!	#NULL!
1065	#NULL!	2	#NULL!	#NULL!	#NULL!	#NULL!	2	1	1	1	#NULL!	#NULL!	#NULL!	#NULL!	#NULL!	#NULL!	#NULL!	#NULL!	#NULL!	#NULL!	#NULL!	#NULL!	#NULL!	#NULL!	#NULL!	#NULL!	#NULL!	#NULL!	#NULL!	#NULL!	#NULL!	#NULL!	#NULL!	#NULL!	#NULL!	#NULL!	#NULL!	#NULL!	#NULL!	#NULL!	#NULL!	#NULL!	#NULL!	#NULL!	#NULL!	#NULL!	#NULL!	#NULL!	#NULL!
1066	#NULL!	2	#NULL!	#NULL!	#NULL!	#NULL!	2	1	2	1	#NULL!	#NULL!	#NULL!	#NULL!	#NULL!	#NULL!	#NULL!	#NULL!	#NULL!	#NULL!	#NULL!	#NULL!	#NULL!	#NULL!	#NULL!	#NULL!	#NULL!	#NULL!	#NULL!	#NULL!	#NULL!	#NULL!	#NULL!	#NULL!	#NULL!	#NULL!	#NULL!	#NULL!	#NULL!	#NULL!	#NULL!	#NULL!	#NULL!	#NULL!	#NULL!	#NULL!	#NULL!	#NULL!	#NULL!
1069	#NULL!	2	#NULL!	#NULL!	#NULL!	#NULL!	1	1	2	2	#NULL!	#NULL!	#NULL!	#NULL!	#NULL!	#NULL!	#NULL!	#NULL!	#NULL!	#NULL!	#NULL!	#NULL!	#NULL!	#NULL!	#NULL!	#NULL!	#NULL!	#NULL!	#NULL!	#NULL!	#NULL!	#NULL!	#NULL!	#NULL!	#NULL!	#NULL!	#NULL!	#NULL!	#NULL!	#NULL!	#NULL!	#NULL!	#NULL!	#NULL!	#NULL!	#NULL!	#NULL!	#NULL!	#NULL!
1070	#NULL!	2	#NULL!	#NULL!	#NULL!	#NULL!	1	1	1	2	#NULL!	#NULL!	#NULL!	#NULL!	#NULL!	#NULL!	#NULL!	#NULL!	#NULL!	#NULL!	#NULL!	#NULL!	#NULL!	#NULL!	#NULL!	#NULL!	#NULL!	#NULL!	#NULL!	#NULL!	#NULL!	#NULL!	#NULL!	#NULL!	#NULL!	#NULL!	#NULL!	#NULL!	#NULL!	#NULL!	#NULL!	#NULL!	#NULL!	#NULL!	#NULL!	#NULL!	#NULL!	#NULL!	#NULL!
1073	#NULL!	2	#NULL!	#NULL!	#NULL!	#NULL!	2	1	1	6	#NULL!	#NULL!	#NULL!	#NULL!	#NULL!	#NULL!	#NULL!	#NULL!	#NULL!	#NULL!	#NULL!	#NULL!	#NULL!	#NULL!	#NULL!	#NULL!	#NULL!	#NULL!	#NULL!	#NULL!	#NULL!	#NULL!	#NULL!	#NULL!	#NULL!	#NULL!	#NULL!	#NULL!	#NULL!	#NULL!	#NULL!	#NULL!	#NULL!	#NULL!	#NULL!	#NULL!	#NULL!	#NULL!	#NULL!
1074	#NULL!	2	#NULL!	#NULL!	#NULL!	#NULL!	1	1	2	2	#NULL!	#NULL!	#NULL!	#NULL!	#NULL!	#NULL!	#NULL!	#NULL!	#NULL!	#NULL!	#NULL!	#NULL!	#NULL!	#NULL!	#NULL!	#NULL!	#NULL!	#NULL!	#NULL!	#NULL!	#NULL!	#NULL!	#NULL!	#NULL!	#NULL!	#NULL!	#NULL!	#NULL!	#NULL!	#NULL!	#NULL!	#NULL!	#NULL!	#NULL!	#NULL!	#NULL!	#NULL!	#NULL!	#NULL!
1079	#NULL!	2	#NULL!	#NULL!	#NULL!	#NULL!	1	1	1	1	#NULL!	#NULL!	#NULL!	#NULL!	#NULL!	#NULL!	#NULL!	#NULL!	#NULL!	#NULL!	#NULL!	#NULL!	#NULL!	#NULL!	#NULL!	#NULL!	#NULL!	#NULL!	#NULL!	#NULL!	#NULL!	#NULL!	#NULL!	#NULL!	#NULL!	#NULL!	#NULL!	#NULL!	#NULL!	#NULL!	#NULL!	#NULL!	#NULL!	#NULL!	#NULL!	#NULL!	#NULL!	#NULL!	#NULL!
1080	#NULL!	2	#NULL!	#NULL!	#NULL!	#NULL!	2	1	2	1	#NULL!	#NULL!	#NULL!	#NULL!	#NULL!	#NULL!	#NULL!	#NULL!	#NULL!	#NULL!	#NULL!	#NULL!	#NULL!	#NULL!	#NULL!	#NULL!	#NULL!	#NULL!	#NULL!	#NULL!	#NULL!	#NULL!	#NULL!	#NULL!	#NULL!	#NULL!	#NULL!	#NULL!	#NULL!	#NULL!	#NULL!	#NULL!	#NULL!	#NULL!	#NULL!	#NULL!	#NULL!	#NULL!	#NULL!
1083	#NULL!	2	#NULL!	#NULL!	#NULL!	#NULL!	2	1	1	1	#NULL!	#NULL!	#NULL!	#NULL!	#NULL!	#NULL!	#NULL!	#NULL!	#NULL!	#NULL!	#NULL!	#NULL!	#NULL!	#NULL!	#NULL!	#NULL!	#NULL!	#NULL!	#NULL!	#NULL!	#NULL!	#NULL!	#NULL!	#NULL!	#NULL!	#NULL!	#NULL!	#NULL!	#NULL!	#NULL!	#NULL!	#NULL!	#NULL!	#NULL!	#NULL!	#NULL!	#NULL!	#NULL!	#NULL!
1084	#NULL!	2	#NULL!	#NULL!	#NULL!	#NULL!	2	1	1	2	#NULL!	#NULL!	#NULL!	#NULL!	#NULL!	#NULL!	#NULL!	#NULL!	#NULL!	#NULL!	#NULL!	#NULL!	#NULL!	#NULL!	#NULL!	#NULL!	#NULL!	#NULL!	#NULL!	#NULL!	#NULL!	#NULL!	#NULL!	#NULL!	#NULL!	#NULL!	#NULL!	#NULL!	#NULL!	#NULL!	#NULL!	#NULL!	#NULL!	#NULL!	#NULL!	#NULL!	#NULL!	#NULL!	#NULL!
1085	#NULL!	2	#NULL!	#NULL!	#NULL!	#NULL!	1	1	3	2	#NULL!	#NULL!	#NULL!	#NULL!	#NULL!	#NULL!	#NULL!	#NULL!	#NULL!	#NULL!	#NULL!	#NULL!	#NULL!	#NULL!	#NULL!	#NULL!	#NULL!	#NULL!	#NULL!	#NULL!	#NULL!	#NULL!	#NULL!	#NULL!	#NULL!	#NULL!	#NULL!	#NULL!	#NULL!	#NULL!	#NULL!	#NULL!	#NULL!	#NULL!	#NULL!	#NULL!	#NULL!	#NULL!	#NULL!
1092	#NULL!	2	#NULL!	#NULL!	#NULL!	#NULL!	2	1	3	99	#NULL!	#NULL!	#NULL!	#NULL!	#NULL!	#NULL!	#NULL!	#NULL!	#NULL!	#NULL!	#NULL!	#NULL!	#NULL!	#NULL!	#NULL!	#NULL!	#NULL!	#NULL!	#NULL!	#NULL!	#NULL!	#NULL!	#NULL!	#NULL!	#NULL!	#NULL!	#NULL!	#NULL!	#NULL!	#NULL!	#NULL!	#NULL!	#NULL!	#NULL!	#NULL!	#NULL!	#NULL!	#NULL!	#NULL!
1106	#NULL!	2	#NULL!	#NULL!	#NULL!	#NULL!	2	1	1	99	#NULL!	#NULL!	#NULL!	#NULL!	#NULL!	#NULL!	#NULL!	#NULL!	#NULL!	#NULL!	#NULL!	#NULL!	#NULL!	#NULL!	#NULL!	#NULL!	#NULL!	#NULL!	#NULL!	#NULL!	#NULL!	#NULL!	#NULL!	#NULL!	#NULL!	#NULL!	#NULL!	#NULL!	#NULL!	#NULL!	#NULL!	#NULL!	#NULL!	#NULL!	#NULL!	#NULL!	#NULL!	#NULL!	#NULL!
1107	#NULL!	2	#NULL!	#NULL!	#NULL!	#NULL!	2	1	2	1	#NULL!	#NULL!	#NULL!	#NULL!	#NULL!	#NULL!	#NULL!	#NULL!	#NULL!	#NULL!	#NULL!	#NULL!	#NULL!	#NULL!	#NULL!	#NULL!	#NULL!	#NULL!	#NULL!	#NULL!	#NULL!	#NULL!	#NULL!	#NULL!	#NULL!	#NULL!	#NULL!	#NULL!	#NULL!	#NULL!	#NULL!	#NULL!	#NULL!	#NULL!	#NULL!	#NULL!	#NULL!	#NULL!	#NULL!
1108	#NULL!	2	#NULL!	#NULL!	#NULL!	#NULL!	2	1	2	1	#NULL!	#NULL!	#NULL!	#NULL!	#NULL!	#NULL!	#NULL!	#NULL!	#NULL!	#NULL!	#NULL!	#NULL!	#NULL!	#NULL!	#NULL!	#NULL!	#NULL!	#NULL!	#NULL!	#NULL!	#NULL!	#NULL!	#NULL!	#NULL!	#NULL!	#NULL!	#NULL!	#NULL!	#NULL!	#NULL!	#NULL!	#NULL!	#NULL!	#NULL!	#NULL!	#NULL!	#NULL!	#NULL!	#NULL!
1109	#NULL!	2	#NULL!	#NULL!	#NULL!	#NULL!	1	1	2	5	#NULL!	#NULL!	#NULL!	#NULL!	#NULL!	#NULL!	#NULL!	#NULL!	#NULL!	#NULL!	#NULL!	#NULL!	#NULL!	#NULL!	#NULL!	#NULL!	#NULL!	#NULL!	#NULL!	#NULL!	#NULL!	#NULL!	#NULL!	#NULL!	#NULL!	#NULL!	#NULL!	#NULL!	#NULL!	#NULL!	#NULL!	#NULL!	#NULL!	#NULL!	#NULL!	#NULL!	#NULL!	#NULL!	#NULL!
1112	#NULL!	2	#NULL!	#NULL!	#NULL!	#NULL!	1	1	3	2	#NULL!	#NULL!	#NULL!	#NULL!	#NULL!	#NULL!	#NULL!	#NULL!	#NULL!	#NULL!	#NULL!	#NULL!	#NULL!	#NULL!	#NULL!	#NULL!	#NULL!	#NULL!	#NULL!	#NULL!	#NULL!	#NULL!	#NULL!	#NULL!	#NULL!	#NULL!	#NULL!	#NULL!	#NULL!	#NULL!	#NULL!	#NULL!	#NULL!	#NULL!	#NULL!	#NULL!	#NULL!	#NULL!	#NULL!
1113	#NULL!	2	#NULL!	#NULL!	#NULL!	#NULL!	1	1	1	99	#NULL!	#NULL!	#NULL!	#NULL!	#NULL!	#NULL!	#NULL!	#NULL!	#NULL!	#NULL!	#NULL!	#NULL!	#NULL!	#NULL!	#NULL!	#NULL!	#NULL!	#NULL!	#NULL!	#NULL!	#NULL!	#NULL!	#NULL!	#NULL!	#NULL!	#NULL!	#NULL!	#NULL!	#NULL!	#NULL!	#NULL!	#NULL!	#NULL!	#NULL!	#NULL!	#NULL!	#NULL!	#NULL!	#NULL!
1116	#NULL!	2	#NULL!	#NULL!	#NULL!	#NULL!	1	1	2	2	#NULL!	#NULL!	#NULL!	#NULL!	#NULL!	#NULL!	#NULL!	#NULL!	#NULL!	#NULL!	#NULL!	#NULL!	#NULL!	#NULL!	#NULL!	#NULL!	#NULL!	#NULL!	#NULL!	#NULL!	#NULL!	#NULL!	#NULL!	#NULL!	#NULL!	#NULL!	#NULL!	#NULL!	#NULL!	#NULL!	#NULL!	#NULL!	#NULL!	#NULL!	#NULL!	#NULL!	#NULL!	#NULL!	#NULL!
1117	#NULL!	2	#NULL!	#NULL!	#NULL!	#NULL!	1	1	1	99	#NULL!	#NULL!	#NULL!	#NULL!	#NULL!	#NULL!	#NULL!	#NULL!	#NULL!	#NULL!	#NULL!	#NULL!	#NULL!	#NULL!	#NULL!	#NULL!	#NULL!	#NULL!	#NULL!	#NULL!	#NULL!	#NULL!	#NULL!	#NULL!	#NULL!	#NULL!	#NULL!	#NULL!	#NULL!	#NULL!	#NULL!	#NULL!	#NULL!	#NULL!	#NULL!	#NULL!	#NULL!	#NULL!	#NULL!
1125	#NULL!	2	#NULL!	#NULL!	#NULL!	#NULL!	2	1	2	5	#NULL!	#NULL!	#NULL!	#NULL!	#NULL!	#NULL!	#NULL!	#NULL!	#NULL!	#NULL!	#NULL!	#NULL!	#NULL!	#NULL!	#NULL!	#NULL!	#NULL!	#NULL!	#NULL!	#NULL!	#NULL!	#NULL!	#NULL!	#NULL!	#NULL!	#NULL!	#NULL!	#NULL!	#NULL!	#NULL!	#NULL!	#NULL!	#NULL!	#NULL!	#NULL!	#NULL!	#NULL!	#NULL!	#NULL!
1133	#NULL!	2	#NULL!	#NULL!	#NULL!	#NULL!	1	1	2	2	#NULL!	#NULL!	#NULL!	#NULL!	#NULL!	#NULL!	#NULL!	#NULL!	#NULL!	#NULL!	#NULL!	#NULL!	#NULL!	#NULL!	#NULL!	#NULL!	#NULL!	#NULL!	#NULL!	#NULL!	#NULL!	#NULL!	#NULL!	#NULL!	#NULL!	#NULL!	#NULL!	#NULL!	#NULL!	#NULL!	#NULL!	#NULL!	#NULL!	#NULL!	#NULL!	#NULL!	#NULL!	#NULL!	#NULL!
1134	#NULL!	2	#NULL!	#NULL!	#NULL!	#NULL!	2	1	2	5	#NULL!	#NULL!	#NULL!	#NULL!	#NULL!	#NULL!	#NULL!	#NULL!	#NULL!	#NULL!	#NULL!	#NULL!	#NULL!	#NULL!	#NULL!	#NULL!	#NULL!	#NULL!	#NULL!	#NULL!	#NULL!	#NULL!	#NULL!	#NULL!	#NULL!	#NULL!	#NULL!	#NULL!	#NULL!	#NULL!	#NULL!	#NULL!	#NULL!	#NULL!	#NULL!	#NULL!	#NULL!	#NULL!	#NULL!
1137	#NULL!	2	#NULL!	#NULL!	#NULL!	#NULL!	2	1	2	1	#NULL!	#NULL!	#NULL!	#NULL!	#NULL!	#NULL!	#NULL!	#NULL!	#NULL!	#NULL!	#NULL!	#NULL!	#NULL!	#NULL!	#NULL!	#NULL!	#NULL!	#NULL!	#NULL!	#NULL!	#NULL!	#NULL!	#NULL!	#NULL!	#NULL!	#NULL!	#NULL!	#NULL!	#NULL!	#NULL!	#NULL!	#NULL!	#NULL!	#NULL!	#NULL!	#NULL!	#NULL!	#NULL!	#NULL!
1139	#NULL!	2	#NULL!	#NULL!	#NULL!	#NULL!	1	1	2	2	#NULL!	#NULL!	#NULL!	#NULL!	#NULL!	#NULL!	#NULL!	#NULL!	#NULL!	#NULL!	#NULL!	#NULL!	#NULL!	#NULL!	#NULL!	#NULL!	#NULL!	#NULL!	#NULL!	#NULL!	#NULL!	#NULL!	#NULL!	#NULL!	#NULL!	#NULL!	#NULL!	#NULL!	#NULL!	#NULL!	#NULL!	#NULL!	#NULL!	#NULL!	#NULL!	#NULL!	#NULL!	#NULL!	#NULL!
1140	#NULL!	2	#NULL!	#NULL!	#NULL!	#NULL!	1	1	2	99	#NULL!	#NULL!	#NULL!	#NULL!	#NULL!	#NULL!	#NULL!	#NULL!	#NULL!	#NULL!	#NULL!	#NULL!	#NULL!	#NULL!	#NULL!	#NULL!	#NULL!	#NULL!	#NULL!	#NULL!	#NULL!	#NULL!	#NULL!	#NULL!	#NULL!	#NULL!	#NULL!	#NULL!	#NULL!	#NULL!	#NULL!	#NULL!	#NULL!	#NULL!	#NULL!	#NULL!	#NULL!	#NULL!	#NULL!
1141	#NULL!	2	#NULL!	#NULL!	#NULL!	#NULL!	2	1	1	5	#NULL!	#NULL!	#NULL!	#NULL!	#NULL!	#NULL!	#NULL!	#NULL!	#NULL!	#NULL!	#NULL!	#NULL!	#NULL!	#NULL!	#NULL!	#NULL!	#NULL!	#NULL!	#NULL!	#NULL!	#NULL!	#NULL!	#NULL!	#NULL!	#NULL!	#NULL!	#NULL!	#NULL!	#NULL!	#NULL!	#NULL!	#NULL!	#NULL!	#NULL!	#NULL!	#NULL!	#NULL!	#NULL!	#NULL!
1143	#NULL!	2	#NULL!	#NULL!	#NULL!	#NULL!	1	1	1	1	#NULL!	#NULL!	#NULL!	#NULL!	#NULL!	#NULL!	#NULL!	#NULL!	#NULL!	#NULL!	#NULL!	#NULL!	#NULL!	#NULL!	#NULL!	#NULL!	#NULL!	#NULL!	#NULL!	#NULL!	#NULL!	#NULL!	#NULL!	#NULL!	#NULL!	#NULL!	#NULL!	#NULL!	#NULL!	#NULL!	#NULL!	#NULL!	#NULL!	#NULL!	#NULL!	#NULL!	#NULL!	#NULL!	#NULL!
1145	#NULL!	2	#NULL!	#NULL!	#NULL!	#NULL!	2	1	1	1	#NULL!	#NULL!	#NULL!	#NULL!	#NULL!	#NULL!	#NULL!	#NULL!	#NULL!	#NULL!	#NULL!	#NULL!	#NULL!	#NULL!	#NULL!	#NULL!	#NULL!	#NULL!	#NULL!	#NULL!	#NULL!	#NULL!	#NULL!	#NULL!	#NULL!	#NULL!	#NULL!	#NULL!	#NULL!	#NULL!	#NULL!	#NULL!	#NULL!	#NULL!	#NULL!	#NULL!	#NULL!	#NULL!	#NULL!
1147	#NULL!	2	#NULL!	#NULL!	#NULL!	#NULL!	2	1	2	2	#NULL!	#NULL!	#NULL!	#NULL!	#NULL!	#NULL!	#NULL!	#NULL!	#NULL!	#NULL!	#NULL!	#NULL!	#NULL!	#NULL!	#NULL!	#NULL!	#NULL!	#NULL!	#NULL!	#NULL!	#NULL!	#NULL!	#NULL!	#NULL!	#NULL!	#NULL!	#NULL!	#NULL!	#NULL!	#NULL!	#NULL!	#NULL!	#NULL!	#NULL!	#NULL!	#NULL!	#NULL!	#NULL!	#NULL!
1151	#NULL!	2	#NULL!	#NULL!	#NULL!	#NULL!	1	1	3	6	#NULL!	#NULL!	#NULL!	#NULL!	#NULL!	#NULL!	#NULL!	#NULL!	#NULL!	#NULL!	#NULL!	#NULL!	#NULL!	#NULL!	#NULL!	#NULL!	#NULL!	#NULL!	#NULL!	#NULL!	#NULL!	#NULL!	#NULL!	#NULL!	#NULL!	#NULL!	#NULL!	#NULL!	#NULL!	#NULL!	#NULL!	#NULL!	#NULL!	#NULL!	#NULL!	#NULL!	#NULL!	#NULL!	#NULL!
1154	#NULL!	2	#NULL!	#NULL!	#NULL!	#NULL!	2	1	1	1	#NULL!	#NULL!	#NULL!	#NULL!	#NULL!	#NULL!	#NULL!	#NULL!	#NULL!	#NULL!	#NULL!	#NULL!	#NULL!	#NULL!	#NULL!	#NULL!	#NULL!	#NULL!	#NULL!	#NULL!	#NULL!	#NULL!	#NULL!	#NULL!	#NULL!	#NULL!	#NULL!	#NULL!	#NULL!	#NULL!	#NULL!	#NULL!	#NULL!	#NULL!	#NULL!	#NULL!	#NULL!	#NULL!	#NULL!
1155	#NULL!	2	#NULL!	#NULL!	#NULL!	#NULL!	2	1	1	2	#NULL!	#NULL!	#NULL!	#NULL!	#NULL!	#NULL!	#NULL!	#NULL!	#NULL!	#NULL!	#NULL!	#NULL!	#NULL!	#NULL!	#NULL!	#NULL!	#NULL!	#NULL!	#NULL!	#NULL!	#NULL!	#NULL!	#NULL!	#NULL!	#NULL!	#NULL!	#NULL!	#NULL!	#NULL!	#NULL!	#NULL!	#NULL!	#NULL!	#NULL!	#NULL!	#NULL!	#NULL!	#NULL!	#NULL!
1156	#NULL!	2	#NULL!	#NULL!	#NULL!	#NULL!	1	1	2	5	#NULL!	#NULL!	#NULL!	#NULL!	#NULL!	#NULL!	#NULL!	#NULL!	#NULL!	#NULL!	#NULL!	#NULL!	#NULL!	#NULL!	#NULL!	#NULL!	#NULL!	#NULL!	#NULL!	#NULL!	#NULL!	#NULL!	#NULL!	#NULL!	#NULL!	#NULL!	#NULL!	#NULL!	#NULL!	#NULL!	#NULL!	#NULL!	#NULL!	#NULL!	#NULL!	#NULL!	#NULL!	#NULL!	#NULL!
1158	#NULL!	2	#NULL!	#NULL!	#NULL!	#NULL!	2	1	2	1	#NULL!	#NULL!	#NULL!	#NULL!	#NULL!	#NULL!	#NULL!	#NULL!	#NULL!	#NULL!	#NULL!	#NULL!	#NULL!	#NULL!	#NULL!	#NULL!	#NULL!	#NULL!	#NULL!	#NULL!	#NULL!	#NULL!	#NULL!	#NULL!	#NULL!	#NULL!	#NULL!	#NULL!	#NULL!	#NULL!	#NULL!	#NULL!	#NULL!	#NULL!	#NULL!	#NULL!	#NULL!	#NULL!	#NULL!
1159	#NULL!	2	#NULL!	#NULL!	#NULL!	#NULL!	2	1	1	6	#NULL!	#NULL!	#NULL!	#NULL!	#NULL!	#NULL!	#NULL!	#NULL!	#NULL!	#NULL!	#NULL!	#NULL!	#NULL!	#NULL!	#NULL!	#NULL!	#NULL!	#NULL!	#NULL!	#NULL!	#NULL!	#NULL!	#NULL!	#NULL!	#NULL!	#NULL!	#NULL!	#NULL!	#NULL!	#NULL!	#NULL!	#NULL!	#NULL!	#NULL!	#NULL!	#NULL!	#NULL!	#NULL!	#NULL!
1160	#NULL!	2	#NULL!	#NULL!	#NULL!	#NULL!	2	1	2	2	#NULL!	#NULL!	#NULL!	#NULL!	#NULL!	#NULL!	#NULL!	#NULL!	#NULL!	#NULL!	#NULL!	#NULL!	#NULL!	#NULL!	#NULL!	#NULL!	#NULL!	#NULL!	#NULL!	#NULL!	#NULL!	#NULL!	#NULL!	#NULL!	#NULL!	#NULL!	#NULL!	#NULL!	#NULL!	#NULL!	#NULL!	#NULL!	#NULL!	#NULL!	#NULL!	#NULL!	#NULL!	#NULL!	#NULL!
1162	#NULL!	2	#NULL!	#NULL!	#NULL!	#NULL!	2	1	2	1	#NULL!	#NULL!	#NULL!	#NULL!	#NULL!	#NULL!	#NULL!	#NULL!	#NULL!	#NULL!	#NULL!	#NULL!	#NULL!	#NULL!	#NULL!	#NULL!	#NULL!	#NULL!	#NULL!	#NULL!	#NULL!	#NULL!	#NULL!	#NULL!	#NULL!	#NULL!	#NULL!	#NULL!	#NULL!	#NULL!	#NULL!	#NULL!	#NULL!	#NULL!	#NULL!	#NULL!	#NULL!	#NULL!	#NULL!
1163	#NULL!	2	#NULL!	#NULL!	#NULL!	#NULL!	2	1	1	5	#NULL!	#NULL!	#NULL!	#NULL!	#NULL!	#NULL!	#NULL!	#NULL!	#NULL!	#NULL!	#NULL!	#NULL!	#NULL!	#NULL!	#NULL!	#NULL!	#NULL!	#NULL!	#NULL!	#NULL!	#NULL!	#NULL!	#NULL!	#NULL!	#NULL!	#NULL!	#NULL!	#NULL!	#NULL!	#NULL!	#NULL!	#NULL!	#NULL!	#NULL!	#NULL!	#NULL!	#NULL!	#NULL!	#NULL!
1164	#NULL!	2	#NULL!	#NULL!	#NULL!	#NULL!	2	1	2	1	#NULL!	#NULL!	#NULL!	#NULL!	#NULL!	#NULL!	#NULL!	#NULL!	#NULL!	#NULL!	#NULL!	#NULL!	#NULL!	#NULL!	#NULL!	#NULL!	#NULL!	#NULL!	#NULL!	#NULL!	#NULL!	#NULL!	#NULL!	#NULL!	#NULL!	#NULL!	#NULL!	#NULL!	#NULL!	#NULL!	#NULL!	#NULL!	#NULL!	#NULL!	#NULL!	#NULL!	#NULL!	#NULL!	#NULL!
1165	#NULL!	2	#NULL!	#NULL!	#NULL!	#NULL!	2	1	2	6	#NULL!	#NULL!	#NULL!	#NULL!	#NULL!	#NULL!	#NULL!	#NULL!	#NULL!	#NULL!	#NULL!	#NULL!	#NULL!	#NULL!	#NULL!	#NULL!	#NULL!	#NULL!	#NULL!	#NULL!	#NULL!	#NULL!	#NULL!	#NULL!	#NULL!	#NULL!	#NULL!	#NULL!	#NULL!	#NULL!	#NULL!	#NULL!	#NULL!	#NULL!	#NULL!	#NULL!	#NULL!	#NULL!	#NULL!
1166	#NULL!	2	#NULL!	#NULL!	#NULL!	#NULL!	2	1	2	2	#NULL!	#NULL!	#NULL!	#NULL!	#NULL!	#NULL!	#NULL!	#NULL!	#NULL!	#NULL!	#NULL!	#NULL!	#NULL!	#NULL!	#NULL!	#NULL!	#NULL!	#NULL!	#NULL!	#NULL!	#NULL!	#NULL!	#NULL!	#NULL!	#NULL!	#NULL!	#NULL!	#NULL!	#NULL!	#NULL!	#NULL!	#NULL!	#NULL!	#NULL!	#NULL!	#NULL!	#NULL!	#NULL!	#NULL!
1167	#NULL!	2	#NULL!	#NULL!	#NULL!	#NULL!	2	1	1	2	#NULL!	#NULL!	#NULL!	#NULL!	#NULL!	#NULL!	#NULL!	#NULL!	#NULL!	#NULL!	#NULL!	#NULL!	#NULL!	#NULL!	#NULL!	#NULL!	#NULL!	#NULL!	#NULL!	#NULL!	#NULL!	#NULL!	#NULL!	#NULL!	#NULL!	#NULL!	#NULL!	#NULL!	#NULL!	#NULL!	#NULL!	#NULL!	#NULL!	#NULL!	#NULL!	#NULL!	#NULL!	#NULL!	#NULL!
1171	#NULL!	2	#NULL!	#NULL!	#NULL!	#NULL!	2	1	2	2	#NULL!	#NULL!	#NULL!	#NULL!	#NULL!	#NULL!	#NULL!	#NULL!	#NULL!	#NULL!	#NULL!	#NULL!	#NULL!	#NULL!	#NULL!	#NULL!	#NULL!	#NULL!	#NULL!	#NULL!	#NULL!	#NULL!	#NULL!	#NULL!	#NULL!	#NULL!	#NULL!	#NULL!	#NULL!	#NULL!	#NULL!	#NULL!	#NULL!	#NULL!	#NULL!	#NULL!	#NULL!	#NULL!	#NULL!
1172	#NULL!	2	#NULL!	#NULL!	#NULL!	#NULL!	1	1	2	6	#NULL!	#NULL!	#NULL!	#NULL!	#NULL!	#NULL!	#NULL!	#NULL!	#NULL!	#NULL!	#NULL!	#NULL!	#NULL!	#NULL!	#NULL!	#NULL!	#NULL!	#NULL!	#NULL!	#NULL!	#NULL!	#NULL!	#NULL!	#NULL!	#NULL!	#NULL!	#NULL!	#NULL!	#NULL!	#NULL!	#NULL!	#NULL!	#NULL!	#NULL!	#NULL!	#NULL!	#NULL!	#NULL!	#NULL!
1177	#NULL!	2	#NULL!	#NULL!	#NULL!	#NULL!	1	1	2	5	#NULL!	#NULL!	#NULL!	#NULL!	#NULL!	#NULL!	#NULL!	#NULL!	#NULL!	#NULL!	#NULL!	#NULL!	#NULL!	#NULL!	#NULL!	#NULL!	#NULL!	#NULL!	#NULL!	#NULL!	#NULL!	#NULL!	#NULL!	#NULL!	#NULL!	#NULL!	#NULL!	#NULL!	#NULL!	#NULL!	#NULL!	#NULL!	#NULL!	#NULL!	#NULL!	#NULL!	#NULL!	#NULL!	#NULL!
1178	#NULL!	2	#NULL!	#NULL!	#NULL!	#NULL!	2	1	1	6	#NULL!	#NULL!	#NULL!	#NULL!	#NULL!	#NULL!	#NULL!	#NULL!	#NULL!	#NULL!	#NULL!	#NULL!	#NULL!	#NULL!	#NULL!	#NULL!	#NULL!	#NULL!	#NULL!	#NULL!	#NULL!	#NULL!	#NULL!	#NULL!	#NULL!	#NULL!	#NULL!	#NULL!	#NULL!	#NULL!	#NULL!	#NULL!	#NULL!	#NULL!	#NULL!	#NULL!	#NULL!	#NULL!	#NULL!
1179	#NULL!	2	#NULL!	#NULL!	#NULL!	#NULL!	1	1	1	2	#NULL!	#NULL!	#NULL!	#NULL!	#NULL!	#NULL!	#NULL!	#NULL!	#NULL!	#NULL!	#NULL!	#NULL!	#NULL!	#NULL!	#NULL!	#NULL!	#NULL!	#NULL!	#NULL!	#NULL!	#NULL!	#NULL!	#NULL!	#NULL!	#NULL!	#NULL!	#NULL!	#NULL!	#NULL!	#NULL!	#NULL!	#NULL!	#NULL!	#NULL!	#NULL!	#NULL!	#NULL!	#NULL!	#NULL!
1182	#NULL!	2	#NULL!	#NULL!	#NULL!	#NULL!	2	1	1	2	#NULL!	#NULL!	#NULL!	#NULL!	#NULL!	#NULL!	#NULL!	#NULL!	#NULL!	#NULL!	#NULL!	#NULL!	#NULL!	#NULL!	#NULL!	#NULL!	#NULL!	#NULL!	#NULL!	#NULL!	#NULL!	#NULL!	#NULL!	#NULL!	#NULL!	#NULL!	#NULL!	#NULL!	#NULL!	#NULL!	#NULL!	#NULL!	#NULL!	#NULL!	#NULL!	#NULL!	#NULL!	#NULL!	#NULL!
1185	#NULL!	2	#NULL!	#NULL!	#NULL!	#NULL!	1	1	1	2	#NULL!	#NULL!	#NULL!	#NULL!	#NULL!	#NULL!	#NULL!	#NULL!	#NULL!	#NULL!	#NULL!	#NULL!	#NULL!	#NULL!	#NULL!	#NULL!	#NULL!	#NULL!	#NULL!	#NULL!	#NULL!	#NULL!	#NULL!	#NULL!	#NULL!	#NULL!	#NULL!	#NULL!	#NULL!	#NULL!	#NULL!	#NULL!	#NULL!	#NULL!	#NULL!	#NULL!	#NULL!	#NULL!	#NULL!
1186	#NULL!	2	#NULL!	#NULL!	#NULL!	#NULL!	2	1	1	6	#NULL!	#NULL!	#NULL!	#NULL!	#NULL!	#NULL!	#NULL!	#NULL!	#NULL!	#NULL!	#NULL!	#NULL!	#NULL!	#NULL!	#NULL!	#NULL!	#NULL!	#NULL!	#NULL!	#NULL!	#NULL!	#NULL!	#NULL!	#NULL!	#NULL!	#NULL!	#NULL!	#NULL!	#NULL!	#NULL!	#NULL!	#NULL!	#NULL!	#NULL!	#NULL!	#NULL!	#NULL!	#NULL!	#NULL!
1187	#NULL!	2	#NULL!	#NULL!	#NULL!	#NULL!	2	1	2	2	#NULL!	#NULL!	#NULL!	#NULL!	#NULL!	#NULL!	#NULL!	#NULL!	#NULL!	#NULL!	#NULL!	#NULL!	#NULL!	#NULL!	#NULL!	#NULL!	#NULL!	#NULL!	#NULL!	#NULL!	#NULL!	#NULL!	#NULL!	#NULL!	#NULL!	#NULL!	#NULL!	#NULL!	#NULL!	#NULL!	#NULL!	#NULL!	#NULL!	#NULL!	#NULL!	#NULL!	#NULL!	#NULL!	#NULL!
1188	#NULL!	2	#NULL!	#NULL!	#NULL!	#NULL!	2	1	2	2	#NULL!	#NULL!	#NULL!	#NULL!	#NULL!	#NULL!	#NULL!	#NULL!	#NULL!	#NULL!	#NULL!	#NULL!	#NULL!	#NULL!	#NULL!	#NULL!	#NULL!	#NULL!	#NULL!	#NULL!	#NULL!	#NULL!	#NULL!	#NULL!	#NULL!	#NULL!	#NULL!	#NULL!	#NULL!	#NULL!	#NULL!	#NULL!	#NULL!	#NULL!	#NULL!	#NULL!	#NULL!	#NULL!	#NULL!
1192	#NULL!	2	#NULL!	#NULL!	#NULL!	#NULL!	2	1	1	1	#NULL!	#NULL!	#NULL!	#NULL!	#NULL!	#NULL!	#NULL!	#NULL!	#NULL!	#NULL!	#NULL!	#NULL!	#NULL!	#NULL!	#NULL!	#NULL!	#NULL!	#NULL!	#NULL!	#NULL!	#NULL!	#NULL!	#NULL!	#NULL!	#NULL!	#NULL!	#NULL!	#NULL!	#NULL!	#NULL!	#NULL!	#NULL!	#NULL!	#NULL!	#NULL!	#NULL!	#NULL!	#NULL!	#NULL!
1197	#NULL!	2	#NULL!	#NULL!	#NULL!	#NULL!	2	1	2	5	#NULL!	#NULL!	#NULL!	#NULL!	#NULL!	#NULL!	#NULL!	#NULL!	#NULL!	#NULL!	#NULL!	#NULL!	#NULL!	#NULL!	#NULL!	#NULL!	#NULL!	#NULL!	#NULL!	#NULL!	#NULL!	#NULL!	#NULL!	#NULL!	#NULL!	#NULL!	#NULL!	#NULL!	#NULL!	#NULL!	#NULL!	#NULL!	#NULL!	#NULL!	#NULL!	#NULL!	#NULL!	#NULL!	#NULL!
1200	#NULL!	2	#NULL!	#NULL!	#NULL!	#NULL!	2	1	1	2	#NULL!	#NULL!	#NULL!	#NULL!	#NULL!	#NULL!	#NULL!	#NULL!	#NULL!	#NULL!	#NULL!	#NULL!	#NULL!	#NULL!	#NULL!	#NULL!	#NULL!	#NULL!	#NULL!	#NULL!	#NULL!	#NULL!	#NULL!	#NULL!	#NULL!	#NULL!	#NULL!	#NULL!	#NULL!	#NULL!	#NULL!	#NULL!	#NULL!	#NULL!	#NULL!	#NULL!	#NULL!	#NULL!	#NULL!
1202	#NULL!	2	#NULL!	#NULL!	#NULL!	#NULL!	2	1	1	1	#NULL!	#NULL!	#NULL!	#NULL!	#NULL!	#NULL!	#NULL!	#NULL!	#NULL!	#NULL!	#NULL!	#NULL!	#NULL!	#NULL!	#NULL!	#NULL!	#NULL!	#NULL!	#NULL!	#NULL!	#NULL!	#NULL!	#NULL!	#NULL!	#NULL!	#NULL!	#NULL!	#NULL!	#NULL!	#NULL!	#NULL!	#NULL!	#NULL!	#NULL!	#NULL!	#NULL!	#NULL!	#NULL!	#NULL!
1203	#NULL!	2	#NULL!	#NULL!	#NULL!	#NULL!	1	1	1	2	#NULL!	#NULL!	#NULL!	#NULL!	#NULL!	#NULL!	#NULL!	#NULL!	#NULL!	#NULL!	#NULL!	#NULL!	#NULL!	#NULL!	#NULL!	#NULL!	#NULL!	#NULL!	#NULL!	#NULL!	#NULL!	#NULL!	#NULL!	#NULL!	#NULL!	#NULL!	#NULL!	#NULL!	#NULL!	#NULL!	#NULL!	#NULL!	#NULL!	#NULL!	#NULL!	#NULL!	#NULL!	#NULL!	#NULL!
1211	#NULL!	2	#NULL!	#NULL!	#NULL!	#NULL!	2	1	3	1	#NULL!	#NULL!	#NULL!	#NULL!	#NULL!	#NULL!	#NULL!	#NULL!	#NULL!	#NULL!	#NULL!	#NULL!	#NULL!	#NULL!	#NULL!	#NULL!	#NULL!	#NULL!	#NULL!	#NULL!	#NULL!	#NULL!	#NULL!	#NULL!	#NULL!	#NULL!	#NULL!	#NULL!	#NULL!	#NULL!	#NULL!	#NULL!	#NULL!	#NULL!	#NULL!	#NULL!	#NULL!	#NULL!	#NULL!
1213	#NULL!	2	#NULL!	#NULL!	#NULL!	#NULL!	2	1	1	2	#NULL!	#NULL!	#NULL!	#NULL!	#NULL!	#NULL!	#NULL!	#NULL!	#NULL!	#NULL!	#NULL!	#NULL!	#NULL!	#NULL!	#NULL!	#NULL!	#NULL!	#NULL!	#NULL!	#NULL!	#NULL!	#NULL!	#NULL!	#NULL!	#NULL!	#NULL!	#NULL!	#NULL!	#NULL!	#NULL!	#NULL!	#NULL!	#NULL!	#NULL!	#NULL!	#NULL!	#NULL!	#NULL!	#NULL!
1214	#NULL!	2	#NULL!	#NULL!	#NULL!	#NULL!	1	1	2	2	#NULL!	#NULL!	#NULL!	#NULL!	#NULL!	#NULL!	#NULL!	#NULL!	#NULL!	#NULL!	#NULL!	#NULL!	#NULL!	#NULL!	#NULL!	#NULL!	#NULL!	#NULL!	#NULL!	#NULL!	#NULL!	#NULL!	#NULL!	#NULL!	#NULL!	#NULL!	#NULL!	#NULL!	#NULL!	#NULL!	#NULL!	#NULL!	#NULL!	#NULL!	#NULL!	#NULL!	#NULL!	#NULL!	#NULL!
1217	#NULL!	2	#NULL!	#NULL!	#NULL!	#NULL!	2	1	1	2	#NULL!	#NULL!	#NULL!	#NULL!	#NULL!	#NULL!	#NULL!	#NULL!	#NULL!	#NULL!	#NULL!	#NULL!	#NULL!	#NULL!	#NULL!	#NULL!	#NULL!	#NULL!	#NULL!	#NULL!	#NULL!	#NULL!	#NULL!	#NULL!	#NULL!	#NULL!	#NULL!	#NULL!	#NULL!	#NULL!	#NULL!	#NULL!	#NULL!	#NULL!	#NULL!	#NULL!	#NULL!	#NULL!	#NULL!
1218	#NULL!	2	#NULL!	#NULL!	#NULL!	#NULL!	1	1	2	5	#NULL!	#NULL!	#NULL!	#NULL!	#NULL!	#NULL!	#NULL!	#NULL!	#NULL!	#NULL!	#NULL!	#NULL!	#NULL!	#NULL!	#NULL!	#NULL!	#NULL!	#NULL!	#NULL!	#NULL!	#NULL!	#NULL!	#NULL!	#NULL!	#NULL!	#NULL!	#NULL!	#NULL!	#NULL!	#NULL!	#NULL!	#NULL!	#NULL!	#NULL!	#NULL!	#NULL!	#NULL!	#NULL!	#NULL!
1219	#NULL!	2	#NULL!	#NULL!	#NULL!	#NULL!	2	1	1	5	#NULL!	#NULL!	#NULL!	#NULL!	#NULL!	#NULL!	#NULL!	#NULL!	#NULL!	#NULL!	#NULL!	#NULL!	#NULL!	#NULL!	#NULL!	#NULL!	#NULL!	#NULL!	#NULL!	#NULL!	#NULL!	#NULL!	#NULL!	#NULL!	#NULL!	#NULL!	#NULL!	#NULL!	#NULL!	#NULL!	#NULL!	#NULL!	#NULL!	#NULL!	#NULL!	#NULL!	#NULL!	#NULL!	#NULL!
1221	#NULL!	2	#NULL!	#NULL!	#NULL!	#NULL!	2	1	1	5	#NULL!	#NULL!	#NULL!	#NULL!	#NULL!	#NULL!	#NULL!	#NULL!	#NULL!	#NULL!	#NULL!	#NULL!	#NULL!	#NULL!	#NULL!	#NULL!	#NULL!	#NULL!	#NULL!	#NULL!	#NULL!	#NULL!	#NULL!	#NULL!	#NULL!	#NULL!	#NULL!	#NULL!	#NULL!	#NULL!	#NULL!	#NULL!	#NULL!	#NULL!	#NULL!	#NULL!	#NULL!	#NULL!	#NULL!
1225	#NULL!	2	#NULL!	#NULL!	#NULL!	#NULL!	1	1	1	1	#NULL!	#NULL!	#NULL!	#NULL!	#NULL!	#NULL!	#NULL!	#NULL!	#NULL!	#NULL!	#NULL!	#NULL!	#NULL!	#NULL!	#NULL!	#NULL!	#NULL!	#NULL!	#NULL!	#NULL!	#NULL!	#NULL!	#NULL!	#NULL!	#NULL!	#NULL!	#NULL!	#NULL!	#NULL!	#NULL!	#NULL!	#NULL!	#NULL!	#NULL!	#NULL!	#NULL!	#NULL!	#NULL!	#NULL!
1226	#NULL!	2	#NULL!	#NULL!	#NULL!	#NULL!	2	1	2	1	#NULL!	#NULL!	#NULL!	#NULL!	#NULL!	#NULL!	#NULL!	#NULL!	#NULL!	#NULL!	#NULL!	#NULL!	#NULL!	#NULL!	#NULL!	#NULL!	#NULL!	#NULL!	#NULL!	#NULL!	#NULL!	#NULL!	#NULL!	#NULL!	#NULL!	#NULL!	#NULL!	#NULL!	#NULL!	#NULL!	#NULL!	#NULL!	#NULL!	#NULL!	#NULL!	#NULL!	#NULL!	#NULL!	#NULL!
1227	#NULL!	2	#NULL!	#NULL!	#NULL!	#NULL!	2	1	1	99	#NULL!	#NULL!	#NULL!	#NULL!	#NULL!	#NULL!	#NULL!	#NULL!	#NULL!	#NULL!	#NULL!	#NULL!	#NULL!	#NULL!	#NULL!	#NULL!	#NULL!	#NULL!	#NULL!	#NULL!	#NULL!	#NULL!	#NULL!	#NULL!	#NULL!	#NULL!	#NULL!	#NULL!	#NULL!	#NULL!	#NULL!	#NULL!	#NULL!	#NULL!	#NULL!	#NULL!	#NULL!	#NULL!	#NULL!
1228	#NULL!	2	#NULL!	#NULL!	#NULL!	#NULL!	1	1	2	2	#NULL!	#NULL!	#NULL!	#NULL!	#NULL!	#NULL!	#NULL!	#NULL!	#NULL!	#NULL!	#NULL!	#NULL!	#NULL!	#NULL!	#NULL!	#NULL!	#NULL!	#NULL!	#NULL!	#NULL!	#NULL!	#NULL!	#NULL!	#NULL!	#NULL!	#NULL!	#NULL!	#NULL!	#NULL!	#NULL!	#NULL!	#NULL!	#NULL!	#NULL!	#NULL!	#NULL!	#NULL!	#NULL!	#NULL!
1229	#NULL!	2	#NULL!	#NULL!	#NULL!	#NULL!	1	1	2	2	#NULL!	#NULL!	#NULL!	#NULL!	#NULL!	#NULL!	#NULL!	#NULL!	#NULL!	#NULL!	#NULL!	#NULL!	#NULL!	#NULL!	#NULL!	#NULL!	#NULL!	#NULL!	#NULL!	#NULL!	#NULL!	#NULL!	#NULL!	#NULL!	#NULL!	#NULL!	#NULL!	#NULL!	#NULL!	#NULL!	#NULL!	#NULL!	#NULL!	#NULL!	#NULL!	#NULL!	#NULL!	#NULL!	#NULL!
1231	#NULL!	2	#NULL!	#NULL!	#NULL!	#NULL!	2	1	2	1	#NULL!	#NULL!	#NULL!	#NULL!	#NULL!	#NULL!	#NULL!	#NULL!	#NULL!	#NULL!	#NULL!	#NULL!	#NULL!	#NULL!	#NULL!	#NULL!	#NULL!	#NULL!	#NULL!	#NULL!	#NULL!	#NULL!	#NULL!	#NULL!	#NULL!	#NULL!	#NULL!	#NULL!	#NULL!	#NULL!	#NULL!	#NULL!	#NULL!	#NULL!	#NULL!	#NULL!	#NULL!	#NULL!	#NULL!
1232	#NULL!	2	#NULL!	#NULL!	#NULL!	#NULL!	2	1	1	2	#NULL!	#NULL!	#NULL!	#NULL!	#NULL!	#NULL!	#NULL!	#NULL!	#NULL!	#NULL!	#NULL!	#NULL!	#NULL!	#NULL!	#NULL!	#NULL!	#NULL!	#NULL!	#NULL!	#NULL!	#NULL!	#NULL!	#NULL!	#NULL!	#NULL!	#NULL!	#NULL!	#NULL!	#NULL!	#NULL!	#NULL!	#NULL!	#NULL!	#NULL!	#NULL!	#NULL!	#NULL!	#NULL!	#NULL!
1233	#NULL!	2	#NULL!	#NULL!	#NULL!	#NULL!	1	1	2	1	#NULL!	#NULL!	#NULL!	#NULL!	#NULL!	#NULL!	#NULL!	#NULL!	#NULL!	#NULL!	#NULL!	#NULL!	#NULL!	#NULL!	#NULL!	#NULL!	#NULL!	#NULL!	#NULL!	#NULL!	#NULL!	#NULL!	#NULL!	#NULL!	#NULL!	#NULL!	#NULL!	#NULL!	#NULL!	#NULL!	#NULL!	#NULL!	#NULL!	#NULL!	#NULL!	#NULL!	#NULL!	#NULL!	#NULL!
1235	#NULL!	2	#NULL!	#NULL!	#NULL!	#NULL!	2	1	1	2	#NULL!	#NULL!	#NULL!	#NULL!	#NULL!	#NULL!	#NULL!	#NULL!	#NULL!	#NULL!	#NULL!	#NULL!	#NULL!	#NULL!	#NULL!	#NULL!	#NULL!	#NULL!	#NULL!	#NULL!	#NULL!	#NULL!	#NULL!	#NULL!	#NULL!	#NULL!	#NULL!	#NULL!	#NULL!	#NULL!	#NULL!	#NULL!	#NULL!	#NULL!	#NULL!	#NULL!	#NULL!	#NULL!	#NULL!
1237	#NULL!	2	#NULL!	#NULL!	#NULL!	#NULL!	2	1	2	99	#NULL!	#NULL!	#NULL!	#NULL!	#NULL!	#NULL!	#NULL!	#NULL!	#NULL!	#NULL!	#NULL!	#NULL!	#NULL!	#NULL!	#NULL!	#NULL!	#NULL!	#NULL!	#NULL!	#NULL!	#NULL!	#NULL!	#NULL!	#NULL!	#NULL!	#NULL!	#NULL!	#NULL!	#NULL!	#NULL!	#NULL!	#NULL!	#NULL!	#NULL!	#NULL!	#NULL!	#NULL!	#NULL!	#NULL!
1239	#NULL!	2	#NULL!	#NULL!	#NULL!	#NULL!	2	1	1	99	#NULL!	#NULL!	#NULL!	#NULL!	#NULL!	#NULL!	#NULL!	#NULL!	#NULL!	#NULL!	#NULL!	#NULL!	#NULL!	#NULL!	#NULL!	#NULL!	#NULL!	#NULL!	#NULL!	#NULL!	#NULL!	#NULL!	#NULL!	#NULL!	#NULL!	#NULL!	#NULL!	#NULL!	#NULL!	#NULL!	#NULL!	#NULL!	#NULL!	#NULL!	#NULL!	#NULL!	#NULL!	#NULL!	#NULL!
1240	#NULL!	2	#NULL!	#NULL!	#NULL!	#NULL!	1	1	1	5	#NULL!	#NULL!	#NULL!	#NULL!	#NULL!	#NULL!	#NULL!	#NULL!	#NULL!	#NULL!	#NULL!	#NULL!	#NULL!	#NULL!	#NULL!	#NULL!	#NULL!	#NULL!	#NULL!	#NULL!	#NULL!	#NULL!	#NULL!	#NULL!	#NULL!	#NULL!	#NULL!	#NULL!	#NULL!	#NULL!	#NULL!	#NULL!	#NULL!	#NULL!	#NULL!	#NULL!	#NULL!	#NULL!	#NULL!
1242	#NULL!	2	#NULL!	#NULL!	#NULL!	#NULL!	2	1	1	1	#NULL!	#NULL!	#NULL!	#NULL!	#NULL!	#NULL!	#NULL!	#NULL!	#NULL!	#NULL!	#NULL!	#NULL!	#NULL!	#NULL!	#NULL!	#NULL!	#NULL!	#NULL!	#NULL!	#NULL!	#NULL!	#NULL!	#NULL!	#NULL!	#NULL!	#NULL!	#NULL!	#NULL!	#NULL!	#NULL!	#NULL!	#NULL!	#NULL!	#NULL!	#NULL!	#NULL!	#NULL!	#NULL!	#NULL!
1248	#NULL!	2	#NULL!	#NULL!	#NULL!	#NULL!	2	1	1	5	#NULL!	#NULL!	#NULL!	#NULL!	#NULL!	#NULL!	#NULL!	#NULL!	#NULL!	#NULL!	#NULL!	#NULL!	#NULL!	#NULL!	#NULL!	#NULL!	#NULL!	#NULL!	#NULL!	#NULL!	#NULL!	#NULL!	#NULL!	#NULL!	#NULL!	#NULL!	#NULL!	#NULL!	#NULL!	#NULL!	#NULL!	#NULL!	#NULL!	#NULL!	#NULL!	#NULL!	#NULL!	#NULL!	#NULL!
1249	#NULL!	2	#NULL!	#NULL!	#NULL!	#NULL!	2	1	2	99	#NULL!	#NULL!	#NULL!	#NULL!	#NULL!	#NULL!	#NULL!	#NULL!	#NULL!	#NULL!	#NULL!	#NULL!	#NULL!	#NULL!	#NULL!	#NULL!	#NULL!	#NULL!	#NULL!	#NULL!	#NULL!	#NULL!	#NULL!	#NULL!	#NULL!	#NULL!	#NULL!	#NULL!	#NULL!	#NULL!	#NULL!	#NULL!	#NULL!	#NULL!	#NULL!	#NULL!	#NULL!	#NULL!	#NULL!
1250	#NULL!	2	#NULL!	#NULL!	#NULL!	#NULL!	2	1	2	5	#NULL!	#NULL!	#NULL!	#NULL!	#NULL!	#NULL!	#NULL!	#NULL!	#NULL!	#NULL!	#NULL!	#NULL!	#NULL!	#NULL!	#NULL!	#NULL!	#NULL!	#NULL!	#NULL!	#NULL!	#NULL!	#NULL!	#NULL!	#NULL!	#NULL!	#NULL!	#NULL!	#NULL!	#NULL!	#NULL!	#NULL!	#NULL!	#NULL!	#NULL!	#NULL!	#NULL!	#NULL!	#NULL!	#NULL!
1252	#NULL!	2	#NULL!	#NULL!	#NULL!	#NULL!	1	1	2	5	#NULL!	#NULL!	#NULL!	#NULL!	#NULL!	#NULL!	#NULL!	#NULL!	#NULL!	#NULL!	#NULL!	#NULL!	#NULL!	#NULL!	#NULL!	#NULL!	#NULL!	#NULL!	#NULL!	#NULL!	#NULL!	#NULL!	#NULL!	#NULL!	#NULL!	#NULL!	#NULL!	#NULL!	#NULL!	#NULL!	#NULL!	#NULL!	#NULL!	#NULL!	#NULL!	#NULL!	#NULL!	#NULL!	#NULL!
1253	#NULL!	2	#NULL!	#NULL!	#NULL!	#NULL!	1	1	2	6	#NULL!	#NULL!	#NULL!	#NULL!	#NULL!	#NULL!	#NULL!	#NULL!	#NULL!	#NULL!	#NULL!	#NULL!	#NULL!	#NULL!	#NULL!	#NULL!	#NULL!	#NULL!	#NULL!	#NULL!	#NULL!	#NULL!	#NULL!	#NULL!	#NULL!	#NULL!	#NULL!	#NULL!	#NULL!	#NULL!	#NULL!	#NULL!	#NULL!	#NULL!	#NULL!	#NULL!	#NULL!	#NULL!	#NULL!
1256	#NULL!	2	#NULL!	#NULL!	#NULL!	#NULL!	2	1	2	99	#NULL!	#NULL!	#NULL!	#NULL!	#NULL!	#NULL!	#NULL!	#NULL!	#NULL!	#NULL!	#NULL!	#NULL!	#NULL!	#NULL!	#NULL!	#NULL!	#NULL!	#NULL!	#NULL!	#NULL!	#NULL!	#NULL!	#NULL!	#NULL!	#NULL!	#NULL!	#NULL!	#NULL!	#NULL!	#NULL!	#NULL!	#NULL!	#NULL!	#NULL!	#NULL!	#NULL!	#NULL!	#NULL!	#NULL!
1258	#NULL!	2	#NULL!	#NULL!	#NULL!	#NULL!	1	1	1	5	#NULL!	#NULL!	#NULL!	#NULL!	#NULL!	#NULL!	#NULL!	#NULL!	#NULL!	#NULL!	#NULL!	#NULL!	#NULL!	#NULL!	#NULL!	#NULL!	#NULL!	#NULL!	#NULL!	#NULL!	#NULL!	#NULL!	#NULL!	#NULL!	#NULL!	#NULL!	#NULL!	#NULL!	#NULL!	#NULL!	#NULL!	#NULL!	#NULL!	#NULL!	#NULL!	#NULL!	#NULL!	#NULL!	#NULL!
1259	#NULL!	2	#NULL!	#NULL!	#NULL!	#NULL!	1	1	2	2	#NULL!	#NULL!	#NULL!	#NULL!	#NULL!	#NULL!	#NULL!	#NULL!	#NULL!	#NULL!	#NULL!	#NULL!	#NULL!	#NULL!	#NULL!	#NULL!	#NULL!	#NULL!	#NULL!	#NULL!	#NULL!	#NULL!	#NULL!	#NULL!	#NULL!	#NULL!	#NULL!	#NULL!	#NULL!	#NULL!	#NULL!	#NULL!	#NULL!	#NULL!	#NULL!	#NULL!	#NULL!	#NULL!	#NULL!
1261	#NULL!	2	#NULL!	#NULL!	#NULL!	#NULL!	2	1	1	5	#NULL!	#NULL!	#NULL!	#NULL!	#NULL!	#NULL!	#NULL!	#NULL!	#NULL!	#NULL!	#NULL!	#NULL!	#NULL!	#NULL!	#NULL!	#NULL!	#NULL!	#NULL!	#NULL!	#NULL!	#NULL!	#NULL!	#NULL!	#NULL!	#NULL!	#NULL!	#NULL!	#NULL!	#NULL!	#NULL!	#NULL!	#NULL!	#NULL!	#NULL!	#NULL!	#NULL!	#NULL!	#NULL!	#NULL!
1264	#NULL!	2	#NULL!	#NULL!	#NULL!	#NULL!	1	1	2	5	#NULL!	#NULL!	#NULL!	#NULL!	#NULL!	#NULL!	#NULL!	#NULL!	#NULL!	#NULL!	#NULL!	#NULL!	#NULL!	#NULL!	#NULL!	#NULL!	#NULL!	#NULL!	#NULL!	#NULL!	#NULL!	#NULL!	#NULL!	#NULL!	#NULL!	#NULL!	#NULL!	#NULL!	#NULL!	#NULL!	#NULL!	#NULL!	#NULL!	#NULL!	#NULL!	#NULL!	#NULL!	#NULL!	#NULL!
1266	#NULL!	2	#NULL!	#NULL!	#NULL!	#NULL!	1	1	2	2	#NULL!	#NULL!	#NULL!	#NULL!	#NULL!	#NULL!	#NULL!	#NULL!	#NULL!	#NULL!	#NULL!	#NULL!	#NULL!	#NULL!	#NULL!	#NULL!	#NULL!	#NULL!	#NULL!	#NULL!	#NULL!	#NULL!	#NULL!	#NULL!	#NULL!	#NULL!	#NULL!	#NULL!	#NULL!	#NULL!	#NULL!	#NULL!	#NULL!	#NULL!	#NULL!	#NULL!	#NULL!	#NULL!	#NULL!
1268	#NULL!	2	#NULL!	#NULL!	#NULL!	#NULL!	2	1	2	6	#NULL!	#NULL!	#NULL!	#NULL!	#NULL!	#NULL!	#NULL!	#NULL!	#NULL!	#NULL!	#NULL!	#NULL!	#NULL!	#NULL!	#NULL!	#NULL!	#NULL!	#NULL!	#NULL!	#NULL!	#NULL!	#NULL!	#NULL!	#NULL!	#NULL!	#NULL!	#NULL!	#NULL!	#NULL!	#NULL!	#NULL!	#NULL!	#NULL!	#NULL!	#NULL!	#NULL!	#NULL!	#NULL!	#NULL!
1269	#NULL!	2	#NULL!	#NULL!	#NULL!	#NULL!	2	1	1	99	#NULL!	#NULL!	#NULL!	#NULL!	#NULL!	#NULL!	#NULL!	#NULL!	#NULL!	#NULL!	#NULL!	#NULL!	#NULL!	#NULL!	#NULL!	#NULL!	#NULL!	#NULL!	#NULL!	#NULL!	#NULL!	#NULL!	#NULL!	#NULL!	#NULL!	#NULL!	#NULL!	#NULL!	#NULL!	#NULL!	#NULL!	#NULL!	#NULL!	#NULL!	#NULL!	#NULL!	#NULL!	#NULL!	#NULL!
1271	#NULL!	2	#NULL!	#NULL!	#NULL!	#NULL!	1	1	2	6	#NULL!	#NULL!	#NULL!	#NULL!	#NULL!	#NULL!	#NULL!	#NULL!	#NULL!	#NULL!	#NULL!	#NULL!	#NULL!	#NULL!	#NULL!	#NULL!	#NULL!	#NULL!	#NULL!	#NULL!	#NULL!	#NULL!	#NULL!	#NULL!	#NULL!	#NULL!	#NULL!	#NULL!	#NULL!	#NULL!	#NULL!	#NULL!	#NULL!	#NULL!	#NULL!	#NULL!	#NULL!	#NULL!	#NULL!
1272	#NULL!	2	#NULL!	#NULL!	#NULL!	#NULL!	1	1	1	6	#NULL!	#NULL!	#NULL!	#NULL!	#NULL!	#NULL!	#NULL!	#NULL!	#NULL!	#NULL!	#NULL!	#NULL!	#NULL!	#NULL!	#NULL!	#NULL!	#NULL!	#NULL!	#NULL!	#NULL!	#NULL!	#NULL!	#NULL!	#NULL!	#NULL!	#NULL!	#NULL!	#NULL!	#NULL!	#NULL!	#NULL!	#NULL!	#NULL!	#NULL!	#NULL!	#NULL!	#NULL!	#NULL!	#NULL!
1273	#NULL!	2	#NULL!	#NULL!	#NULL!	#NULL!	1	1	2	2	#NULL!	#NULL!	#NULL!	#NULL!	#NULL!	#NULL!	#NULL!	#NULL!	#NULL!	#NULL!	#NULL!	#NULL!	#NULL!	#NULL!	#NULL!	#NULL!	#NULL!	#NULL!	#NULL!	#NULL!	#NULL!	#NULL!	#NULL!	#NULL!	#NULL!	#NULL!	#NULL!	#NULL!	#NULL!	#NULL!	#NULL!	#NULL!	#NULL!	#NULL!	#NULL!	#NULL!	#NULL!	#NULL!	#NULL!
1275	#NULL!	2	#NULL!	#NULL!	#NULL!	#NULL!	1	1	2	99	#NULL!	#NULL!	#NULL!	#NULL!	#NULL!	#NULL!	#NULL!	#NULL!	#NULL!	#NULL!	#NULL!	#NULL!	#NULL!	#NULL!	#NULL!	#NULL!	#NULL!	#NULL!	#NULL!	#NULL!	#NULL!	#NULL!	#NULL!	#NULL!	#NULL!	#NULL!	#NULL!	#NULL!	#NULL!	#NULL!	#NULL!	#NULL!	#NULL!	#NULL!	#NULL!	#NULL!	#NULL!	#NULL!	#NULL!
1277	#NULL!	2	#NULL!	#NULL!	#NULL!	#NULL!	2	1	1	1	#NULL!	#NULL!	#NULL!	#NULL!	#NULL!	#NULL!	#NULL!	#NULL!	#NULL!	#NULL!	#NULL!	#NULL!	#NULL!	#NULL!	#NULL!	#NULL!	#NULL!	#NULL!	#NULL!	#NULL!	#NULL!	#NULL!	#NULL!	#NULL!	#NULL!	#NULL!	#NULL!	#NULL!	#NULL!	#NULL!	#NULL!	#NULL!	#NULL!	#NULL!	#NULL!	#NULL!	#NULL!	#NULL!	#NULL!
1278	#NULL!	2	#NULL!	#NULL!	#NULL!	#NULL!	2	1	2	99	#NULL!	#NULL!	#NULL!	#NULL!	#NULL!	#NULL!	#NULL!	#NULL!	#NULL!	#NULL!	#NULL!	#NULL!	#NULL!	#NULL!	#NULL!	#NULL!	#NULL!	#NULL!	#NULL!	#NULL!	#NULL!	#NULL!	#NULL!	#NULL!	#NULL!	#NULL!	#NULL!	#NULL!	#NULL!	#NULL!	#NULL!	#NULL!	#NULL!	#NULL!	#NULL!	#NULL!	#NULL!	#NULL!	#NULL!
1281	#NULL!	2	#NULL!	#NULL!	#NULL!	#NULL!	1	1	2	2	#NULL!	#NULL!	#NULL!	#NULL!	#NULL!	#NULL!	#NULL!	#NULL!	#NULL!	#NULL!	#NULL!	#NULL!	#NULL!	#NULL!	#NULL!	#NULL!	#NULL!	#NULL!	#NULL!	#NULL!	#NULL!	#NULL!	#NULL!	#NULL!	#NULL!	#NULL!	#NULL!	#NULL!	#NULL!	#NULL!	#NULL!	#NULL!	#NULL!	#NULL!	#NULL!	#NULL!	#NULL!	#NULL!	#NULL!
1282	#NULL!	2	#NULL!	#NULL!	#NULL!	#NULL!	1	1	2	2	#NULL!	#NULL!	#NULL!	#NULL!	#NULL!	#NULL!	#NULL!	#NULL!	#NULL!	#NULL!	#NULL!	#NULL!	#NULL!	#NULL!	#NULL!	#NULL!	#NULL!	#NULL!	#NULL!	#NULL!	#NULL!	#NULL!	#NULL!	#NULL!	#NULL!	#NULL!	#NULL!	#NULL!	#NULL!	#NULL!	#NULL!	#NULL!	#NULL!	#NULL!	#NULL!	#NULL!	#NULL!	#NULL!	#NULL!
1284	#NULL!	2	#NULL!	#NULL!	#NULL!	#NULL!	1	1	2	2	#NULL!	#NULL!	#NULL!	#NULL!	#NULL!	#NULL!	#NULL!	#NULL!	#NULL!	#NULL!	#NULL!	#NULL!	#NULL!	#NULL!	#NULL!	#NULL!	#NULL!	#NULL!	#NULL!	#NULL!	#NULL!	#NULL!	#NULL!	#NULL!	#NULL!	#NULL!	#NULL!	#NULL!	#NULL!	#NULL!	#NULL!	#NULL!	#NULL!	#NULL!	#NULL!	#NULL!	#NULL!	#NULL!	#NULL!
1287	#NULL!	2	#NULL!	#NULL!	#NULL!	#NULL!	2	1	2	6	#NULL!	#NULL!	#NULL!	#NULL!	#NULL!	#NULL!	#NULL!	#NULL!	#NULL!	#NULL!	#NULL!	#NULL!	#NULL!	#NULL!	#NULL!	#NULL!	#NULL!	#NULL!	#NULL!	#NULL!	#NULL!	#NULL!	#NULL!	#NULL!	#NULL!	#NULL!	#NULL!	#NULL!	#NULL!	#NULL!	#NULL!	#NULL!	#NULL!	#NULL!	#NULL!	#NULL!	#NULL!	#NULL!	#NULL!
1288	#NULL!	2	#NULL!	#NULL!	#NULL!	#NULL!	2	1	2	6	#NULL!	#NULL!	#NULL!	#NULL!	#NULL!	#NULL!	#NULL!	#NULL!	#NULL!	#NULL!	#NULL!	#NULL!	#NULL!	#NULL!	#NULL!	#NULL!	#NULL!	#NULL!	#NULL!	#NULL!	#NULL!	#NULL!	#NULL!	#NULL!	#NULL!	#NULL!	#NULL!	#NULL!	#NULL!	#NULL!	#NULL!	#NULL!	#NULL!	#NULL!	#NULL!	#NULL!	#NULL!	#NULL!	#NULL!
1289	#NULL!	2	#NULL!	#NULL!	#NULL!	#NULL!	1	1	1	6	#NULL!	#NULL!	#NULL!	#NULL!	#NULL!	#NULL!	#NULL!	#NULL!	#NULL!	#NULL!	#NULL!	#NULL!	#NULL!	#NULL!	#NULL!	#NULL!	#NULL!	#NULL!	#NULL!	#NULL!	#NULL!	#NULL!	#NULL!	#NULL!	#NULL!	#NULL!	#NULL!	#NULL!	#NULL!	#NULL!	#NULL!	#NULL!	#NULL!	#NULL!	#NULL!	#NULL!	#NULL!	#NULL!	#NULL!
1291	#NULL!	2	#NULL!	#NULL!	#NULL!	#NULL!	1	1	2	1	#NULL!	#NULL!	#NULL!	#NULL!	#NULL!	#NULL!	#NULL!	#NULL!	#NULL!	#NULL!	#NULL!	#NULL!	#NULL!	#NULL!	#NULL!	#NULL!	#NULL!	#NULL!	#NULL!	#NULL!	#NULL!	#NULL!	#NULL!	#NULL!	#NULL!	#NULL!	#NULL!	#NULL!	#NULL!	#NULL!	#NULL!	#NULL!	#NULL!	#NULL!	#NULL!	#NULL!	#NULL!	#NULL!	#NULL!
1292	#NULL!	2	#NULL!	#NULL!	#NULL!	#NULL!	2	1	2	2	#NULL!	#NULL!	#NULL!	#NULL!	#NULL!	#NULL!	#NULL!	#NULL!	#NULL!	#NULL!	#NULL!	#NULL!	#NULL!	#NULL!	#NULL!	#NULL!	#NULL!	#NULL!	#NULL!	#NULL!	#NULL!	#NULL!	#NULL!	#NULL!	#NULL!	#NULL!	#NULL!	#NULL!	#NULL!	#NULL!	#NULL!	#NULL!	#NULL!	#NULL!	#NULL!	#NULL!	#NULL!	#NULL!	#NULL!
1293	#NULL!	2	#NULL!	#NULL!	#NULL!	#NULL!	2	1	1	99	#NULL!	#NULL!	#NULL!	#NULL!	#NULL!	#NULL!	#NULL!	#NULL!	#NULL!	#NULL!	#NULL!	#NULL!	#NULL!	#NULL!	#NULL!	#NULL!	#NULL!	#NULL!	#NULL!	#NULL!	#NULL!	#NULL!	#NULL!	#NULL!	#NULL!	#NULL!	#NULL!	#NULL!	#NULL!	#NULL!	#NULL!	#NULL!	#NULL!	#NULL!	#NULL!	#NULL!	#NULL!	#NULL!	#NULL!
1304	#NULL!	2	#NULL!	#NULL!	#NULL!	#NULL!	1	1	2	5	#NULL!	#NULL!	#NULL!	#NULL!	#NULL!	#NULL!	#NULL!	#NULL!	#NULL!	#NULL!	#NULL!	#NULL!	#NULL!	#NULL!	#NULL!	#NULL!	#NULL!	#NULL!	#NULL!	#NULL!	#NULL!	#NULL!	#NULL!	#NULL!	#NULL!	#NULL!	#NULL!	#NULL!	#NULL!	#NULL!	#NULL!	#NULL!	#NULL!	#NULL!	#NULL!	#NULL!	#NULL!	#NULL!	#NULL!
1305	#NULL!	2	#NULL!	#NULL!	#NULL!	#NULL!	1	1	2	6	#NULL!	#NULL!	#NULL!	#NULL!	#NULL!	#NULL!	#NULL!	#NULL!	#NULL!	#NULL!	#NULL!	#NULL!	#NULL!	#NULL!	#NULL!	#NULL!	#NULL!	#NULL!	#NULL!	#NULL!	#NULL!	#NULL!	#NULL!	#NULL!	#NULL!	#NULL!	#NULL!	#NULL!	#NULL!	#NULL!	#NULL!	#NULL!	#NULL!	#NULL!	#NULL!	#NULL!	#NULL!	#NULL!	#NULL!
1306	#NULL!	2	#NULL!	#NULL!	#NULL!	#NULL!	1	1	1	99	#NULL!	#NULL!	#NULL!	#NULL!	#NULL!	#NULL!	#NULL!	#NULL!	#NULL!	#NULL!	#NULL!	#NULL!	#NULL!	#NULL!	#NULL!	#NULL!	#NULL!	#NULL!	#NULL!	#NULL!	#NULL!	#NULL!	#NULL!	#NULL!	#NULL!	#NULL!	#NULL!	#NULL!	#NULL!	#NULL!	#NULL!	#NULL!	#NULL!	#NULL!	#NULL!	#NULL!	#NULL!	#NULL!	#NULL!
1308	#NULL!	2	#NULL!	#NULL!	#NULL!	#NULL!	2	1	1	6	#NULL!	#NULL!	#NULL!	#NULL!	#NULL!	#NULL!	#NULL!	#NULL!	#NULL!	#NULL!	#NULL!	#NULL!	#NULL!	#NULL!	#NULL!	#NULL!	#NULL!	#NULL!	#NULL!	#NULL!	#NULL!	#NULL!	#NULL!	#NULL!	#NULL!	#NULL!	#NULL!	#NULL!	#NULL!	#NULL!	#NULL!	#NULL!	#NULL!	#NULL!	#NULL!	#NULL!	#NULL!	#NULL!	#NULL!
1309	#NULL!	2	#NULL!	#NULL!	#NULL!	#NULL!	2	1	1	99	#NULL!	#NULL!	#NULL!	#NULL!	#NULL!	#NULL!	#NULL!	#NULL!	#NULL!	#NULL!	#NULL!	#NULL!	#NULL!	#NULL!	#NULL!	#NULL!	#NULL!	#NULL!	#NULL!	#NULL!	#NULL!	#NULL!	#NULL!	#NULL!	#NULL!	#NULL!	#NULL!	#NULL!	#NULL!	#NULL!	#NULL!	#NULL!	#NULL!	#NULL!	#NULL!	#NULL!	#NULL!	#NULL!	#NULL!
1318	#NULL!	2	#NULL!	#NULL!	#NULL!	#NULL!	2	1	2	99	#NULL!	#NULL!	#NULL!	#NULL!	#NULL!	#NULL!	#NULL!	#NULL!	#NULL!	#NULL!	#NULL!	#NULL!	#NULL!	#NULL!	#NULL!	#NULL!	#NULL!	#NULL!	#NULL!	#NULL!	#NULL!	#NULL!	#NULL!	#NULL!	#NULL!	#NULL!	#NULL!	#NULL!	#NULL!	#NULL!	#NULL!	#NULL!	#NULL!	#NULL!	#NULL!	#NULL!	#NULL!	#NULL!	#NULL!
1321	#NULL!	2	#NULL!	#NULL!	#NULL!	#NULL!	2	1	2	1	#NULL!	#NULL!	#NULL!	#NULL!	#NULL!	#NULL!	#NULL!	#NULL!	#NULL!	#NULL!	#NULL!	#NULL!	#NULL!	#NULL!	#NULL!	#NULL!	#NULL!	#NULL!	#NULL!	#NULL!	#NULL!	#NULL!	#NULL!	#NULL!	#NULL!	#NULL!	#NULL!	#NULL!	#NULL!	#NULL!	#NULL!	#NULL!	#NULL!	#NULL!	#NULL!	#NULL!	#NULL!	#NULL!	#NULL!
1322	#NULL!	2	#NULL!	#NULL!	#NULL!	#NULL!	1	1	3	2	#NULL!	#NULL!	#NULL!	#NULL!	#NULL!	#NULL!	#NULL!	#NULL!	#NULL!	#NULL!	#NULL!	#NULL!	#NULL!	#NULL!	#NULL!	#NULL!	#NULL!	#NULL!	#NULL!	#NULL!	#NULL!	#NULL!	#NULL!	#NULL!	#NULL!	#NULL!	#NULL!	#NULL!	#NULL!	#NULL!	#NULL!	#NULL!	#NULL!	#NULL!	#NULL!	#NULL!	#NULL!	#NULL!	#NULL!
1323	#NULL!	2	#NULL!	#NULL!	#NULL!	#NULL!	1	1	2	5	#NULL!	#NULL!	#NULL!	#NULL!	#NULL!	#NULL!	#NULL!	#NULL!	#NULL!	#NULL!	#NULL!	#NULL!	#NULL!	#NULL!	#NULL!	#NULL!	#NULL!	#NULL!	#NULL!	#NULL!	#NULL!	#NULL!	#NULL!	#NULL!	#NULL!	#NULL!	#NULL!	#NULL!	#NULL!	#NULL!	#NULL!	#NULL!	#NULL!	#NULL!	#NULL!	#NULL!	#NULL!	#NULL!	#NULL!
1324	#NULL!	2	#NULL!	#NULL!	#NULL!	#NULL!	2	1	1	1	#NULL!	#NULL!	#NULL!	#NULL!	#NULL!	#NULL!	#NULL!	#NULL!	#NULL!	#NULL!	#NULL!	#NULL!	#NULL!	#NULL!	#NULL!	#NULL!	#NULL!	#NULL!	#NULL!	#NULL!	#NULL!	#NULL!	#NULL!	#NULL!	#NULL!	#NULL!	#NULL!	#NULL!	#NULL!	#NULL!	#NULL!	#NULL!	#NULL!	#NULL!	#NULL!	#NULL!	#NULL!	#NULL!	#NULL!
1325	#NULL!	2	#NULL!	#NULL!	#NULL!	#NULL!	1	1	1	5	#NULL!	#NULL!	#NULL!	#NULL!	#NULL!	#NULL!	#NULL!	#NULL!	#NULL!	#NULL!	#NULL!	#NULL!	#NULL!	#NULL!	#NULL!	#NULL!	#NULL!	#NULL!	#NULL!	#NULL!	#NULL!	#NULL!	#NULL!	#NULL!	#NULL!	#NULL!	#NULL!	#NULL!	#NULL!	#NULL!	#NULL!	#NULL!	#NULL!	#NULL!	#NULL!	#NULL!	#NULL!	#NULL!	#NULL!
1326	#NULL!	2	#NULL!	#NULL!	#NULL!	#NULL!	1	1	2	5	#NULL!	#NULL!	#NULL!	#NULL!	#NULL!	#NULL!	#NULL!	#NULL!	#NULL!	#NULL!	#NULL!	#NULL!	#NULL!	#NULL!	#NULL!	#NULL!	#NULL!	#NULL!	#NULL!	#NULL!	#NULL!	#NULL!	#NULL!	#NULL!	#NULL!	#NULL!	#NULL!	#NULL!	#NULL!	#NULL!	#NULL!	#NULL!	#NULL!	#NULL!	#NULL!	#NULL!	#NULL!	#NULL!	#NULL!
1327	#NULL!	2	#NULL!	#NULL!	#NULL!	#NULL!	1	1	2	99	#NULL!	#NULL!	#NULL!	#NULL!	#NULL!	#NULL!	#NULL!	#NULL!	#NULL!	#NULL!	#NULL!	#NULL!	#NULL!	#NULL!	#NULL!	#NULL!	#NULL!	#NULL!	#NULL!	#NULL!	#NULL!	#NULL!	#NULL!	#NULL!	#NULL!	#NULL!	#NULL!	#NULL!	#NULL!	#NULL!	#NULL!	#NULL!	#NULL!	#NULL!	#NULL!	#NULL!	#NULL!	#NULL!	#NULL!
1330	#NULL!	2	#NULL!	#NULL!	#NULL!	#NULL!	1	1	2	5	#NULL!	#NULL!	#NULL!	#NULL!	#NULL!	#NULL!	#NULL!	#NULL!	#NULL!	#NULL!	#NULL!	#NULL!	#NULL!	#NULL!	#NULL!	#NULL!	#NULL!	#NULL!	#NULL!	#NULL!	#NULL!	#NULL!	#NULL!	#NULL!	#NULL!	#NULL!	#NULL!	#NULL!	#NULL!	#NULL!	#NULL!	#NULL!	#NULL!	#NULL!	#NULL!	#NULL!	#NULL!	#NULL!	#NULL!
1331	#NULL!	2	#NULL!	#NULL!	#NULL!	#NULL!	1	1	1	99	#NULL!	#NULL!	#NULL!	#NULL!	#NULL!	#NULL!	#NULL!	#NULL!	#NULL!	#NULL!	#NULL!	#NULL!	#NULL!	#NULL!	#NULL!	#NULL!	#NULL!	#NULL!	#NULL!	#NULL!	#NULL!	#NULL!	#NULL!	#NULL!	#NULL!	#NULL!	#NULL!	#NULL!	#NULL!	#NULL!	#NULL!	#NULL!	#NULL!	#NULL!	#NULL!	#NULL!	#NULL!	#NULL!	#NULL!
1338	#NULL!	2	#NULL!	#NULL!	#NULL!	#NULL!	2	1	2	6	#NULL!	#NULL!	#NULL!	#NULL!	#NULL!	#NULL!	#NULL!	#NULL!	#NULL!	#NULL!	#NULL!	#NULL!	#NULL!	#NULL!	#NULL!	#NULL!	#NULL!	#NULL!	#NULL!	#NULL!	#NULL!	#NULL!	#NULL!	#NULL!	#NULL!	#NULL!	#NULL!	#NULL!	#NULL!	#NULL!	#NULL!	#NULL!	#NULL!	#NULL!	#NULL!	#NULL!	#NULL!	#NULL!	#NULL!
1339	#NULL!	2	#NULL!	#NULL!	#NULL!	#NULL!	1	1	1	2	#NULL!	#NULL!	#NULL!	#NULL!	#NULL!	#NULL!	#NULL!	#NULL!	#NULL!	#NULL!	#NULL!	#NULL!	#NULL!	#NULL!	#NULL!	#NULL!	#NULL!	#NULL!	#NULL!	#NULL!	#NULL!	#NULL!	#NULL!	#NULL!	#NULL!	#NULL!	#NULL!	#NULL!	#NULL!	#NULL!	#NULL!	#NULL!	#NULL!	#NULL!	#NULL!	#NULL!	#NULL!	#NULL!	#NULL!
1346	#NULL!	2	#NULL!	#NULL!	#NULL!	#NULL!	1	1	1	2	#NULL!	#NULL!	#NULL!	#NULL!	#NULL!	#NULL!	#NULL!	#NULL!	#NULL!	#NULL!	#NULL!	#NULL!	#NULL!	#NULL!	#NULL!	#NULL!	#NULL!	#NULL!	#NULL!	#NULL!	#NULL!	#NULL!	#NULL!	#NULL!	#NULL!	#NULL!	#NULL!	#NULL!	#NULL!	#NULL!	#NULL!	#NULL!	#NULL!	#NULL!	#NULL!	#NULL!	#NULL!	#NULL!	#NULL!
1349	#NULL!	2	#NULL!	#NULL!	#NULL!	#NULL!	2	1	2	1	#NULL!	#NULL!	#NULL!	#NULL!	#NULL!	#NULL!	#NULL!	#NULL!	#NULL!	#NULL!	#NULL!	#NULL!	#NULL!	#NULL!	#NULL!	#NULL!	#NULL!	#NULL!	#NULL!	#NULL!	#NULL!	#NULL!	#NULL!	#NULL!	#NULL!	#NULL!	#NULL!	#NULL!	#NULL!	#NULL!	#NULL!	#NULL!	#NULL!	#NULL!	#NULL!	#NULL!	#NULL!	#NULL!	#NULL!
1350	#NULL!	2	#NULL!	#NULL!	#NULL!	#NULL!	2	1	1	99	#NULL!	#NULL!	#NULL!	#NULL!	#NULL!	#NULL!	#NULL!	#NULL!	#NULL!	#NULL!	#NULL!	#NULL!	#NULL!	#NULL!	#NULL!	#NULL!	#NULL!	#NULL!	#NULL!	#NULL!	#NULL!	#NULL!	#NULL!	#NULL!	#NULL!	#NULL!	#NULL!	#NULL!	#NULL!	#NULL!	#NULL!	#NULL!	#NULL!	#NULL!	#NULL!	#NULL!	#NULL!	#NULL!	#NULL!
1351	#NULL!	2	#NULL!	#NULL!	#NULL!	#NULL!	1	1	1	2	#NULL!	#NULL!	#NULL!	#NULL!	#NULL!	#NULL!	#NULL!	#NULL!	#NULL!	#NULL!	#NULL!	#NULL!	#NULL!	#NULL!	#NULL!	#NULL!	#NULL!	#NULL!	#NULL!	#NULL!	#NULL!	#NULL!	#NULL!	#NULL!	#NULL!	#NULL!	#NULL!	#NULL!	#NULL!	#NULL!	#NULL!	#NULL!	#NULL!	#NULL!	#NULL!	#NULL!	#NULL!	#NULL!	#NULL!
1352	#NULL!	2	#NULL!	#NULL!	#NULL!	#NULL!	2	1	2	6	#NULL!	#NULL!	#NULL!	#NULL!	#NULL!	#NULL!	#NULL!	#NULL!	#NULL!	#NULL!	#NULL!	#NULL!	#NULL!	#NULL!	#NULL!	#NULL!	#NULL!	#NULL!	#NULL!	#NULL!	#NULL!	#NULL!	#NULL!	#NULL!	#NULL!	#NULL!	#NULL!	#NULL!	#NULL!	#NULL!	#NULL!	#NULL!	#NULL!	#NULL!	#NULL!	#NULL!	#NULL!	#NULL!	#NULL!
1354	#NULL!	2	#NULL!	#NULL!	#NULL!	#NULL!	1	1	1	6	#NULL!	#NULL!	#NULL!	#NULL!	#NULL!	#NULL!	#NULL!	#NULL!	#NULL!	#NULL!	#NULL!	#NULL!	#NULL!	#NULL!	#NULL!	#NULL!	#NULL!	#NULL!	#NULL!	#NULL!	#NULL!	#NULL!	#NULL!	#NULL!	#NULL!	#NULL!	#NULL!	#NULL!	#NULL!	#NULL!	#NULL!	#NULL!	#NULL!	#NULL!	#NULL!	#NULL!	#NULL!	#NULL!	#NULL!
1356	#NULL!	2	#NULL!	#NULL!	#NULL!	#NULL!	2	1	2	2	#NULL!	#NULL!	#NULL!	#NULL!	#NULL!	#NULL!	#NULL!	#NULL!	#NULL!	#NULL!	#NULL!	#NULL!	#NULL!	#NULL!	#NULL!	#NULL!	#NULL!	#NULL!	#NULL!	#NULL!	#NULL!	#NULL!	#NULL!	#NULL!	#NULL!	#NULL!	#NULL!	#NULL!	#NULL!	#NULL!	#NULL!	#NULL!	#NULL!	#NULL!	#NULL!	#NULL!	#NULL!	#NULL!	#NULL!
1357	#NULL!	2	#NULL!	#NULL!	#NULL!	#NULL!	2	1	2	1	#NULL!	#NULL!	#NULL!	#NULL!	#NULL!	#NULL!	#NULL!	#NULL!	#NULL!	#NULL!	#NULL!	#NULL!	#NULL!	#NULL!	#NULL!	#NULL!	#NULL!	#NULL!	#NULL!	#NULL!	#NULL!	#NULL!	#NULL!	#NULL!	#NULL!	#NULL!	#NULL!	#NULL!	#NULL!	#NULL!	#NULL!	#NULL!	#NULL!	#NULL!	#NULL!	#NULL!	#NULL!	#NULL!	#NULL!
1358	#NULL!	2	#NULL!	#NULL!	#NULL!	#NULL!	1	1	2	6	#NULL!	#NULL!	#NULL!	#NULL!	#NULL!	#NULL!	#NULL!	#NULL!	#NULL!	#NULL!	#NULL!	#NULL!	#NULL!	#NULL!	#NULL!	#NULL!	#NULL!	#NULL!	#NULL!	#NULL!	#NULL!	#NULL!	#NULL!	#NULL!	#NULL!	#NULL!	#NULL!	#NULL!	#NULL!	#NULL!	#NULL!	#NULL!	#NULL!	#NULL!	#NULL!	#NULL!	#NULL!	#NULL!	#NULL!
1360	#NULL!	2	#NULL!	#NULL!	#NULL!	#NULL!	1	1	1	99	#NULL!	#NULL!	#NULL!	#NULL!	#NULL!	#NULL!	#NULL!	#NULL!	#NULL!	#NULL!	#NULL!	#NULL!	#NULL!	#NULL!	#NULL!	#NULL!	#NULL!	#NULL!	#NULL!	#NULL!	#NULL!	#NULL!	#NULL!	#NULL!	#NULL!	#NULL!	#NULL!	#NULL!	#NULL!	#NULL!	#NULL!	#NULL!	#NULL!	#NULL!	#NULL!	#NULL!	#NULL!	#NULL!	#NULL!
1361	#NULL!	2	#NULL!	#NULL!	#NULL!	#NULL!	2	1	1	5	#NULL!	#NULL!	#NULL!	#NULL!	#NULL!	#NULL!	#NULL!	#NULL!	#NULL!	#NULL!	#NULL!	#NULL!	#NULL!	#NULL!	#NULL!	#NULL!	#NULL!	#NULL!	#NULL!	#NULL!	#NULL!	#NULL!	#NULL!	#NULL!	#NULL!	#NULL!	#NULL!	#NULL!	#NULL!	#NULL!	#NULL!	#NULL!	#NULL!	#NULL!	#NULL!	#NULL!	#NULL!	#NULL!	#NULL!
1364	#NULL!	2	#NULL!	#NULL!	#NULL!	#NULL!	1	1	2	2	#NULL!	#NULL!	#NULL!	#NULL!	#NULL!	#NULL!	#NULL!	#NULL!	#NULL!	#NULL!	#NULL!	#NULL!	#NULL!	#NULL!	#NULL!	#NULL!	#NULL!	#NULL!	#NULL!	#NULL!	#NULL!	#NULL!	#NULL!	#NULL!	#NULL!	#NULL!	#NULL!	#NULL!	#NULL!	#NULL!	#NULL!	#NULL!	#NULL!	#NULL!	#NULL!	#NULL!	#NULL!	#NULL!	#NULL!
1365	#NULL!	2	#NULL!	#NULL!	#NULL!	#NULL!	1	1	1	2	#NULL!	#NULL!	#NULL!	#NULL!	#NULL!	#NULL!	#NULL!	#NULL!	#NULL!	#NULL!	#NULL!	#NULL!	#NULL!	#NULL!	#NULL!	#NULL!	#NULL!	#NULL!	#NULL!	#NULL!	#NULL!	#NULL!	#NULL!	#NULL!	#NULL!	#NULL!	#NULL!	#NULL!	#NULL!	#NULL!	#NULL!	#NULL!	#NULL!	#NULL!	#NULL!	#NULL!	#NULL!	#NULL!	#NULL!
1366	#NULL!	2	#NULL!	#NULL!	#NULL!	#NULL!	2	1	2	2	#NULL!	#NULL!	#NULL!	#NULL!	#NULL!	#NULL!	#NULL!	#NULL!	#NULL!	#NULL!	#NULL!	#NULL!	#NULL!	#NULL!	#NULL!	#NULL!	#NULL!	#NULL!	#NULL!	#NULL!	#NULL!	#NULL!	#NULL!	#NULL!	#NULL!	#NULL!	#NULL!	#NULL!	#NULL!	#NULL!	#NULL!	#NULL!	#NULL!	#NULL!	#NULL!	#NULL!	#NULL!	#NULL!	#NULL!
1368	#NULL!	2	#NULL!	#NULL!	#NULL!	#NULL!	2	1	1	5	#NULL!	#NULL!	#NULL!	#NULL!	#NULL!	#NULL!	#NULL!	#NULL!	#NULL!	#NULL!	#NULL!	#NULL!	#NULL!	#NULL!	#NULL!	#NULL!	#NULL!	#NULL!	#NULL!	#NULL!	#NULL!	#NULL!	#NULL!	#NULL!	#NULL!	#NULL!	#NULL!	#NULL!	#NULL!	#NULL!	#NULL!	#NULL!	#NULL!	#NULL!	#NULL!	#NULL!	#NULL!	#NULL!	#NULL!
1369	#NULL!	2	#NULL!	#NULL!	#NULL!	#NULL!	1	1	2	1	#NULL!	#NULL!	#NULL!	#NULL!	#NULL!	#NULL!	#NULL!	#NULL!	#NULL!	#NULL!	#NULL!	#NULL!	#NULL!	#NULL!	#NULL!	#NULL!	#NULL!	#NULL!	#NULL!	#NULL!	#NULL!	#NULL!	#NULL!	#NULL!	#NULL!	#NULL!	#NULL!	#NULL!	#NULL!	#NULL!	#NULL!	#NULL!	#NULL!	#NULL!	#NULL!	#NULL!	#NULL!	#NULL!	#NULL!
1370	#NULL!	2	#NULL!	#NULL!	#NULL!	#NULL!	2	1	2	2	#NULL!	#NULL!	#NULL!	#NULL!	#NULL!	#NULL!	#NULL!	#NULL!	#NULL!	#NULL!	#NULL!	#NULL!	#NULL!	#NULL!	#NULL!	#NULL!	#NULL!	#NULL!	#NULL!	#NULL!	#NULL!	#NULL!	#NULL!	#NULL!	#NULL!	#NULL!	#NULL!	#NULL!	#NULL!	#NULL!	#NULL!	#NULL!	#NULL!	#NULL!	#NULL!	#NULL!	#NULL!	#NULL!	#NULL!
1372	#NULL!	2	#NULL!	#NULL!	#NULL!	#NULL!	1	1	2	2	#NULL!	#NULL!	#NULL!	#NULL!	#NULL!	#NULL!	#NULL!	#NULL!	#NULL!	#NULL!	#NULL!	#NULL!	#NULL!	#NULL!	#NULL!	#NULL!	#NULL!	#NULL!	#NULL!	#NULL!	#NULL!	#NULL!	#NULL!	#NULL!	#NULL!	#NULL!	#NULL!	#NULL!	#NULL!	#NULL!	#NULL!	#NULL!	#NULL!	#NULL!	#NULL!	#NULL!	#NULL!	#NULL!	#NULL!
1374	#NULL!	2	#NULL!	#NULL!	#NULL!	#NULL!	2	1	1	6	#NULL!	#NULL!	#NULL!	#NULL!	#NULL!	#NULL!	#NULL!	#NULL!	#NULL!	#NULL!	#NULL!	#NULL!	#NULL!	#NULL!	#NULL!	#NULL!	#NULL!	#NULL!	#NULL!	#NULL!	#NULL!	#NULL!	#NULL!	#NULL!	#NULL!	#NULL!	#NULL!	#NULL!	#NULL!	#NULL!	#NULL!	#NULL!	#NULL!	#NULL!	#NULL!	#NULL!	#NULL!	#NULL!	#NULL!
1375	#NULL!	2	#NULL!	#NULL!	#NULL!	#NULL!	2	1	1	99	#NULL!	#NULL!	#NULL!	#NULL!	#NULL!	#NULL!	#NULL!	#NULL!	#NULL!	#NULL!	#NULL!	#NULL!	#NULL!	#NULL!	#NULL!	#NULL!	#NULL!	#NULL!	#NULL!	#NULL!	#NULL!	#NULL!	#NULL!	#NULL!	#NULL!	#NULL!	#NULL!	#NULL!	#NULL!	#NULL!	#NULL!	#NULL!	#NULL!	#NULL!	#NULL!	#NULL!	#NULL!	#NULL!	#NULL!
1376	#NULL!	2	#NULL!	#NULL!	#NULL!	#NULL!	2	1	2	2	#NULL!	#NULL!	#NULL!	#NULL!	#NULL!	#NULL!	#NULL!	#NULL!	#NULL!	#NULL!	#NULL!	#NULL!	#NULL!	#NULL!	#NULL!	#NULL!	#NULL!	#NULL!	#NULL!	#NULL!	#NULL!	#NULL!	#NULL!	#NULL!	#NULL!	#NULL!	#NULL!	#NULL!	#NULL!	#NULL!	#NULL!	#NULL!	#NULL!	#NULL!	#NULL!	#NULL!	#NULL!	#NULL!	#NULL!
1377	#NULL!	2	#NULL!	#NULL!	#NULL!	#NULL!	2	1	1	2	#NULL!	#NULL!	#NULL!	#NULL!	#NULL!	#NULL!	#NULL!	#NULL!	#NULL!	#NULL!	#NULL!	#NULL!	#NULL!	#NULL!	#NULL!	#NULL!	#NULL!	#NULL!	#NULL!	#NULL!	#NULL!	#NULL!	#NULL!	#NULL!	#NULL!	#NULL!	#NULL!	#NULL!	#NULL!	#NULL!	#NULL!	#NULL!	#NULL!	#NULL!	#NULL!	#NULL!	#NULL!	#NULL!	#NULL!
1380	#NULL!	2	#NULL!	#NULL!	#NULL!	#NULL!	1	1	2	5	#NULL!	#NULL!	#NULL!	#NULL!	#NULL!	#NULL!	#NULL!	#NULL!	#NULL!	#NULL!	#NULL!	#NULL!	#NULL!	#NULL!	#NULL!	#NULL!	#NULL!	#NULL!	#NULL!	#NULL!	#NULL!	#NULL!	#NULL!	#NULL!	#NULL!	#NULL!	#NULL!	#NULL!	#NULL!	#NULL!	#NULL!	#NULL!	#NULL!	#NULL!	#NULL!	#NULL!	#NULL!	#NULL!	#NULL!
1381	#NULL!	2	#NULL!	#NULL!	#NULL!	#NULL!	1	1	2	6	#NULL!	#NULL!	#NULL!	#NULL!	#NULL!	#NULL!	#NULL!	#NULL!	#NULL!	#NULL!	#NULL!	#NULL!	#NULL!	#NULL!	#NULL!	#NULL!	#NULL!	#NULL!	#NULL!	#NULL!	#NULL!	#NULL!	#NULL!	#NULL!	#NULL!	#NULL!	#NULL!	#NULL!	#NULL!	#NULL!	#NULL!	#NULL!	#NULL!	#NULL!	#NULL!	#NULL!	#NULL!	#NULL!	#NULL!
1383	#NULL!	2	#NULL!	#NULL!	#NULL!	#NULL!	2	1	1	6	#NULL!	#NULL!	#NULL!	#NULL!	#NULL!	#NULL!	#NULL!	#NULL!	#NULL!	#NULL!	#NULL!	#NULL!	#NULL!	#NULL!	#NULL!	#NULL!	#NULL!	#NULL!	#NULL!	#NULL!	#NULL!	#NULL!	#NULL!	#NULL!	#NULL!	#NULL!	#NULL!	#NULL!	#NULL!	#NULL!	#NULL!	#NULL!	#NULL!	#NULL!	#NULL!	#NULL!	#NULL!	#NULL!	#NULL!
1384	#NULL!	2	#NULL!	#NULL!	#NULL!	#NULL!	2	1	1	99	#NULL!	#NULL!	#NULL!	#NULL!	#NULL!	#NULL!	#NULL!	#NULL!	#NULL!	#NULL!	#NULL!	#NULL!	#NULL!	#NULL!	#NULL!	#NULL!	#NULL!	#NULL!	#NULL!	#NULL!	#NULL!	#NULL!	#NULL!	#NULL!	#NULL!	#NULL!	#NULL!	#NULL!	#NULL!	#NULL!	#NULL!	#NULL!	#NULL!	#NULL!	#NULL!	#NULL!	#NULL!	#NULL!	#NULL!
1386	#NULL!	2	#NULL!	#NULL!	#NULL!	#NULL!	1	1	2	5	#NULL!	#NULL!	#NULL!	#NULL!	#NULL!	#NULL!	#NULL!	#NULL!	#NULL!	#NULL!	#NULL!	#NULL!	#NULL!	#NULL!	#NULL!	#NULL!	#NULL!	#NULL!	#NULL!	#NULL!	#NULL!	#NULL!	#NULL!	#NULL!	#NULL!	#NULL!	#NULL!	#NULL!	#NULL!	#NULL!	#NULL!	#NULL!	#NULL!	#NULL!	#NULL!	#NULL!	#NULL!	#NULL!	#NULL!
1387	#NULL!	2	#NULL!	#NULL!	#NULL!	#NULL!	1	1	2	2	#NULL!	#NULL!	#NULL!	#NULL!	#NULL!	#NULL!	#NULL!	#NULL!	#NULL!	#NULL!	#NULL!	#NULL!	#NULL!	#NULL!	#NULL!	#NULL!	#NULL!	#NULL!	#NULL!	#NULL!	#NULL!	#NULL!	#NULL!	#NULL!	#NULL!	#NULL!	#NULL!	#NULL!	#NULL!	#NULL!	#NULL!	#NULL!	#NULL!	#NULL!	#NULL!	#NULL!	#NULL!	#NULL!	#NULL!
1388	#NULL!	2	#NULL!	#NULL!	#NULL!	#NULL!	2	1	1	1	#NULL!	#NULL!	#NULL!	#NULL!	#NULL!	#NULL!	#NULL!	#NULL!	#NULL!	#NULL!	#NULL!	#NULL!	#NULL!	#NULL!	#NULL!	#NULL!	#NULL!	#NULL!	#NULL!	#NULL!	#NULL!	#NULL!	#NULL!	#NULL!	#NULL!	#NULL!	#NULL!	#NULL!	#NULL!	#NULL!	#NULL!	#NULL!	#NULL!	#NULL!	#NULL!	#NULL!	#NULL!	#NULL!	#NULL!
1389	#NULL!	2	#NULL!	#NULL!	#NULL!	#NULL!	2	1	2	5	#NULL!	#NULL!	#NULL!	#NULL!	#NULL!	#NULL!	#NULL!	#NULL!	#NULL!	#NULL!	#NULL!	#NULL!	#NULL!	#NULL!	#NULL!	#NULL!	#NULL!	#NULL!	#NULL!	#NULL!	#NULL!	#NULL!	#NULL!	#NULL!	#NULL!	#NULL!	#NULL!	#NULL!	#NULL!	#NULL!	#NULL!	#NULL!	#NULL!	#NULL!	#NULL!	#NULL!	#NULL!	#NULL!	#NULL!
1391	#NULL!	2	#NULL!	#NULL!	#NULL!	#NULL!	1	1	1	99	#NULL!	#NULL!	#NULL!	#NULL!	#NULL!	#NULL!	#NULL!	#NULL!	#NULL!	#NULL!	#NULL!	#NULL!	#NULL!	#NULL!	#NULL!	#NULL!	#NULL!	#NULL!	#NULL!	#NULL!	#NULL!	#NULL!	#NULL!	#NULL!	#NULL!	#NULL!	#NULL!	#NULL!	#NULL!	#NULL!	#NULL!	#NULL!	#NULL!	#NULL!	#NULL!	#NULL!	#NULL!	#NULL!	#NULL!
1392	#NULL!	2	#NULL!	#NULL!	#NULL!	#NULL!	2	1	1	99	#NULL!	#NULL!	#NULL!	#NULL!	#NULL!	#NULL!	#NULL!	#NULL!	#NULL!	#NULL!	#NULL!	#NULL!	#NULL!	#NULL!	#NULL!	#NULL!	#NULL!	#NULL!	#NULL!	#NULL!	#NULL!	#NULL!	#NULL!	#NULL!	#NULL!	#NULL!	#NULL!	#NULL!	#NULL!	#NULL!	#NULL!	#NULL!	#NULL!	#NULL!	#NULL!	#NULL!	#NULL!	#NULL!	#NULL!
1393	#NULL!	2	#NULL!	#NULL!	#NULL!	#NULL!	2	1	1	99	#NULL!	#NULL!	#NULL!	#NULL!	#NULL!	#NULL!	#NULL!	#NULL!	#NULL!	#NULL!	#NULL!	#NULL!	#NULL!	#NULL!	#NULL!	#NULL!	#NULL!	#NULL!	#NULL!	#NULL!	#NULL!	#NULL!	#NULL!	#NULL!	#NULL!	#NULL!	#NULL!	#NULL!	#NULL!	#NULL!	#NULL!	#NULL!	#NULL!	#NULL!	#NULL!	#NULL!	#NULL!	#NULL!	#NULL!
1394	#NULL!	2	#NULL!	#NULL!	#NULL!	#NULL!	2	1	1	5	#NULL!	#NULL!	#NULL!	#NULL!	#NULL!	#NULL!	#NULL!	#NULL!	#NULL!	#NULL!	#NULL!	#NULL!	#NULL!	#NULL!	#NULL!	#NULL!	#NULL!	#NULL!	#NULL!	#NULL!	#NULL!	#NULL!	#NULL!	#NULL!	#NULL!	#NULL!	#NULL!	#NULL!	#NULL!	#NULL!	#NULL!	#NULL!	#NULL!	#NULL!	#NULL!	#NULL!	#NULL!	#NULL!	#NULL!
1396	#NULL!	2	#NULL!	#NULL!	#NULL!	#NULL!	1	1	3	6	#NULL!	#NULL!	#NULL!	#NULL!	#NULL!	#NULL!	#NULL!	#NULL!	#NULL!	#NULL!	#NULL!	#NULL!	#NULL!	#NULL!	#NULL!	#NULL!	#NULL!	#NULL!	#NULL!	#NULL!	#NULL!	#NULL!	#NULL!	#NULL!	#NULL!	#NULL!	#NULL!	#NULL!	#NULL!	#NULL!	#NULL!	#NULL!	#NULL!	#NULL!	#NULL!	#NULL!	#NULL!	#NULL!	#NULL!
1397	#NULL!	2	#NULL!	#NULL!	#NULL!	#NULL!	2	1	2	2	#NULL!	#NULL!	#NULL!	#NULL!	#NULL!	#NULL!	#NULL!	#NULL!	#NULL!	#NULL!	#NULL!	#NULL!	#NULL!	#NULL!	#NULL!	#NULL!	#NULL!	#NULL!	#NULL!	#NULL!	#NULL!	#NULL!	#NULL!	#NULL!	#NULL!	#NULL!	#NULL!	#NULL!	#NULL!	#NULL!	#NULL!	#NULL!	#NULL!	#NULL!	#NULL!	#NULL!	#NULL!	#NULL!	#NULL!
1398	#NULL!	2	#NULL!	#NULL!	#NULL!	#NULL!	1	1	2	6	#NULL!	#NULL!	#NULL!	#NULL!	#NULL!	#NULL!	#NULL!	#NULL!	#NULL!	#NULL!	#NULL!	#NULL!	#NULL!	#NULL!	#NULL!	#NULL!	#NULL!	#NULL!	#NULL!	#NULL!	#NULL!	#NULL!	#NULL!	#NULL!	#NULL!	#NULL!	#NULL!	#NULL!	#NULL!	#NULL!	#NULL!	#NULL!	#NULL!	#NULL!	#NULL!	#NULL!	#NULL!	#NULL!	#NULL!
1400	#NULL!	2	#NULL!	#NULL!	#NULL!	#NULL!	2	1	2	5	#NULL!	#NULL!	#NULL!	#NULL!	#NULL!	#NULL!	#NULL!	#NULL!	#NULL!	#NULL!	#NULL!	#NULL!	#NULL!	#NULL!	#NULL!	#NULL!	#NULL!	#NULL!	#NULL!	#NULL!	#NULL!	#NULL!	#NULL!	#NULL!	#NULL!	#NULL!	#NULL!	#NULL!	#NULL!	#NULL!	#NULL!	#NULL!	#NULL!	#NULL!	#NULL!	#NULL!	#NULL!	#NULL!	#NULL!
1401	#NULL!	2	#NULL!	#NULL!	#NULL!	#NULL!	2	1	1	6	#NULL!	#NULL!	#NULL!	#NULL!	#NULL!	#NULL!	#NULL!	#NULL!	#NULL!	#NULL!	#NULL!	#NULL!	#NULL!	#NULL!	#NULL!	#NULL!	#NULL!	#NULL!	#NULL!	#NULL!	#NULL!	#NULL!	#NULL!	#NULL!	#NULL!	#NULL!	#NULL!	#NULL!	#NULL!	#NULL!	#NULL!	#NULL!	#NULL!	#NULL!	#NULL!	#NULL!	#NULL!	#NULL!	#NULL!
1403	#NULL!	2	#NULL!	#NULL!	#NULL!	#NULL!	1	1	1	2	#NULL!	#NULL!	#NULL!	#NULL!	#NULL!	#NULL!	#NULL!	#NULL!	#NULL!	#NULL!	#NULL!	#NULL!	#NULL!	#NULL!	#NULL!	#NULL!	#NULL!	#NULL!	#NULL!	#NULL!	#NULL!	#NULL!	#NULL!	#NULL!	#NULL!	#NULL!	#NULL!	#NULL!	#NULL!	#NULL!	#NULL!	#NULL!	#NULL!	#NULL!	#NULL!	#NULL!	#NULL!	#NULL!	#NULL!
1404	#NULL!	2	#NULL!	#NULL!	#NULL!	#NULL!	1	1	3	99	#NULL!	#NULL!	#NULL!	#NULL!	#NULL!	#NULL!	#NULL!	#NULL!	#NULL!	#NULL!	#NULL!	#NULL!	#NULL!	#NULL!	#NULL!	#NULL!	#NULL!	#NULL!	#NULL!	#NULL!	#NULL!	#NULL!	#NULL!	#NULL!	#NULL!	#NULL!	#NULL!	#NULL!	#NULL!	#NULL!	#NULL!	#NULL!	#NULL!	#NULL!	#NULL!	#NULL!	#NULL!	#NULL!	#NULL!
1405	#NULL!	2	#NULL!	#NULL!	#NULL!	#NULL!	1	1	3	5	#NULL!	#NULL!	#NULL!	#NULL!	#NULL!	#NULL!	#NULL!	#NULL!	#NULL!	#NULL!	#NULL!	#NULL!	#NULL!	#NULL!	#NULL!	#NULL!	#NULL!	#NULL!	#NULL!	#NULL!	#NULL!	#NULL!	#NULL!	#NULL!	#NULL!	#NULL!	#NULL!	#NULL!	#NULL!	#NULL!	#NULL!	#NULL!	#NULL!	#NULL!	#NULL!	#NULL!	#NULL!	#NULL!	#NULL!
1408	#NULL!	2	#NULL!	#NULL!	#NULL!	#NULL!	2	1	1	6	#NULL!	#NULL!	#NULL!	#NULL!	#NULL!	#NULL!	#NULL!	#NULL!	#NULL!	#NULL!	#NULL!	#NULL!	#NULL!	#NULL!	#NULL!	#NULL!	#NULL!	#NULL!	#NULL!	#NULL!	#NULL!	#NULL!	#NULL!	#NULL!	#NULL!	#NULL!	#NULL!	#NULL!	#NULL!	#NULL!	#NULL!	#NULL!	#NULL!	#NULL!	#NULL!	#NULL!	#NULL!	#NULL!	#NULL!
1409	#NULL!	2	#NULL!	#NULL!	#NULL!	#NULL!	2	1	2	2	#NULL!	#NULL!	#NULL!	#NULL!	#NULL!	#NULL!	#NULL!	#NULL!	#NULL!	#NULL!	#NULL!	#NULL!	#NULL!	#NULL!	#NULL!	#NULL!	#NULL!	#NULL!	#NULL!	#NULL!	#NULL!	#NULL!	#NULL!	#NULL!	#NULL!	#NULL!	#NULL!	#NULL!	#NULL!	#NULL!	#NULL!	#NULL!	#NULL!	#NULL!	#NULL!	#NULL!	#NULL!	#NULL!	#NULL!
1410	#NULL!	2	#NULL!	#NULL!	#NULL!	#NULL!	1	1	1	5	#NULL!	#NULL!	#NULL!	#NULL!	#NULL!	#NULL!	#NULL!	#NULL!	#NULL!	#NULL!	#NULL!	#NULL!	#NULL!	#NULL!	#NULL!	#NULL!	#NULL!	#NULL!	#NULL!	#NULL!	#NULL!	#NULL!	#NULL!	#NULL!	#NULL!	#NULL!	#NULL!	#NULL!	#NULL!	#NULL!	#NULL!	#NULL!	#NULL!	#NULL!	#NULL!	#NULL!	#NULL!	#NULL!	#NULL!
1412	#NULL!	2	#NULL!	#NULL!	#NULL!	#NULL!	2	1	2	99	#NULL!	#NULL!	#NULL!	#NULL!	#NULL!	#NULL!	#NULL!	#NULL!	#NULL!	#NULL!	#NULL!	#NULL!	#NULL!	#NULL!	#NULL!	#NULL!	#NULL!	#NULL!	#NULL!	#NULL!	#NULL!	#NULL!	#NULL!	#NULL!	#NULL!	#NULL!	#NULL!	#NULL!	#NULL!	#NULL!	#NULL!	#NULL!	#NULL!	#NULL!	#NULL!	#NULL!	#NULL!	#NULL!	#NULL!
1413	#NULL!	2	#NULL!	#NULL!	#NULL!	#NULL!	2	1	1	99	#NULL!	#NULL!	#NULL!	#NULL!	#NULL!	#NULL!	#NULL!	#NULL!	#NULL!	#NULL!	#NULL!	#NULL!	#NULL!	#NULL!	#NULL!	#NULL!	#NULL!	#NULL!	#NULL!	#NULL!	#NULL!	#NULL!	#NULL!	#NULL!	#NULL!	#NULL!	#NULL!	#NULL!	#NULL!	#NULL!	#NULL!	#NULL!	#NULL!	#NULL!	#NULL!	#NULL!	#NULL!	#NULL!	#NULL!
1414	#NULL!	2	#NULL!	#NULL!	#NULL!	#NULL!	1	1	1	2	#NULL!	#NULL!	#NULL!	#NULL!	#NULL!	#NULL!	#NULL!	#NULL!	#NULL!	#NULL!	#NULL!	#NULL!	#NULL!	#NULL!	#NULL!	#NULL!	#NULL!	#NULL!	#NULL!	#NULL!	#NULL!	#NULL!	#NULL!	#NULL!	#NULL!	#NULL!	#NULL!	#NULL!	#NULL!	#NULL!	#NULL!	#NULL!	#NULL!	#NULL!	#NULL!	#NULL!	#NULL!	#NULL!	#NULL!
1417	#NULL!	2	#NULL!	#NULL!	#NULL!	#NULL!	2	1	1	5	#NULL!	#NULL!	#NULL!	#NULL!	#NULL!	#NULL!	#NULL!	#NULL!	#NULL!	#NULL!	#NULL!	#NULL!	#NULL!	#NULL!	#NULL!	#NULL!	#NULL!	#NULL!	#NULL!	#NULL!	#NULL!	#NULL!	#NULL!	#NULL!	#NULL!	#NULL!	#NULL!	#NULL!	#NULL!	#NULL!	#NULL!	#NULL!	#NULL!	#NULL!	#NULL!	#NULL!	#NULL!	#NULL!	#NULL!
1418	#NULL!	2	#NULL!	#NULL!	#NULL!	#NULL!	2	1	2	6	#NULL!	#NULL!	#NULL!	#NULL!	#NULL!	#NULL!	#NULL!	#NULL!	#NULL!	#NULL!	#NULL!	#NULL!	#NULL!	#NULL!	#NULL!	#NULL!	#NULL!	#NULL!	#NULL!	#NULL!	#NULL!	#NULL!	#NULL!	#NULL!	#NULL!	#NULL!	#NULL!	#NULL!	#NULL!	#NULL!	#NULL!	#NULL!	#NULL!	#NULL!	#NULL!	#NULL!	#NULL!	#NULL!	#NULL!
1421	#NULL!	2	#NULL!	#NULL!	#NULL!	#NULL!	1	1	1	99	#NULL!	#NULL!	#NULL!	#NULL!	#NULL!	#NULL!	#NULL!	#NULL!	#NULL!	#NULL!	#NULL!	#NULL!	#NULL!	#NULL!	#NULL!	#NULL!	#NULL!	#NULL!	#NULL!	#NULL!	#NULL!	#NULL!	#NULL!	#NULL!	#NULL!	#NULL!	#NULL!	#NULL!	#NULL!	#NULL!	#NULL!	#NULL!	#NULL!	#NULL!	#NULL!	#NULL!	#NULL!	#NULL!	#NULL!
1423	#NULL!	2	#NULL!	#NULL!	#NULL!	#NULL!	2	1	2	2	#NULL!	#NULL!	#NULL!	#NULL!	#NULL!	#NULL!	#NULL!	#NULL!	#NULL!	#NULL!	#NULL!	#NULL!	#NULL!	#NULL!	#NULL!	#NULL!	#NULL!	#NULL!	#NULL!	#NULL!	#NULL!	#NULL!	#NULL!	#NULL!	#NULL!	#NULL!	#NULL!	#NULL!	#NULL!	#NULL!	#NULL!	#NULL!	#NULL!	#NULL!	#NULL!	#NULL!	#NULL!	#NULL!	#NULL!
1425	#NULL!	2	#NULL!	#NULL!	#NULL!	#NULL!	1	1	2	2	#NULL!	#NULL!	#NULL!	#NULL!	#NULL!	#NULL!	#NULL!	#NULL!	#NULL!	#NULL!	#NULL!	#NULL!	#NULL!	#NULL!	#NULL!	#NULL!	#NULL!	#NULL!	#NULL!	#NULL!	#NULL!	#NULL!	#NULL!	#NULL!	#NULL!	#NULL!	#NULL!	#NULL!	#NULL!	#NULL!	#NULL!	#NULL!	#NULL!	#NULL!	#NULL!	#NULL!	#NULL!	#NULL!	#NULL!
1426	#NULL!	2	#NULL!	#NULL!	#NULL!	#NULL!	2	1	1	99	#NULL!	#NULL!	#NULL!	#NULL!	#NULL!	#NULL!	#NULL!	#NULL!	#NULL!	#NULL!	#NULL!	#NULL!	#NULL!	#NULL!	#NULL!	#NULL!	#NULL!	#NULL!	#NULL!	#NULL!	#NULL!	#NULL!	#NULL!	#NULL!	#NULL!	#NULL!	#NULL!	#NULL!	#NULL!	#NULL!	#NULL!	#NULL!	#NULL!	#NULL!	#NULL!	#NULL!	#NULL!	#NULL!	#NULL!
1427	#NULL!	2	#NULL!	#NULL!	#NULL!	#NULL!	2	1	2	99	#NULL!	#NULL!	#NULL!	#NULL!	#NULL!	#NULL!	#NULL!	#NULL!	#NULL!	#NULL!	#NULL!	#NULL!	#NULL!	#NULL!	#NULL!	#NULL!	#NULL!	#NULL!	#NULL!	#NULL!	#NULL!	#NULL!	#NULL!	#NULL!	#NULL!	#NULL!	#NULL!	#NULL!	#NULL!	#NULL!	#NULL!	#NULL!	#NULL!	#NULL!	#NULL!	#NULL!	#NULL!	#NULL!	#NULL!
1428	#NULL!	2	#NULL!	#NULL!	#NULL!	#NULL!	2	1	2	1	#NULL!	#NULL!	#NULL!	#NULL!	#NULL!	#NULL!	#NULL!	#NULL!	#NULL!	#NULL!	#NULL!	#NULL!	#NULL!	#NULL!	#NULL!	#NULL!	#NULL!	#NULL!	#NULL!	#NULL!	#NULL!	#NULL!	#NULL!	#NULL!	#NULL!	#NULL!	#NULL!	#NULL!	#NULL!	#NULL!	#NULL!	#NULL!	#NULL!	#NULL!	#NULL!	#NULL!	#NULL!	#NULL!	#NULL!
1431	#NULL!	2	#NULL!	#NULL!	#NULL!	#NULL!	2	1	2	6	#NULL!	#NULL!	#NULL!	#NULL!	#NULL!	#NULL!	#NULL!	#NULL!	#NULL!	#NULL!	#NULL!	#NULL!	#NULL!	#NULL!	#NULL!	#NULL!	#NULL!	#NULL!	#NULL!	#NULL!	#NULL!	#NULL!	#NULL!	#NULL!	#NULL!	#NULL!	#NULL!	#NULL!	#NULL!	#NULL!	#NULL!	#NULL!	#NULL!	#NULL!	#NULL!	#NULL!	#NULL!	#NULL!	#NULL!
1432	#NULL!	2	#NULL!	#NULL!	#NULL!	#NULL!	2	1	2	6	#NULL!	#NULL!	#NULL!	#NULL!	#NULL!	#NULL!	#NULL!	#NULL!	#NULL!	#NULL!	#NULL!	#NULL!	#NULL!	#NULL!	#NULL!	#NULL!	#NULL!	#NULL!	#NULL!	#NULL!	#NULL!	#NULL!	#NULL!	#NULL!	#NULL!	#NULL!	#NULL!	#NULL!	#NULL!	#NULL!	#NULL!	#NULL!	#NULL!	#NULL!	#NULL!	#NULL!	#NULL!	#NULL!	#NULL!
1433	#NULL!	2	#NULL!	#NULL!	#NULL!	#NULL!	2	1	1	6	#NULL!	#NULL!	#NULL!	#NULL!	#NULL!	#NULL!	#NULL!	#NULL!	#NULL!	#NULL!	#NULL!	#NULL!	#NULL!	#NULL!	#NULL!	#NULL!	#NULL!	#NULL!	#NULL!	#NULL!	#NULL!	#NULL!	#NULL!	#NULL!	#NULL!	#NULL!	#NULL!	#NULL!	#NULL!	#NULL!	#NULL!	#NULL!	#NULL!	#NULL!	#NULL!	#NULL!	#NULL!	#NULL!	#NULL!
1435	#NULL!	2	#NULL!	#NULL!	#NULL!	#NULL!	2	1	2	6	#NULL!	#NULL!	#NULL!	#NULL!	#NULL!	#NULL!	#NULL!	#NULL!	#NULL!	#NULL!	#NULL!	#NULL!	#NULL!	#NULL!	#NULL!	#NULL!	#NULL!	#NULL!	#NULL!	#NULL!	#NULL!	#NULL!	#NULL!	#NULL!	#NULL!	#NULL!	#NULL!	#NULL!	#NULL!	#NULL!	#NULL!	#NULL!	#NULL!	#NULL!	#NULL!	#NULL!	#NULL!	#NULL!	#NULL!
1436	#NULL!	2	#NULL!	#NULL!	#NULL!	#NULL!	1	1	1	99	#NULL!	#NULL!	#NULL!	#NULL!	#NULL!	#NULL!	#NULL!	#NULL!	#NULL!	#NULL!	#NULL!	#NULL!	#NULL!	#NULL!	#NULL!	#NULL!	#NULL!	#NULL!	#NULL!	#NULL!	#NULL!	#NULL!	#NULL!	#NULL!	#NULL!	#NULL!	#NULL!	#NULL!	#NULL!	#NULL!	#NULL!	#NULL!	#NULL!	#NULL!	#NULL!	#NULL!	#NULL!	#NULL!	#NULL!
1437	#NULL!	2	#NULL!	#NULL!	#NULL!	#NULL!	2	1	1	99	#NULL!	#NULL!	#NULL!	#NULL!	#NULL!	#NULL!	#NULL!	#NULL!	#NULL!	#NULL!	#NULL!	#NULL!	#NULL!	#NULL!	#NULL!	#NULL!	#NULL!	#NULL!	#NULL!	#NULL!	#NULL!	#NULL!	#NULL!	#NULL!	#NULL!	#NULL!	#NULL!	#NULL!	#NULL!	#NULL!	#NULL!	#NULL!	#NULL!	#NULL!	#NULL!	#NULL!	#NULL!	#NULL!	#NULL!
1438	#NULL!	2	#NULL!	#NULL!	#NULL!	#NULL!	2	1	2	99	#NULL!	#NULL!	#NULL!	#NULL!	#NULL!	#NULL!	#NULL!	#NULL!	#NULL!	#NULL!	#NULL!	#NULL!	#NULL!	#NULL!	#NULL!	#NULL!	#NULL!	#NULL!	#NULL!	#NULL!	#NULL!	#NULL!	#NULL!	#NULL!	#NULL!	#NULL!	#NULL!	#NULL!	#NULL!	#NULL!	#NULL!	#NULL!	#NULL!	#NULL!	#NULL!	#NULL!	#NULL!	#NULL!	#NULL!
1443	#NULL!	2	#NULL!	#NULL!	#NULL!	#NULL!	1	1	2	6	#NULL!	#NULL!	#NULL!	#NULL!	#NULL!	#NULL!	#NULL!	#NULL!	#NULL!	#NULL!	#NULL!	#NULL!	#NULL!	#NULL!	#NULL!	#NULL!	#NULL!	#NULL!	#NULL!	#NULL!	#NULL!	#NULL!	#NULL!	#NULL!	#NULL!	#NULL!	#NULL!	#NULL!	#NULL!	#NULL!	#NULL!	#NULL!	#NULL!	#NULL!	#NULL!	#NULL!	#NULL!	#NULL!	#NULL!
1444	#NULL!	2	#NULL!	#NULL!	#NULL!	#NULL!	2	1	2	2	#NULL!	#NULL!	#NULL!	#NULL!	#NULL!	#NULL!	#NULL!	#NULL!	#NULL!	#NULL!	#NULL!	#NULL!	#NULL!	#NULL!	#NULL!	#NULL!	#NULL!	#NULL!	#NULL!	#NULL!	#NULL!	#NULL!	#NULL!	#NULL!	#NULL!	#NULL!	#NULL!	#NULL!	#NULL!	#NULL!	#NULL!	#NULL!	#NULL!	#NULL!	#NULL!	#NULL!	#NULL!	#NULL!	#NULL!
1445	#NULL!	2	#NULL!	#NULL!	#NULL!	#NULL!	2	1	1	99	#NULL!	#NULL!	#NULL!	#NULL!	#NULL!	#NULL!	#NULL!	#NULL!	#NULL!	#NULL!	#NULL!	#NULL!	#NULL!	#NULL!	#NULL!	#NULL!	#NULL!	#NULL!	#NULL!	#NULL!	#NULL!	#NULL!	#NULL!	#NULL!	#NULL!	#NULL!	#NULL!	#NULL!	#NULL!	#NULL!	#NULL!	#NULL!	#NULL!	#NULL!	#NULL!	#NULL!	#NULL!	#NULL!	#NULL!
1448	#NULL!	2	#NULL!	#NULL!	#NULL!	#NULL!	1	1	2	2	#NULL!	#NULL!	#NULL!	#NULL!	#NULL!	#NULL!	#NULL!	#NULL!	#NULL!	#NULL!	#NULL!	#NULL!	#NULL!	#NULL!	#NULL!	#NULL!	#NULL!	#NULL!	#NULL!	#NULL!	#NULL!	#NULL!	#NULL!	#NULL!	#NULL!	#NULL!	#NULL!	#NULL!	#NULL!	#NULL!	#NULL!	#NULL!	#NULL!	#NULL!	#NULL!	#NULL!	#NULL!	#NULL!	#NULL!
1450	#NULL!	2	#NULL!	#NULL!	#NULL!	#NULL!	1	1	1	2	#NULL!	#NULL!	#NULL!	#NULL!	#NULL!	#NULL!	#NULL!	#NULL!	#NULL!	#NULL!	#NULL!	#NULL!	#NULL!	#NULL!	#NULL!	#NULL!	#NULL!	#NULL!	#NULL!	#NULL!	#NULL!	#NULL!	#NULL!	#NULL!	#NULL!	#NULL!	#NULL!	#NULL!	#NULL!	#NULL!	#NULL!	#NULL!	#NULL!	#NULL!	#NULL!	#NULL!	#NULL!	#NULL!	#NULL!
1451	#NULL!	2	#NULL!	#NULL!	#NULL!	#NULL!	2	1	2	2	#NULL!	#NULL!	#NULL!	#NULL!	#NULL!	#NULL!	#NULL!	#NULL!	#NULL!	#NULL!	#NULL!	#NULL!	#NULL!	#NULL!	#NULL!	#NULL!	#NULL!	#NULL!	#NULL!	#NULL!	#NULL!	#NULL!	#NULL!	#NULL!	#NULL!	#NULL!	#NULL!	#NULL!	#NULL!	#NULL!	#NULL!	#NULL!	#NULL!	#NULL!	#NULL!	#NULL!	#NULL!	#NULL!	#NULL!
1452	#NULL!	2	#NULL!	#NULL!	#NULL!	#NULL!	2	1	1	99	#NULL!	#NULL!	#NULL!	#NULL!	#NULL!	#NULL!	#NULL!	#NULL!	#NULL!	#NULL!	#NULL!	#NULL!	#NULL!	#NULL!	#NULL!	#NULL!	#NULL!	#NULL!	#NULL!	#NULL!	#NULL!	#NULL!	#NULL!	#NULL!	#NULL!	#NULL!	#NULL!	#NULL!	#NULL!	#NULL!	#NULL!	#NULL!	#NULL!	#NULL!	#NULL!	#NULL!	#NULL!	#NULL!	#NULL!
1453	#NULL!	2	#NULL!	#NULL!	#NULL!	#NULL!	2	1	2	99	#NULL!	#NULL!	#NULL!	#NULL!	#NULL!	#NULL!	#NULL!	#NULL!	#NULL!	#NULL!	#NULL!	#NULL!	#NULL!	#NULL!	#NULL!	#NULL!	#NULL!	#NULL!	#NULL!	#NULL!	#NULL!	#NULL!	#NULL!	#NULL!	#NULL!	#NULL!	#NULL!	#NULL!	#NULL!	#NULL!	#NULL!	#NULL!	#NULL!	#NULL!	#NULL!	#NULL!	#NULL!	#NULL!	#NULL!
1454	#NULL!	2	#NULL!	#NULL!	#NULL!	#NULL!	2	1	1	2	#NULL!	#NULL!	#NULL!	#NULL!	#NULL!	#NULL!	#NULL!	#NULL!	#NULL!	#NULL!	#NULL!	#NULL!	#NULL!	#NULL!	#NULL!	#NULL!	#NULL!	#NULL!	#NULL!	#NULL!	#NULL!	#NULL!	#NULL!	#NULL!	#NULL!	#NULL!	#NULL!	#NULL!	#NULL!	#NULL!	#NULL!	#NULL!	#NULL!	#NULL!	#NULL!	#NULL!	#NULL!	#NULL!	#NULL!
1456	#NULL!	2	#NULL!	#NULL!	#NULL!	#NULL!	2	1	1	2	#NULL!	#NULL!	#NULL!	#NULL!	#NULL!	#NULL!	#NULL!	#NULL!	#NULL!	#NULL!	#NULL!	#NULL!	#NULL!	#NULL!	#NULL!	#NULL!	#NULL!	#NULL!	#NULL!	#NULL!	#NULL!	#NULL!	#NULL!	#NULL!	#NULL!	#NULL!	#NULL!	#NULL!	#NULL!	#NULL!	#NULL!	#NULL!	#NULL!	#NULL!	#NULL!	#NULL!	#NULL!	#NULL!	#NULL!
1457	#NULL!	2	#NULL!	#NULL!	#NULL!	#NULL!	1	1	2	6	#NULL!	#NULL!	#NULL!	#NULL!	#NULL!	#NULL!	#NULL!	#NULL!	#NULL!	#NULL!	#NULL!	#NULL!	#NULL!	#NULL!	#NULL!	#NULL!	#NULL!	#NULL!	#NULL!	#NULL!	#NULL!	#NULL!	#NULL!	#NULL!	#NULL!	#NULL!	#NULL!	#NULL!	#NULL!	#NULL!	#NULL!	#NULL!	#NULL!	#NULL!	#NULL!	#NULL!	#NULL!	#NULL!	#NULL!
1458	#NULL!	2	#NULL!	#NULL!	#NULL!	#NULL!	1	1	1	99	#NULL!	#NULL!	#NULL!	#NULL!	#NULL!	#NULL!	#NULL!	#NULL!	#NULL!	#NULL!	#NULL!	#NULL!	#NULL!	#NULL!	#NULL!	#NULL!	#NULL!	#NULL!	#NULL!	#NULL!	#NULL!	#NULL!	#NULL!	#NULL!	#NULL!	#NULL!	#NULL!	#NULL!	#NULL!	#NULL!	#NULL!	#NULL!	#NULL!	#NULL!	#NULL!	#NULL!	#NULL!	#NULL!	#NULL!
1462	#NULL!	2	#NULL!	#NULL!	#NULL!	#NULL!	1	1	2	2	#NULL!	#NULL!	#NULL!	#NULL!	#NULL!	#NULL!	#NULL!	#NULL!	#NULL!	#NULL!	#NULL!	#NULL!	#NULL!	#NULL!	#NULL!	#NULL!	#NULL!	#NULL!	#NULL!	#NULL!	#NULL!	#NULL!	#NULL!	#NULL!	#NULL!	#NULL!	#NULL!	#NULL!	#NULL!	#NULL!	#NULL!	#NULL!	#NULL!	#NULL!	#NULL!	#NULL!	#NULL!	#NULL!	#NULL!
1466	#NULL!	2	#NULL!	#NULL!	#NULL!	#NULL!	1	1	1	99	#NULL!	#NULL!	#NULL!	#NULL!	#NULL!	#NULL!	#NULL!	#NULL!	#NULL!	#NULL!	#NULL!	#NULL!	#NULL!	#NULL!	#NULL!	#NULL!	#NULL!	#NULL!	#NULL!	#NULL!	#NULL!	#NULL!	#NULL!	#NULL!	#NULL!	#NULL!	#NULL!	#NULL!	#NULL!	#NULL!	#NULL!	#NULL!	#NULL!	#NULL!	#NULL!	#NULL!	#NULL!	#NULL!	#NULL!
1467	#NULL!	2	#NULL!	#NULL!	#NULL!	#NULL!	2	1	1	99	#NULL!	#NULL!	#NULL!	#NULL!	#NULL!	#NULL!	#NULL!	#NULL!	#NULL!	#NULL!	#NULL!	#NULL!	#NULL!	#NULL!	#NULL!	#NULL!	#NULL!	#NULL!	#NULL!	#NULL!	#NULL!	#NULL!	#NULL!	#NULL!	#NULL!	#NULL!	#NULL!	#NULL!	#NULL!	#NULL!	#NULL!	#NULL!	#NULL!	#NULL!	#NULL!	#NULL!	#NULL!	#NULL!	#NULL!
1468	#NULL!	2	#NULL!	#NULL!	#NULL!	#NULL!	2	1	2	99	#NULL!	#NULL!	#NULL!	#NULL!	#NULL!	#NULL!	#NULL!	#NULL!	#NULL!	#NULL!	#NULL!	#NULL!	#NULL!	#NULL!	#NULL!	#NULL!	#NULL!	#NULL!	#NULL!	#NULL!	#NULL!	#NULL!	#NULL!	#NULL!	#NULL!	#NULL!	#NULL!	#NULL!	#NULL!	#NULL!	#NULL!	#NULL!	#NULL!	#NULL!	#NULL!	#NULL!	#NULL!	#NULL!	#NULL!
1469	#NULL!	2	#NULL!	#NULL!	#NULL!	#NULL!	2	1	2	5	#NULL!	#NULL!	#NULL!	#NULL!	#NULL!	#NULL!	#NULL!	#NULL!	#NULL!	#NULL!	#NULL!	#NULL!	#NULL!	#NULL!	#NULL!	#NULL!	#NULL!	#NULL!	#NULL!	#NULL!	#NULL!	#NULL!	#NULL!	#NULL!	#NULL!	#NULL!	#NULL!	#NULL!	#NULL!	#NULL!	#NULL!	#NULL!	#NULL!	#NULL!	#NULL!	#NULL!	#NULL!	#NULL!	#NULL!
1471	#NULL!	2	#NULL!	#NULL!	#NULL!	#NULL!	2	1	1	99	#NULL!	#NULL!	#NULL!	#NULL!	#NULL!	#NULL!	#NULL!	#NULL!	#NULL!	#NULL!	#NULL!	#NULL!	#NULL!	#NULL!	#NULL!	#NULL!	#NULL!	#NULL!	#NULL!	#NULL!	#NULL!	#NULL!	#NULL!	#NULL!	#NULL!	#NULL!	#NULL!	#NULL!	#NULL!	#NULL!	#NULL!	#NULL!	#NULL!	#NULL!	#NULL!	#NULL!	#NULL!	#NULL!	#NULL!
1472	#NULL!	2	#NULL!	#NULL!	#NULL!	#NULL!	1	1	1	1	#NULL!	#NULL!	#NULL!	#NULL!	#NULL!	#NULL!	#NULL!	#NULL!	#NULL!	#NULL!	#NULL!	#NULL!	#NULL!	#NULL!	#NULL!	#NULL!	#NULL!	#NULL!	#NULL!	#NULL!	#NULL!	#NULL!	#NULL!	#NULL!	#NULL!	#NULL!	#NULL!	#NULL!	#NULL!	#NULL!	#NULL!	#NULL!	#NULL!	#NULL!	#NULL!	#NULL!	#NULL!	#NULL!	#NULL!
1474	#NULL!	2	#NULL!	#NULL!	#NULL!	#NULL!	2	1	1	5	#NULL!	#NULL!	#NULL!	#NULL!	#NULL!	#NULL!	#NULL!	#NULL!	#NULL!	#NULL!	#NULL!	#NULL!	#NULL!	#NULL!	#NULL!	#NULL!	#NULL!	#NULL!	#NULL!	#NULL!	#NULL!	#NULL!	#NULL!	#NULL!	#NULL!	#NULL!	#NULL!	#NULL!	#NULL!	#NULL!	#NULL!	#NULL!	#NULL!	#NULL!	#NULL!	#NULL!	#NULL!	#NULL!	#NULL!
1476	#NULL!	2	#NULL!	#NULL!	#NULL!	#NULL!	2	1	1	6	#NULL!	#NULL!	#NULL!	#NULL!	#NULL!	#NULL!	#NULL!	#NULL!	#NULL!	#NULL!	#NULL!	#NULL!	#NULL!	#NULL!	#NULL!	#NULL!	#NULL!	#NULL!	#NULL!	#NULL!	#NULL!	#NULL!	#NULL!	#NULL!	#NULL!	#NULL!	#NULL!	#NULL!	#NULL!	#NULL!	#NULL!	#NULL!	#NULL!	#NULL!	#NULL!	#NULL!	#NULL!	#NULL!	#NULL!
1477	#NULL!	2	#NULL!	#NULL!	#NULL!	#NULL!	2	1	1	6	#NULL!	#NULL!	#NULL!	#NULL!	#NULL!	#NULL!	#NULL!	#NULL!	#NULL!	#NULL!	#NULL!	#NULL!	#NULL!	#NULL!	#NULL!	#NULL!	#NULL!	#NULL!	#NULL!	#NULL!	#NULL!	#NULL!	#NULL!	#NULL!	#NULL!	#NULL!	#NULL!	#NULL!	#NULL!	#NULL!	#NULL!	#NULL!	#NULL!	#NULL!	#NULL!	#NULL!	#NULL!	#NULL!	#NULL!
1479	#NULL!	2	#NULL!	#NULL!	#NULL!	#NULL!	2	1	1	1	#NULL!	#NULL!	#NULL!	#NULL!	#NULL!	#NULL!	#NULL!	#NULL!	#NULL!	#NULL!	#NULL!	#NULL!	#NULL!	#NULL!	#NULL!	#NULL!	#NULL!	#NULL!	#NULL!	#NULL!	#NULL!	#NULL!	#NULL!	#NULL!	#NULL!	#NULL!	#NULL!	#NULL!	#NULL!	#NULL!	#NULL!	#NULL!	#NULL!	#NULL!	#NULL!	#NULL!	#NULL!	#NULL!	#NULL!
1480	#NULL!	2	#NULL!	#NULL!	#NULL!	#NULL!	1	1	2	5	#NULL!	#NULL!	#NULL!	#NULL!	#NULL!	#NULL!	#NULL!	#NULL!	#NULL!	#NULL!	#NULL!	#NULL!	#NULL!	#NULL!	#NULL!	#NULL!	#NULL!	#NULL!	#NULL!	#NULL!	#NULL!	#NULL!	#NULL!	#NULL!	#NULL!	#NULL!	#NULL!	#NULL!	#NULL!	#NULL!	#NULL!	#NULL!	#NULL!	#NULL!	#NULL!	#NULL!	#NULL!	#NULL!	#NULL!
1481	#NULL!	2	#NULL!	#NULL!	#NULL!	#NULL!	2	1	1	99	#NULL!	#NULL!	#NULL!	#NULL!	#NULL!	#NULL!	#NULL!	#NULL!	#NULL!	#NULL!	#NULL!	#NULL!	#NULL!	#NULL!	#NULL!	#NULL!	#NULL!	#NULL!	#NULL!	#NULL!	#NULL!	#NULL!	#NULL!	#NULL!	#NULL!	#NULL!	#NULL!	#NULL!	#NULL!	#NULL!	#NULL!	#NULL!	#NULL!	#NULL!	#NULL!	#NULL!	#NULL!	#NULL!	#NULL!
1482	#NULL!	2	#NULL!	#NULL!	#NULL!	#NULL!	2	1	2	99	#NULL!	#NULL!	#NULL!	#NULL!	#NULL!	#NULL!	#NULL!	#NULL!	#NULL!	#NULL!	#NULL!	#NULL!	#NULL!	#NULL!	#NULL!	#NULL!	#NULL!	#NULL!	#NULL!	#NULL!	#NULL!	#NULL!	#NULL!	#NULL!	#NULL!	#NULL!	#NULL!	#NULL!	#NULL!	#NULL!	#NULL!	#NULL!	#NULL!	#NULL!	#NULL!	#NULL!	#NULL!	#NULL!	#NULL!
1483	#NULL!	2	#NULL!	#NULL!	#NULL!	#NULL!	2	1	3	1	#NULL!	#NULL!	#NULL!	#NULL!	#NULL!	#NULL!	#NULL!	#NULL!	#NULL!	#NULL!	#NULL!	#NULL!	#NULL!	#NULL!	#NULL!	#NULL!	#NULL!	#NULL!	#NULL!	#NULL!	#NULL!	#NULL!	#NULL!	#NULL!	#NULL!	#NULL!	#NULL!	#NULL!	#NULL!	#NULL!	#NULL!	#NULL!	#NULL!	#NULL!	#NULL!	#NULL!	#NULL!	#NULL!	#NULL!
1485	#NULL!	2	#NULL!	#NULL!	#NULL!	#NULL!	2	1	1	6	#NULL!	#NULL!	#NULL!	#NULL!	#NULL!	#NULL!	#NULL!	#NULL!	#NULL!	#NULL!	#NULL!	#NULL!	#NULL!	#NULL!	#NULL!	#NULL!	#NULL!	#NULL!	#NULL!	#NULL!	#NULL!	#NULL!	#NULL!	#NULL!	#NULL!	#NULL!	#NULL!	#NULL!	#NULL!	#NULL!	#NULL!	#NULL!	#NULL!	#NULL!	#NULL!	#NULL!	#NULL!	#NULL!	#NULL!
1486	#NULL!	2	#NULL!	#NULL!	#NULL!	#NULL!	2	1	1	5	#NULL!	#NULL!	#NULL!	#NULL!	#NULL!	#NULL!	#NULL!	#NULL!	#NULL!	#NULL!	#NULL!	#NULL!	#NULL!	#NULL!	#NULL!	#NULL!	#NULL!	#NULL!	#NULL!	#NULL!	#NULL!	#NULL!	#NULL!	#NULL!	#NULL!	#NULL!	#NULL!	#NULL!	#NULL!	#NULL!	#NULL!	#NULL!	#NULL!	#NULL!	#NULL!	#NULL!	#NULL!	#NULL!	#NULL!
1487	#NULL!	2	#NULL!	#NULL!	#NULL!	#NULL!	1	1	1	5	#NULL!	#NULL!	#NULL!	#NULL!	#NULL!	#NULL!	#NULL!	#NULL!	#NULL!	#NULL!	#NULL!	#NULL!	#NULL!	#NULL!	#NULL!	#NULL!	#NULL!	#NULL!	#NULL!	#NULL!	#NULL!	#NULL!	#NULL!	#NULL!	#NULL!	#NULL!	#NULL!	#NULL!	#NULL!	#NULL!	#NULL!	#NULL!	#NULL!	#NULL!	#NULL!	#NULL!	#NULL!	#NULL!	#NULL!
1488	#NULL!	2	#NULL!	#NULL!	#NULL!	#NULL!	2	1	2	99	#NULL!	#NULL!	#NULL!	#NULL!	#NULL!	#NULL!	#NULL!	#NULL!	#NULL!	#NULL!	#NULL!	#NULL!	#NULL!	#NULL!	#NULL!	#NULL!	#NULL!	#NULL!	#NULL!	#NULL!	#NULL!	#NULL!	#NULL!	#NULL!	#NULL!	#NULL!	#NULL!	#NULL!	#NULL!	#NULL!	#NULL!	#NULL!	#NULL!	#NULL!	#NULL!	#NULL!	#NULL!	#NULL!	#NULL!
1493	#NULL!	2	#NULL!	#NULL!	#NULL!	#NULL!	1	1	2	2	#NULL!	#NULL!	#NULL!	#NULL!	#NULL!	#NULL!	#NULL!	#NULL!	#NULL!	#NULL!	#NULL!	#NULL!	#NULL!	#NULL!	#NULL!	#NULL!	#NULL!	#NULL!	#NULL!	#NULL!	#NULL!	#NULL!	#NULL!	#NULL!	#NULL!	#NULL!	#NULL!	#NULL!	#NULL!	#NULL!	#NULL!	#NULL!	#NULL!	#NULL!	#NULL!	#NULL!	#NULL!	#NULL!	#NULL!
1495	#NULL!	2	#NULL!	#NULL!	#NULL!	#NULL!	1	1	1	6	#NULL!	#NULL!	#NULL!	#NULL!	#NULL!	#NULL!	#NULL!	#NULL!	#NULL!	#NULL!	#NULL!	#NULL!	#NULL!	#NULL!	#NULL!	#NULL!	#NULL!	#NULL!	#NULL!	#NULL!	#NULL!	#NULL!	#NULL!	#NULL!	#NULL!	#NULL!	#NULL!	#NULL!	#NULL!	#NULL!	#NULL!	#NULL!	#NULL!	#NULL!	#NULL!	#NULL!	#NULL!	#NULL!	#NULL!
1497	#NULL!	2	#NULL!	#NULL!	#NULL!	#NULL!	2	1	1	2	#NULL!	#NULL!	#NULL!	#NULL!	#NULL!	#NULL!	#NULL!	#NULL!	#NULL!	#NULL!	#NULL!	#NULL!	#NULL!	#NULL!	#NULL!	#NULL!	#NULL!	#NULL!	#NULL!	#NULL!	#NULL!	#NULL!	#NULL!	#NULL!	#NULL!	#NULL!	#NULL!	#NULL!	#NULL!	#NULL!	#NULL!	#NULL!	#NULL!	#NULL!	#NULL!	#NULL!	#NULL!	#NULL!	#NULL!
1498	#NULL!	2	#NULL!	#NULL!	#NULL!	#NULL!	2	1	1	2	#NULL!	#NULL!	#NULL!	#NULL!	#NULL!	#NULL!	#NULL!	#NULL!	#NULL!	#NULL!	#NULL!	#NULL!	#NULL!	#NULL!	#NULL!	#NULL!	#NULL!	#NULL!	#NULL!	#NULL!	#NULL!	#NULL!	#NULL!	#NULL!	#NULL!	#NULL!	#NULL!	#NULL!	#NULL!	#NULL!	#NULL!	#NULL!	#NULL!	#NULL!	#NULL!	#NULL!	#NULL!	#NULL!	#NULL!
1500	#NULL!	2	#NULL!	#NULL!	#NULL!	#NULL!	2	1	1	1	#NULL!	#NULL!	#NULL!	#NULL!	#NULL!	#NULL!	#NULL!	#NULL!	#NULL!	#NULL!	#NULL!	#NULL!	#NULL!	#NULL!	#NULL!	#NULL!	#NULL!	#NULL!	#NULL!	#NULL!	#NULL!	#NULL!	#NULL!	#NULL!	#NULL!	#NULL!	#NULL!	#NULL!	#NULL!	#NULL!	#NULL!	#NULL!	#NULL!	#NULL!	#NULL!	#NULL!	#NULL!	#NULL!	#NULL!
1502	#NULL!	2	#NULL!	#NULL!	#NULL!	#NULL!	2	1	1	99	#NULL!	#NULL!	#NULL!	#NULL!	#NULL!	#NULL!	#NULL!	#NULL!	#NULL!	#NULL!	#NULL!	#NULL!	#NULL!	#NULL!	#NULL!	#NULL!	#NULL!	#NULL!	#NULL!	#NULL!	#NULL!	#NULL!	#NULL!	#NULL!	#NULL!	#NULL!	#NULL!	#NULL!	#NULL!	#NULL!	#NULL!	#NULL!	#NULL!	#NULL!	#NULL!	#NULL!	#NULL!	#NULL!	#NULL!
1509	#NULL!	2	#NULL!	#NULL!	#NULL!	#NULL!	1	1	2	6	#NULL!	#NULL!	#NULL!	#NULL!	#NULL!	#NULL!	#NULL!	#NULL!	#NULL!	#NULL!	#NULL!	#NULL!	#NULL!	#NULL!	#NULL!	#NULL!	#NULL!	#NULL!	#NULL!	#NULL!	#NULL!	#NULL!	#NULL!	#NULL!	#NULL!	#NULL!	#NULL!	#NULL!	#NULL!	#NULL!	#NULL!	#NULL!	#NULL!	#NULL!	#NULL!	#NULL!	#NULL!	#NULL!	#NULL!
1510	#NULL!	2	#NULL!	#NULL!	#NULL!	#NULL!	2	1	2	2	#NULL!	#NULL!	#NULL!	#NULL!	#NULL!	#NULL!	#NULL!	#NULL!	#NULL!	#NULL!	#NULL!	#NULL!	#NULL!	#NULL!	#NULL!	#NULL!	#NULL!	#NULL!	#NULL!	#NULL!	#NULL!	#NULL!	#NULL!	#NULL!	#NULL!	#NULL!	#NULL!	#NULL!	#NULL!	#NULL!	#NULL!	#NULL!	#NULL!	#NULL!	#NULL!	#NULL!	#NULL!	#NULL!	#NULL!
1513	#NULL!	2	#NULL!	#NULL!	#NULL!	#NULL!	2	1	2	99	#NULL!	#NULL!	#NULL!	#NULL!	#NULL!	#NULL!	#NULL!	#NULL!	#NULL!	#NULL!	#NULL!	#NULL!	#NULL!	#NULL!	#NULL!	#NULL!	#NULL!	#NULL!	#NULL!	#NULL!	#NULL!	#NULL!	#NULL!	#NULL!	#NULL!	#NULL!	#NULL!	#NULL!	#NULL!	#NULL!	#NULL!	#NULL!	#NULL!	#NULL!	#NULL!	#NULL!	#NULL!	#NULL!	#NULL!
1519	#NULL!	2	#NULL!	#NULL!	#NULL!	#NULL!	2	1	2	5	#NULL!	#NULL!	#NULL!	#NULL!	#NULL!	#NULL!	#NULL!	#NULL!	#NULL!	#NULL!	#NULL!	#NULL!	#NULL!	#NULL!	#NULL!	#NULL!	#NULL!	#NULL!	#NULL!	#NULL!	#NULL!	#NULL!	#NULL!	#NULL!	#NULL!	#NULL!	#NULL!	#NULL!	#NULL!	#NULL!	#NULL!	#NULL!	#NULL!	#NULL!	#NULL!	#NULL!	#NULL!	#NULL!	#NULL!
1520	#NULL!	2	#NULL!	#NULL!	#NULL!	#NULL!	2	1	2	1	#NULL!	#NULL!	#NULL!	#NULL!	#NULL!	#NULL!	#NULL!	#NULL!	#NULL!	#NULL!	#NULL!	#NULL!	#NULL!	#NULL!	#NULL!	#NULL!	#NULL!	#NULL!	#NULL!	#NULL!	#NULL!	#NULL!	#NULL!	#NULL!	#NULL!	#NULL!	#NULL!	#NULL!	#NULL!	#NULL!	#NULL!	#NULL!	#NULL!	#NULL!	#NULL!	#NULL!	#NULL!	#NULL!	#NULL!
1522	#NULL!	2	#NULL!	#NULL!	#NULL!	#NULL!	2	1	2	1	#NULL!	#NULL!	#NULL!	#NULL!	#NULL!	#NULL!	#NULL!	#NULL!	#NULL!	#NULL!	#NULL!	#NULL!	#NULL!	#NULL!	#NULL!	#NULL!	#NULL!	#NULL!	#NULL!	#NULL!	#NULL!	#NULL!	#NULL!	#NULL!	#NULL!	#NULL!	#NULL!	#NULL!	#NULL!	#NULL!	#NULL!	#NULL!	#NULL!	#NULL!	#NULL!	#NULL!	#NULL!	#NULL!	#NULL!
1524	#NULL!	2	#NULL!	#NULL!	#NULL!	#NULL!	1	1	1	5	#NULL!	#NULL!	#NULL!	#NULL!	#NULL!	#NULL!	#NULL!	#NULL!	#NULL!	#NULL!	#NULL!	#NULL!	#NULL!	#NULL!	#NULL!	#NULL!	#NULL!	#NULL!	#NULL!	#NULL!	#NULL!	#NULL!	#NULL!	#NULL!	#NULL!	#NULL!	#NULL!	#NULL!	#NULL!	#NULL!	#NULL!	#NULL!	#NULL!	#NULL!	#NULL!	#NULL!	#NULL!	#NULL!	#NULL!
1525	#NULL!	2	#NULL!	#NULL!	#NULL!	#NULL!	2	1	2	2	#NULL!	#NULL!	#NULL!	#NULL!	#NULL!	#NULL!	#NULL!	#NULL!	#NULL!	#NULL!	#NULL!	#NULL!	#NULL!	#NULL!	#NULL!	#NULL!	#NULL!	#NULL!	#NULL!	#NULL!	#NULL!	#NULL!	#NULL!	#NULL!	#NULL!	#NULL!	#NULL!	#NULL!	#NULL!	#NULL!	#NULL!	#NULL!	#NULL!	#NULL!	#NULL!	#NULL!	#NULL!	#NULL!	#NULL!
1526	#NULL!	2	#NULL!	#NULL!	#NULL!	#NULL!	1	1	1	2	#NULL!	#NULL!	#NULL!	#NULL!	#NULL!	#NULL!	#NULL!	#NULL!	#NULL!	#NULL!	#NULL!	#NULL!	#NULL!	#NULL!	#NULL!	#NULL!	#NULL!	#NULL!	#NULL!	#NULL!	#NULL!	#NULL!	#NULL!	#NULL!	#NULL!	#NULL!	#NULL!	#NULL!	#NULL!	#NULL!	#NULL!	#NULL!	#NULL!	#NULL!	#NULL!	#NULL!	#NULL!	#NULL!	#NULL!
1527	#NULL!	2	#NULL!	#NULL!	#NULL!	#NULL!	1	1	3	2	#NULL!	#NULL!	#NULL!	#NULL!	#NULL!	#NULL!	#NULL!	#NULL!	#NULL!	#NULL!	#NULL!	#NULL!	#NULL!	#NULL!	#NULL!	#NULL!	#NULL!	#NULL!	#NULL!	#NULL!	#NULL!	#NULL!	#NULL!	#NULL!	#NULL!	#NULL!	#NULL!	#NULL!	#NULL!	#NULL!	#NULL!	#NULL!	#NULL!	#NULL!	#NULL!	#NULL!	#NULL!	#NULL!	#NULL!
1528	#NULL!	2	#NULL!	#NULL!	#NULL!	#NULL!	1	1	2	99	#NULL!	#NULL!	#NULL!	#NULL!	#NULL!	#NULL!	#NULL!	#NULL!	#NULL!	#NULL!	#NULL!	#NULL!	#NULL!	#NULL!	#NULL!	#NULL!	#NULL!	#NULL!	#NULL!	#NULL!	#NULL!	#NULL!	#NULL!	#NULL!	#NULL!	#NULL!	#NULL!	#NULL!	#NULL!	#NULL!	#NULL!	#NULL!	#NULL!	#NULL!	#NULL!	#NULL!	#NULL!	#NULL!	#NULL!
1529	#NULL!	2	#NULL!	#NULL!	#NULL!	#NULL!	1	1	1	5	#NULL!	#NULL!	#NULL!	#NULL!	#NULL!	#NULL!	#NULL!	#NULL!	#NULL!	#NULL!	#NULL!	#NULL!	#NULL!	#NULL!	#NULL!	#NULL!	#NULL!	#NULL!	#NULL!	#NULL!	#NULL!	#NULL!	#NULL!	#NULL!	#NULL!	#NULL!	#NULL!	#NULL!	#NULL!	#NULL!	#NULL!	#NULL!	#NULL!	#NULL!	#NULL!	#NULL!	#NULL!	#NULL!	#NULL!
1530	#NULL!	2	#NULL!	#NULL!	#NULL!	#NULL!	1	1	2	2	#NULL!	#NULL!	#NULL!	#NULL!	#NULL!	#NULL!	#NULL!	#NULL!	#NULL!	#NULL!	#NULL!	#NULL!	#NULL!	#NULL!	#NULL!	#NULL!	#NULL!	#NULL!	#NULL!	#NULL!	#NULL!	#NULL!	#NULL!	#NULL!	#NULL!	#NULL!	#NULL!	#NULL!	#NULL!	#NULL!	#NULL!	#NULL!	#NULL!	#NULL!	#NULL!	#NULL!	#NULL!	#NULL!	#NULL!
1531	#NULL!	2	#NULL!	#NULL!	#NULL!	#NULL!	1	1	1	2	#NULL!	#NULL!	#NULL!	#NULL!	#NULL!	#NULL!	#NULL!	#NULL!	#NULL!	#NULL!	#NULL!	#NULL!	#NULL!	#NULL!	#NULL!	#NULL!	#NULL!	#NULL!	#NULL!	#NULL!	#NULL!	#NULL!	#NULL!	#NULL!	#NULL!	#NULL!	#NULL!	#NULL!	#NULL!	#NULL!	#NULL!	#NULL!	#NULL!	#NULL!	#NULL!	#NULL!	#NULL!	#NULL!	#NULL!
1532	#NULL!	2	#NULL!	#NULL!	#NULL!	#NULL!	1	1	1	99	#NULL!	#NULL!	#NULL!	#NULL!	#NULL!	#NULL!	#NULL!	#NULL!	#NULL!	#NULL!	#NULL!	#NULL!	#NULL!	#NULL!	#NULL!	#NULL!	#NULL!	#NULL!	#NULL!	#NULL!	#NULL!	#NULL!	#NULL!	#NULL!	#NULL!	#NULL!	#NULL!	#NULL!	#NULL!	#NULL!	#NULL!	#NULL!	#NULL!	#NULL!	#NULL!	#NULL!	#NULL!	#NULL!	#NULL!
1540	#NULL!	2	#NULL!	#NULL!	#NULL!	#NULL!	2	1	1	6	#NULL!	#NULL!	#NULL!	#NULL!	#NULL!	#NULL!	#NULL!	#NULL!	#NULL!	#NULL!	#NULL!	#NULL!	#NULL!	#NULL!	#NULL!	#NULL!	#NULL!	#NULL!	#NULL!	#NULL!	#NULL!	#NULL!	#NULL!	#NULL!	#NULL!	#NULL!	#NULL!	#NULL!	#NULL!	#NULL!	#NULL!	#NULL!	#NULL!	#NULL!	#NULL!	#NULL!	#NULL!	#NULL!	#NULL!
1550	#NULL!	2	#NULL!	#NULL!	#NULL!	#NULL!	2	1	1	99	#NULL!	#NULL!	#NULL!	#NULL!	#NULL!	#NULL!	#NULL!	#NULL!	#NULL!	#NULL!	#NULL!	#NULL!	#NULL!	#NULL!	#NULL!	#NULL!	#NULL!	#NULL!	#NULL!	#NULL!	#NULL!	#NULL!	#NULL!	#NULL!	#NULL!	#NULL!	#NULL!	#NULL!	#NULL!	#NULL!	#NULL!	#NULL!	#NULL!	#NULL!	#NULL!	#NULL!	#NULL!	#NULL!	#NULL!
1551	#NULL!	2	#NULL!	#NULL!	#NULL!	#NULL!	2	1	1	2	#NULL!	#NULL!	#NULL!	#NULL!	#NULL!	#NULL!	#NULL!	#NULL!	#NULL!	#NULL!	#NULL!	#NULL!	#NULL!	#NULL!	#NULL!	#NULL!	#NULL!	#NULL!	#NULL!	#NULL!	#NULL!	#NULL!	#NULL!	#NULL!	#NULL!	#NULL!	#NULL!	#NULL!	#NULL!	#NULL!	#NULL!	#NULL!	#NULL!	#NULL!	#NULL!	#NULL!	#NULL!	#NULL!	#NULL!
1553	#NULL!	2	#NULL!	#NULL!	#NULL!	#NULL!	1	1	1	5	#NULL!	#NULL!	#NULL!	#NULL!	#NULL!	#NULL!	#NULL!	#NULL!	#NULL!	#NULL!	#NULL!	#NULL!	#NULL!	#NULL!	#NULL!	#NULL!	#NULL!	#NULL!	#NULL!	#NULL!	#NULL!	#NULL!	#NULL!	#NULL!	#NULL!	#NULL!	#NULL!	#NULL!	#NULL!	#NULL!	#NULL!	#NULL!	#NULL!	#NULL!	#NULL!	#NULL!	#NULL!	#NULL!	#NULL!
1555	#NULL!	2	#NULL!	#NULL!	#NULL!	#NULL!	1	1	1	5	#NULL!	#NULL!	#NULL!	#NULL!	#NULL!	#NULL!	#NULL!	#NULL!	#NULL!	#NULL!	#NULL!	#NULL!	#NULL!	#NULL!	#NULL!	#NULL!	#NULL!	#NULL!	#NULL!	#NULL!	#NULL!	#NULL!	#NULL!	#NULL!	#NULL!	#NULL!	#NULL!	#NULL!	#NULL!	#NULL!	#NULL!	#NULL!	#NULL!	#NULL!	#NULL!	#NULL!	#NULL!	#NULL!	#NULL!
1556	#NULL!	2	#NULL!	#NULL!	#NULL!	#NULL!	2	1	2	6	#NULL!	#NULL!	#NULL!	#NULL!	#NULL!	#NULL!	#NULL!	#NULL!	#NULL!	#NULL!	#NULL!	#NULL!	#NULL!	#NULL!	#NULL!	#NULL!	#NULL!	#NULL!	#NULL!	#NULL!	#NULL!	#NULL!	#NULL!	#NULL!	#NULL!	#NULL!	#NULL!	#NULL!	#NULL!	#NULL!	#NULL!	#NULL!	#NULL!	#NULL!	#NULL!	#NULL!	#NULL!	#NULL!	#NULL!
1559	#NULL!	2	#NULL!	#NULL!	#NULL!	#NULL!	1	1	2	6	#NULL!	#NULL!	#NULL!	#NULL!	#NULL!	#NULL!	#NULL!	#NULL!	#NULL!	#NULL!	#NULL!	#NULL!	#NULL!	#NULL!	#NULL!	#NULL!	#NULL!	#NULL!	#NULL!	#NULL!	#NULL!	#NULL!	#NULL!	#NULL!	#NULL!	#NULL!	#NULL!	#NULL!	#NULL!	#NULL!	#NULL!	#NULL!	#NULL!	#NULL!	#NULL!	#NULL!	#NULL!	#NULL!	#NULL!
1561	#NULL!	2	#NULL!	#NULL!	#NULL!	#NULL!	1	1	1	99	#NULL!	#NULL!	#NULL!	#NULL!	#NULL!	#NULL!	#NULL!	#NULL!	#NULL!	#NULL!	#NULL!	#NULL!	#NULL!	#NULL!	#NULL!	#NULL!	#NULL!	#NULL!	#NULL!	#NULL!	#NULL!	#NULL!	#NULL!	#NULL!	#NULL!	#NULL!	#NULL!	#NULL!	#NULL!	#NULL!	#NULL!	#NULL!	#NULL!	#NULL!	#NULL!	#NULL!	#NULL!	#NULL!	#NULL!
1564	#NULL!	2	#NULL!	#NULL!	#NULL!	#NULL!	1	1	3	2	#NULL!	#NULL!	#NULL!	#NULL!	#NULL!	#NULL!	#NULL!	#NULL!	#NULL!	#NULL!	#NULL!	#NULL!	#NULL!	#NULL!	#NULL!	#NULL!	#NULL!	#NULL!	#NULL!	#NULL!	#NULL!	#NULL!	#NULL!	#NULL!	#NULL!	#NULL!	#NULL!	#NULL!	#NULL!	#NULL!	#NULL!	#NULL!	#NULL!	#NULL!	#NULL!	#NULL!	#NULL!	#NULL!	#NULL!
1567	#NULL!	2	#NULL!	#NULL!	#NULL!	#NULL!	2	1	1	2	#NULL!	#NULL!	#NULL!	#NULL!	#NULL!	#NULL!	#NULL!	#NULL!	#NULL!	#NULL!	#NULL!	#NULL!	#NULL!	#NULL!	#NULL!	#NULL!	#NULL!	#NULL!	#NULL!	#NULL!	#NULL!	#NULL!	#NULL!	#NULL!	#NULL!	#NULL!	#NULL!	#NULL!	#NULL!	#NULL!	#NULL!	#NULL!	#NULL!	#NULL!	#NULL!	#NULL!	#NULL!	#NULL!	#NULL!
1569	#NULL!	2	#NULL!	#NULL!	#NULL!	#NULL!	2	1	2	2	#NULL!	#NULL!	#NULL!	#NULL!	#NULL!	#NULL!	#NULL!	#NULL!	#NULL!	#NULL!	#NULL!	#NULL!	#NULL!	#NULL!	#NULL!	#NULL!	#NULL!	#NULL!	#NULL!	#NULL!	#NULL!	#NULL!	#NULL!	#NULL!	#NULL!	#NULL!	#NULL!	#NULL!	#NULL!	#NULL!	#NULL!	#NULL!	#NULL!	#NULL!	#NULL!	#NULL!	#NULL!	#NULL!	#NULL!
1570	#NULL!	2	#NULL!	#NULL!	#NULL!	#NULL!	1	1	2	2	#NULL!	#NULL!	#NULL!	#NULL!	#NULL!	#NULL!	#NULL!	#NULL!	#NULL!	#NULL!	#NULL!	#NULL!	#NULL!	#NULL!	#NULL!	#NULL!	#NULL!	#NULL!	#NULL!	#NULL!	#NULL!	#NULL!	#NULL!	#NULL!	#NULL!	#NULL!	#NULL!	#NULL!	#NULL!	#NULL!	#NULL!	#NULL!	#NULL!	#NULL!	#NULL!	#NULL!	#NULL!	#NULL!	#NULL!
1571	#NULL!	2	#NULL!	#NULL!	#NULL!	#NULL!	1	1	1	2	#NULL!	#NULL!	#NULL!	#NULL!	#NULL!	#NULL!	#NULL!	#NULL!	#NULL!	#NULL!	#NULL!	#NULL!	#NULL!	#NULL!	#NULL!	#NULL!	#NULL!	#NULL!	#NULL!	#NULL!	#NULL!	#NULL!	#NULL!	#NULL!	#NULL!	#NULL!	#NULL!	#NULL!	#NULL!	#NULL!	#NULL!	#NULL!	#NULL!	#NULL!	#NULL!	#NULL!	#NULL!	#NULL!	#NULL!
1574	#NULL!	2	#NULL!	#NULL!	#NULL!	#NULL!	2	1	1	2	#NULL!	#NULL!	#NULL!	#NULL!	#NULL!	#NULL!	#NULL!	#NULL!	#NULL!	#NULL!	#NULL!	#NULL!	#NULL!	#NULL!	#NULL!	#NULL!	#NULL!	#NULL!	#NULL!	#NULL!	#NULL!	#NULL!	#NULL!	#NULL!	#NULL!	#NULL!	#NULL!	#NULL!	#NULL!	#NULL!	#NULL!	#NULL!	#NULL!	#NULL!	#NULL!	#NULL!	#NULL!	#NULL!	#NULL!
1575	#NULL!	2	#NULL!	#NULL!	#NULL!	#NULL!	2	1	1	2	#NULL!	#NULL!	#NULL!	#NULL!	#NULL!	#NULL!	#NULL!	#NULL!	#NULL!	#NULL!	#NULL!	#NULL!	#NULL!	#NULL!	#NULL!	#NULL!	#NULL!	#NULL!	#NULL!	#NULL!	#NULL!	#NULL!	#NULL!	#NULL!	#NULL!	#NULL!	#NULL!	#NULL!	#NULL!	#NULL!	#NULL!	#NULL!	#NULL!	#NULL!	#NULL!	#NULL!	#NULL!	#NULL!	#NULL!
1576	#NULL!	2	#NULL!	#NULL!	#NULL!	#NULL!	1	1	3	2	#NULL!	#NULL!	#NULL!	#NULL!	#NULL!	#NULL!	#NULL!	#NULL!	#NULL!	#NULL!	#NULL!	#NULL!	#NULL!	#NULL!	#NULL!	#NULL!	#NULL!	#NULL!	#NULL!	#NULL!	#NULL!	#NULL!	#NULL!	#NULL!	#NULL!	#NULL!	#NULL!	#NULL!	#NULL!	#NULL!	#NULL!	#NULL!	#NULL!	#NULL!	#NULL!	#NULL!	#NULL!	#NULL!	#NULL!
1578	#NULL!	2	#NULL!	#NULL!	#NULL!	#NULL!	2	1	2	99	#NULL!	#NULL!	#NULL!	#NULL!	#NULL!	#NULL!	#NULL!	#NULL!	#NULL!	#NULL!	#NULL!	#NULL!	#NULL!	#NULL!	#NULL!	#NULL!	#NULL!	#NULL!	#NULL!	#NULL!	#NULL!	#NULL!	#NULL!	#NULL!	#NULL!	#NULL!	#NULL!	#NULL!	#NULL!	#NULL!	#NULL!	#NULL!	#NULL!	#NULL!	#NULL!	#NULL!	#NULL!	#NULL!	#NULL!
1579	#NULL!	2	#NULL!	#NULL!	#NULL!	#NULL!	2	1	3	1	#NULL!	#NULL!	#NULL!	#NULL!	#NULL!	#NULL!	#NULL!	#NULL!	#NULL!	#NULL!	#NULL!	#NULL!	#NULL!	#NULL!	#NULL!	#NULL!	#NULL!	#NULL!	#NULL!	#NULL!	#NULL!	#NULL!	#NULL!	#NULL!	#NULL!	#NULL!	#NULL!	#NULL!	#NULL!	#NULL!	#NULL!	#NULL!	#NULL!	#NULL!	#NULL!	#NULL!	#NULL!	#NULL!	#NULL!
1580	#NULL!	2	#NULL!	#NULL!	#NULL!	#NULL!	1	1	1	2	#NULL!	#NULL!	#NULL!	#NULL!	#NULL!	#NULL!	#NULL!	#NULL!	#NULL!	#NULL!	#NULL!	#NULL!	#NULL!	#NULL!	#NULL!	#NULL!	#NULL!	#NULL!	#NULL!	#NULL!	#NULL!	#NULL!	#NULL!	#NULL!	#NULL!	#NULL!	#NULL!	#NULL!	#NULL!	#NULL!	#NULL!	#NULL!	#NULL!	#NULL!	#NULL!	#NULL!	#NULL!	#NULL!	#NULL!
1582	#NULL!	2	#NULL!	#NULL!	#NULL!	#NULL!	1	1	2	6	#NULL!	#NULL!	#NULL!	#NULL!	#NULL!	#NULL!	#NULL!	#NULL!	#NULL!	#NULL!	#NULL!	#NULL!	#NULL!	#NULL!	#NULL!	#NULL!	#NULL!	#NULL!	#NULL!	#NULL!	#NULL!	#NULL!	#NULL!	#NULL!	#NULL!	#NULL!	#NULL!	#NULL!	#NULL!	#NULL!	#NULL!	#NULL!	#NULL!	#NULL!	#NULL!	#NULL!	#NULL!	#NULL!	#NULL!
1583	#NULL!	2	#NULL!	#NULL!	#NULL!	#NULL!	2	1	2	2	#NULL!	#NULL!	#NULL!	#NULL!	#NULL!	#NULL!	#NULL!	#NULL!	#NULL!	#NULL!	#NULL!	#NULL!	#NULL!	#NULL!	#NULL!	#NULL!	#NULL!	#NULL!	#NULL!	#NULL!	#NULL!	#NULL!	#NULL!	#NULL!	#NULL!	#NULL!	#NULL!	#NULL!	#NULL!	#NULL!	#NULL!	#NULL!	#NULL!	#NULL!	#NULL!	#NULL!	#NULL!	#NULL!	#NULL!
1584	#NULL!	2	#NULL!	#NULL!	#NULL!	#NULL!	2	1	1	5	#NULL!	#NULL!	#NULL!	#NULL!	#NULL!	#NULL!	#NULL!	#NULL!	#NULL!	#NULL!	#NULL!	#NULL!	#NULL!	#NULL!	#NULL!	#NULL!	#NULL!	#NULL!	#NULL!	#NULL!	#NULL!	#NULL!	#NULL!	#NULL!	#NULL!	#NULL!	#NULL!	#NULL!	#NULL!	#NULL!	#NULL!	#NULL!	#NULL!	#NULL!	#NULL!	#NULL!	#NULL!	#NULL!	#NULL!
1585	#NULL!	2	#NULL!	#NULL!	#NULL!	#NULL!	2	1	2	99	#NULL!	#NULL!	#NULL!	#NULL!	#NULL!	#NULL!	#NULL!	#NULL!	#NULL!	#NULL!	#NULL!	#NULL!	#NULL!	#NULL!	#NULL!	#NULL!	#NULL!	#NULL!	#NULL!	#NULL!	#NULL!	#NULL!	#NULL!	#NULL!	#NULL!	#NULL!	#NULL!	#NULL!	#NULL!	#NULL!	#NULL!	#NULL!	#NULL!	#NULL!	#NULL!	#NULL!	#NULL!	#NULL!	#NULL!
1587	#NULL!	2	#NULL!	#NULL!	#NULL!	#NULL!	2	1	1	6	#NULL!	#NULL!	#NULL!	#NULL!	#NULL!	#NULL!	#NULL!	#NULL!	#NULL!	#NULL!	#NULL!	#NULL!	#NULL!	#NULL!	#NULL!	#NULL!	#NULL!	#NULL!	#NULL!	#NULL!	#NULL!	#NULL!	#NULL!	#NULL!	#NULL!	#NULL!	#NULL!	#NULL!	#NULL!	#NULL!	#NULL!	#NULL!	#NULL!	#NULL!	#NULL!	#NULL!	#NULL!	#NULL!	#NULL!
1588	#NULL!	2	#NULL!	#NULL!	#NULL!	#NULL!	1	1	2	2	#NULL!	#NULL!	#NULL!	#NULL!	#NULL!	#NULL!	#NULL!	#NULL!	#NULL!	#NULL!	#NULL!	#NULL!	#NULL!	#NULL!	#NULL!	#NULL!	#NULL!	#NULL!	#NULL!	#NULL!	#NULL!	#NULL!	#NULL!	#NULL!	#NULL!	#NULL!	#NULL!	#NULL!	#NULL!	#NULL!	#NULL!	#NULL!	#NULL!	#NULL!	#NULL!	#NULL!	#NULL!	#NULL!	#NULL!
1589	#NULL!	2	#NULL!	#NULL!	#NULL!	#NULL!	2	1	1	5	#NULL!	#NULL!	#NULL!	#NULL!	#NULL!	#NULL!	#NULL!	#NULL!	#NULL!	#NULL!	#NULL!	#NULL!	#NULL!	#NULL!	#NULL!	#NULL!	#NULL!	#NULL!	#NULL!	#NULL!	#NULL!	#NULL!	#NULL!	#NULL!	#NULL!	#NULL!	#NULL!	#NULL!	#NULL!	#NULL!	#NULL!	#NULL!	#NULL!	#NULL!	#NULL!	#NULL!	#NULL!	#NULL!	#NULL!
1591	#NULL!	2	#NULL!	#NULL!	#NULL!	#NULL!	2	1	1	6	#NULL!	#NULL!	#NULL!	#NULL!	#NULL!	#NULL!	#NULL!	#NULL!	#NULL!	#NULL!	#NULL!	#NULL!	#NULL!	#NULL!	#NULL!	#NULL!	#NULL!	#NULL!	#NULL!	#NULL!	#NULL!	#NULL!	#NULL!	#NULL!	#NULL!	#NULL!	#NULL!	#NULL!	#NULL!	#NULL!	#NULL!	#NULL!	#NULL!	#NULL!	#NULL!	#NULL!	#NULL!	#NULL!	#NULL!
1592	#NULL!	2	#NULL!	#NULL!	#NULL!	#NULL!	2	1	1	6	#NULL!	#NULL!	#NULL!	#NULL!	#NULL!	#NULL!	#NULL!	#NULL!	#NULL!	#NULL!	#NULL!	#NULL!	#NULL!	#NULL!	#NULL!	#NULL!	#NULL!	#NULL!	#NULL!	#NULL!	#NULL!	#NULL!	#NULL!	#NULL!	#NULL!	#NULL!	#NULL!	#NULL!	#NULL!	#NULL!	#NULL!	#NULL!	#NULL!	#NULL!	#NULL!	#NULL!	#NULL!	#NULL!	#NULL!
1593	#NULL!	2	#NULL!	#NULL!	#NULL!	#NULL!	1	1	1	2	#NULL!	#NULL!	#NULL!	#NULL!	#NULL!	#NULL!	#NULL!	#NULL!	#NULL!	#NULL!	#NULL!	#NULL!	#NULL!	#NULL!	#NULL!	#NULL!	#NULL!	#NULL!	#NULL!	#NULL!	#NULL!	#NULL!	#NULL!	#NULL!	#NULL!	#NULL!	#NULL!	#NULL!	#NULL!	#NULL!	#NULL!	#NULL!	#NULL!	#NULL!	#NULL!	#NULL!	#NULL!	#NULL!	#NULL!
1594	#NULL!	2	#NULL!	#NULL!	#NULL!	#NULL!	1	1	2	5	#NULL!	#NULL!	#NULL!	#NULL!	#NULL!	#NULL!	#NULL!	#NULL!	#NULL!	#NULL!	#NULL!	#NULL!	#NULL!	#NULL!	#NULL!	#NULL!	#NULL!	#NULL!	#NULL!	#NULL!	#NULL!	#NULL!	#NULL!	#NULL!	#NULL!	#NULL!	#NULL!	#NULL!	#NULL!	#NULL!	#NULL!	#NULL!	#NULL!	#NULL!	#NULL!	#NULL!	#NULL!	#NULL!	#NULL!
1595	#NULL!	2	#NULL!	#NULL!	#NULL!	#NULL!	2	1	2	99	#NULL!	#NULL!	#NULL!	#NULL!	#NULL!	#NULL!	#NULL!	#NULL!	#NULL!	#NULL!	#NULL!	#NULL!	#NULL!	#NULL!	#NULL!	#NULL!	#NULL!	#NULL!	#NULL!	#NULL!	#NULL!	#NULL!	#NULL!	#NULL!	#NULL!	#NULL!	#NULL!	#NULL!	#NULL!	#NULL!	#NULL!	#NULL!	#NULL!	#NULL!	#NULL!	#NULL!	#NULL!	#NULL!	#NULL!
1598	#NULL!	2	#NULL!	#NULL!	#NULL!	#NULL!	2	1	2	2	#NULL!	#NULL!	#NULL!	#NULL!	#NULL!	#NULL!	#NULL!	#NULL!	#NULL!	#NULL!	#NULL!	#NULL!	#NULL!	#NULL!	#NULL!	#NULL!	#NULL!	#NULL!	#NULL!	#NULL!	#NULL!	#NULL!	#NULL!	#NULL!	#NULL!	#NULL!	#NULL!	#NULL!	#NULL!	#NULL!	#NULL!	#NULL!	#NULL!	#NULL!	#NULL!	#NULL!	#NULL!	#NULL!	#NULL!
1600	#NULL!	2	#NULL!	#NULL!	#NULL!	#NULL!	2	1	2	2	#NULL!	#NULL!	#NULL!	#NULL!	#NULL!	#NULL!	#NULL!	#NULL!	#NULL!	#NULL!	#NULL!	#NULL!	#NULL!	#NULL!	#NULL!	#NULL!	#NULL!	#NULL!	#NULL!	#NULL!	#NULL!	#NULL!	#NULL!	#NULL!	#NULL!	#NULL!	#NULL!	#NULL!	#NULL!	#NULL!	#NULL!	#NULL!	#NULL!	#NULL!	#NULL!	#NULL!	#NULL!	#NULL!	#NULL!
1601	#NULL!	2	#NULL!	#NULL!	#NULL!	#NULL!	2	1	2	5	#NULL!	#NULL!	#NULL!	#NULL!	#NULL!	#NULL!	#NULL!	#NULL!	#NULL!	#NULL!	#NULL!	#NULL!	#NULL!	#NULL!	#NULL!	#NULL!	#NULL!	#NULL!	#NULL!	#NULL!	#NULL!	#NULL!	#NULL!	#NULL!	#NULL!	#NULL!	#NULL!	#NULL!	#NULL!	#NULL!	#NULL!	#NULL!	#NULL!	#NULL!	#NULL!	#NULL!	#NULL!	#NULL!	#NULL!
1602	#NULL!	2	#NULL!	#NULL!	#NULL!	#NULL!	2	1	2	99	#NULL!	#NULL!	#NULL!	#NULL!	#NULL!	#NULL!	#NULL!	#NULL!	#NULL!	#NULL!	#NULL!	#NULL!	#NULL!	#NULL!	#NULL!	#NULL!	#NULL!	#NULL!	#NULL!	#NULL!	#NULL!	#NULL!	#NULL!	#NULL!	#NULL!	#NULL!	#NULL!	#NULL!	#NULL!	#NULL!	#NULL!	#NULL!	#NULL!	#NULL!	#NULL!	#NULL!	#NULL!	#NULL!	#NULL!
1604	#NULL!	2	#NULL!	#NULL!	#NULL!	#NULL!	2	1	2	99	#NULL!	#NULL!	#NULL!	#NULL!	#NULL!	#NULL!	#NULL!	#NULL!	#NULL!	#NULL!	#NULL!	#NULL!	#NULL!	#NULL!	#NULL!	#NULL!	#NULL!	#NULL!	#NULL!	#NULL!	#NULL!	#NULL!	#NULL!	#NULL!	#NULL!	#NULL!	#NULL!	#NULL!	#NULL!	#NULL!	#NULL!	#NULL!	#NULL!	#NULL!	#NULL!	#NULL!	#NULL!	#NULL!	#NULL!
1609	#NULL!	2	#NULL!	#NULL!	#NULL!	#NULL!	1	1	2	2	#NULL!	#NULL!	#NULL!	#NULL!	#NULL!	#NULL!	#NULL!	#NULL!	#NULL!	#NULL!	#NULL!	#NULL!	#NULL!	#NULL!	#NULL!	#NULL!	#NULL!	#NULL!	#NULL!	#NULL!	#NULL!	#NULL!	#NULL!	#NULL!	#NULL!	#NULL!	#NULL!	#NULL!	#NULL!	#NULL!	#NULL!	#NULL!	#NULL!	#NULL!	#NULL!	#NULL!	#NULL!	#NULL!	#NULL!
1610	#NULL!	2	#NULL!	#NULL!	#NULL!	#NULL!	2	1	1	6	#NULL!	#NULL!	#NULL!	#NULL!	#NULL!	#NULL!	#NULL!	#NULL!	#NULL!	#NULL!	#NULL!	#NULL!	#NULL!	#NULL!	#NULL!	#NULL!	#NULL!	#NULL!	#NULL!	#NULL!	#NULL!	#NULL!	#NULL!	#NULL!	#NULL!	#NULL!	#NULL!	#NULL!	#NULL!	#NULL!	#NULL!	#NULL!	#NULL!	#NULL!	#NULL!	#NULL!	#NULL!	#NULL!	#NULL!
1611	#NULL!	2	#NULL!	#NULL!	#NULL!	#NULL!	2	1	1	6	#NULL!	#NULL!	#NULL!	#NULL!	#NULL!	#NULL!	#NULL!	#NULL!	#NULL!	#NULL!	#NULL!	#NULL!	#NULL!	#NULL!	#NULL!	#NULL!	#NULL!	#NULL!	#NULL!	#NULL!	#NULL!	#NULL!	#NULL!	#NULL!	#NULL!	#NULL!	#NULL!	#NULL!	#NULL!	#NULL!	#NULL!	#NULL!	#NULL!	#NULL!	#NULL!	#NULL!	#NULL!	#NULL!	#NULL!
1612	#NULL!	2	#NULL!	#NULL!	#NULL!	#NULL!	1	1	2	2	#NULL!	#NULL!	#NULL!	#NULL!	#NULL!	#NULL!	#NULL!	#NULL!	#NULL!	#NULL!	#NULL!	#NULL!	#NULL!	#NULL!	#NULL!	#NULL!	#NULL!	#NULL!	#NULL!	#NULL!	#NULL!	#NULL!	#NULL!	#NULL!	#NULL!	#NULL!	#NULL!	#NULL!	#NULL!	#NULL!	#NULL!	#NULL!	#NULL!	#NULL!	#NULL!	#NULL!	#NULL!	#NULL!	#NULL!
1613	#NULL!	2	#NULL!	#NULL!	#NULL!	#NULL!	1	1	2	1	#NULL!	#NULL!	#NULL!	#NULL!	#NULL!	#NULL!	#NULL!	#NULL!	#NULL!	#NULL!	#NULL!	#NULL!	#NULL!	#NULL!	#NULL!	#NULL!	#NULL!	#NULL!	#NULL!	#NULL!	#NULL!	#NULL!	#NULL!	#NULL!	#NULL!	#NULL!	#NULL!	#NULL!	#NULL!	#NULL!	#NULL!	#NULL!	#NULL!	#NULL!	#NULL!	#NULL!	#NULL!	#NULL!	#NULL!
1614	#NULL!	2	#NULL!	#NULL!	#NULL!	#NULL!	2	1	2	5	#NULL!	#NULL!	#NULL!	#NULL!	#NULL!	#NULL!	#NULL!	#NULL!	#NULL!	#NULL!	#NULL!	#NULL!	#NULL!	#NULL!	#NULL!	#NULL!	#NULL!	#NULL!	#NULL!	#NULL!	#NULL!	#NULL!	#NULL!	#NULL!	#NULL!	#NULL!	#NULL!	#NULL!	#NULL!	#NULL!	#NULL!	#NULL!	#NULL!	#NULL!	#NULL!	#NULL!	#NULL!	#NULL!	#NULL!
1619	#NULL!	2	#NULL!	#NULL!	#NULL!	#NULL!	2	1	2	99	#NULL!	#NULL!	#NULL!	#NULL!	#NULL!	#NULL!	#NULL!	#NULL!	#NULL!	#NULL!	#NULL!	#NULL!	#NULL!	#NULL!	#NULL!	#NULL!	#NULL!	#NULL!	#NULL!	#NULL!	#NULL!	#NULL!	#NULL!	#NULL!	#NULL!	#NULL!	#NULL!	#NULL!	#NULL!	#NULL!	#NULL!	#NULL!	#NULL!	#NULL!	#NULL!	#NULL!	#NULL!	#NULL!	#NULL!
1620	#NULL!	2	#NULL!	#NULL!	#NULL!	#NULL!	1	1	2	2	#NULL!	#NULL!	#NULL!	#NULL!	#NULL!	#NULL!	#NULL!	#NULL!	#NULL!	#NULL!	#NULL!	#NULL!	#NULL!	#NULL!	#NULL!	#NULL!	#NULL!	#NULL!	#NULL!	#NULL!	#NULL!	#NULL!	#NULL!	#NULL!	#NULL!	#NULL!	#NULL!	#NULL!	#NULL!	#NULL!	#NULL!	#NULL!	#NULL!	#NULL!	#NULL!	#NULL!	#NULL!	#NULL!	#NULL!
1621	#NULL!	2	#NULL!	#NULL!	#NULL!	#NULL!	1	1	2	1	#NULL!	#NULL!	#NULL!	#NULL!	#NULL!	#NULL!	#NULL!	#NULL!	#NULL!	#NULL!	#NULL!	#NULL!	#NULL!	#NULL!	#NULL!	#NULL!	#NULL!	#NULL!	#NULL!	#NULL!	#NULL!	#NULL!	#NULL!	#NULL!	#NULL!	#NULL!	#NULL!	#NULL!	#NULL!	#NULL!	#NULL!	#NULL!	#NULL!	#NULL!	#NULL!	#NULL!	#NULL!	#NULL!	#NULL!
1622	#NULL!	2	#NULL!	#NULL!	#NULL!	#NULL!	1	1	1	5	#NULL!	#NULL!	#NULL!	#NULL!	#NULL!	#NULL!	#NULL!	#NULL!	#NULL!	#NULL!	#NULL!	#NULL!	#NULL!	#NULL!	#NULL!	#NULL!	#NULL!	#NULL!	#NULL!	#NULL!	#NULL!	#NULL!	#NULL!	#NULL!	#NULL!	#NULL!	#NULL!	#NULL!	#NULL!	#NULL!	#NULL!	#NULL!	#NULL!	#NULL!	#NULL!	#NULL!	#NULL!	#NULL!	#NULL!
1624	#NULL!	2	#NULL!	#NULL!	#NULL!	#NULL!	2	1	1	99	#NULL!	#NULL!	#NULL!	#NULL!	#NULL!	#NULL!	#NULL!	#NULL!	#NULL!	#NULL!	#NULL!	#NULL!	#NULL!	#NULL!	#NULL!	#NULL!	#NULL!	#NULL!	#NULL!	#NULL!	#NULL!	#NULL!	#NULL!	#NULL!	#NULL!	#NULL!	#NULL!	#NULL!	#NULL!	#NULL!	#NULL!	#NULL!	#NULL!	#NULL!	#NULL!	#NULL!	#NULL!	#NULL!	#NULL!
1627	#NULL!	2	#NULL!	#NULL!	#NULL!	#NULL!	2	1	1	5	#NULL!	#NULL!	#NULL!	#NULL!	#NULL!	#NULL!	#NULL!	#NULL!	#NULL!	#NULL!	#NULL!	#NULL!	#NULL!	#NULL!	#NULL!	#NULL!	#NULL!	#NULL!	#NULL!	#NULL!	#NULL!	#NULL!	#NULL!	#NULL!	#NULL!	#NULL!	#NULL!	#NULL!	#NULL!	#NULL!	#NULL!	#NULL!	#NULL!	#NULL!	#NULL!	#NULL!	#NULL!	#NULL!	#NULL!
1629	#NULL!	2	#NULL!	#NULL!	#NULL!	#NULL!	2	1	2	99	#NULL!	#NULL!	#NULL!	#NULL!	#NULL!	#NULL!	#NULL!	#NULL!	#NULL!	#NULL!	#NULL!	#NULL!	#NULL!	#NULL!	#NULL!	#NULL!	#NULL!	#NULL!	#NULL!	#NULL!	#NULL!	#NULL!	#NULL!	#NULL!	#NULL!	#NULL!	#NULL!	#NULL!	#NULL!	#NULL!	#NULL!	#NULL!	#NULL!	#NULL!	#NULL!	#NULL!	#NULL!	#NULL!	#NULL!
1631	#NULL!	2	#NULL!	#NULL!	#NULL!	#NULL!	1	1	1	6	#NULL!	#NULL!	#NULL!	#NULL!	#NULL!	#NULL!	#NULL!	#NULL!	#NULL!	#NULL!	#NULL!	#NULL!	#NULL!	#NULL!	#NULL!	#NULL!	#NULL!	#NULL!	#NULL!	#NULL!	#NULL!	#NULL!	#NULL!	#NULL!	#NULL!	#NULL!	#NULL!	#NULL!	#NULL!	#NULL!	#NULL!	#NULL!	#NULL!	#NULL!	#NULL!	#NULL!	#NULL!	#NULL!	#NULL!
1632	#NULL!	2	#NULL!	#NULL!	#NULL!	#NULL!	2	1	2	5	#NULL!	#NULL!	#NULL!	#NULL!	#NULL!	#NULL!	#NULL!	#NULL!	#NULL!	#NULL!	#NULL!	#NULL!	#NULL!	#NULL!	#NULL!	#NULL!	#NULL!	#NULL!	#NULL!	#NULL!	#NULL!	#NULL!	#NULL!	#NULL!	#NULL!	#NULL!	#NULL!	#NULL!	#NULL!	#NULL!	#NULL!	#NULL!	#NULL!	#NULL!	#NULL!	#NULL!	#NULL!	#NULL!	#NULL!
1633	#NULL!	2	#NULL!	#NULL!	#NULL!	#NULL!	2	1	2	99	#NULL!	#NULL!	#NULL!	#NULL!	#NULL!	#NULL!	#NULL!	#NULL!	#NULL!	#NULL!	#NULL!	#NULL!	#NULL!	#NULL!	#NULL!	#NULL!	#NULL!	#NULL!	#NULL!	#NULL!	#NULL!	#NULL!	#NULL!	#NULL!	#NULL!	#NULL!	#NULL!	#NULL!	#NULL!	#NULL!	#NULL!	#NULL!	#NULL!	#NULL!	#NULL!	#NULL!	#NULL!	#NULL!	#NULL!
1634	#NULL!	2	#NULL!	#NULL!	#NULL!	#NULL!	2	1	2	5	#NULL!	#NULL!	#NULL!	#NULL!	#NULL!	#NULL!	#NULL!	#NULL!	#NULL!	#NULL!	#NULL!	#NULL!	#NULL!	#NULL!	#NULL!	#NULL!	#NULL!	#NULL!	#NULL!	#NULL!	#NULL!	#NULL!	#NULL!	#NULL!	#NULL!	#NULL!	#NULL!	#NULL!	#NULL!	#NULL!	#NULL!	#NULL!	#NULL!	#NULL!	#NULL!	#NULL!	#NULL!	#NULL!	#NULL!
1635	#NULL!	2	#NULL!	#NULL!	#NULL!	#NULL!	2	1	1	5	#NULL!	#NULL!	#NULL!	#NULL!	#NULL!	#NULL!	#NULL!	#NULL!	#NULL!	#NULL!	#NULL!	#NULL!	#NULL!	#NULL!	#NULL!	#NULL!	#NULL!	#NULL!	#NULL!	#NULL!	#NULL!	#NULL!	#NULL!	#NULL!	#NULL!	#NULL!	#NULL!	#NULL!	#NULL!	#NULL!	#NULL!	#NULL!	#NULL!	#NULL!	#NULL!	#NULL!	#NULL!	#NULL!	#NULL!
1636	#NULL!	2	#NULL!	#NULL!	#NULL!	#NULL!	2	1	2	5	#NULL!	#NULL!	#NULL!	#NULL!	#NULL!	#NULL!	#NULL!	#NULL!	#NULL!	#NULL!	#NULL!	#NULL!	#NULL!	#NULL!	#NULL!	#NULL!	#NULL!	#NULL!	#NULL!	#NULL!	#NULL!	#NULL!	#NULL!	#NULL!	#NULL!	#NULL!	#NULL!	#NULL!	#NULL!	#NULL!	#NULL!	#NULL!	#NULL!	#NULL!	#NULL!	#NULL!	#NULL!	#NULL!	#NULL!
1639	#NULL!	2	#NULL!	#NULL!	#NULL!	#NULL!	2	1	2	5	#NULL!	#NULL!	#NULL!	#NULL!	#NULL!	#NULL!	#NULL!	#NULL!	#NULL!	#NULL!	#NULL!	#NULL!	#NULL!	#NULL!	#NULL!	#NULL!	#NULL!	#NULL!	#NULL!	#NULL!	#NULL!	#NULL!	#NULL!	#NULL!	#NULL!	#NULL!	#NULL!	#NULL!	#NULL!	#NULL!	#NULL!	#NULL!	#NULL!	#NULL!	#NULL!	#NULL!	#NULL!	#NULL!	#NULL!
1640	#NULL!	2	#NULL!	#NULL!	#NULL!	#NULL!	2	1	2	99	#NULL!	#NULL!	#NULL!	#NULL!	#NULL!	#NULL!	#NULL!	#NULL!	#NULL!	#NULL!	#NULL!	#NULL!	#NULL!	#NULL!	#NULL!	#NULL!	#NULL!	#NULL!	#NULL!	#NULL!	#NULL!	#NULL!	#NULL!	#NULL!	#NULL!	#NULL!	#NULL!	#NULL!	#NULL!	#NULL!	#NULL!	#NULL!	#NULL!	#NULL!	#NULL!	#NULL!	#NULL!	#NULL!	#NULL!
1642	#NULL!	2	#NULL!	#NULL!	#NULL!	#NULL!	1	1	2	1	#NULL!	#NULL!	#NULL!	#NULL!	#NULL!	#NULL!	#NULL!	#NULL!	#NULL!	#NULL!	#NULL!	#NULL!	#NULL!	#NULL!	#NULL!	#NULL!	#NULL!	#NULL!	#NULL!	#NULL!	#NULL!	#NULL!	#NULL!	#NULL!	#NULL!	#NULL!	#NULL!	#NULL!	#NULL!	#NULL!	#NULL!	#NULL!	#NULL!	#NULL!	#NULL!	#NULL!	#NULL!	#NULL!	#NULL!
1644	#NULL!	2	#NULL!	#NULL!	#NULL!	#NULL!	1	1	1	1	#NULL!	#NULL!	#NULL!	#NULL!	#NULL!	#NULL!	#NULL!	#NULL!	#NULL!	#NULL!	#NULL!	#NULL!	#NULL!	#NULL!	#NULL!	#NULL!	#NULL!	#NULL!	#NULL!	#NULL!	#NULL!	#NULL!	#NULL!	#NULL!	#NULL!	#NULL!	#NULL!	#NULL!	#NULL!	#NULL!	#NULL!	#NULL!	#NULL!	#NULL!	#NULL!	#NULL!	#NULL!	#NULL!	#NULL!
1645	#NULL!	2	#NULL!	#NULL!	#NULL!	#NULL!	2	1	3	2	#NULL!	#NULL!	#NULL!	#NULL!	#NULL!	#NULL!	#NULL!	#NULL!	#NULL!	#NULL!	#NULL!	#NULL!	#NULL!	#NULL!	#NULL!	#NULL!	#NULL!	#NULL!	#NULL!	#NULL!	#NULL!	#NULL!	#NULL!	#NULL!	#NULL!	#NULL!	#NULL!	#NULL!	#NULL!	#NULL!	#NULL!	#NULL!	#NULL!	#NULL!	#NULL!	#NULL!	#NULL!	#NULL!	#NULL!
1649	#NULL!	2	#NULL!	#NULL!	#NULL!	#NULL!	2	1	2	99	#NULL!	#NULL!	#NULL!	#NULL!	#NULL!	#NULL!	#NULL!	#NULL!	#NULL!	#NULL!	#NULL!	#NULL!	#NULL!	#NULL!	#NULL!	#NULL!	#NULL!	#NULL!	#NULL!	#NULL!	#NULL!	#NULL!	#NULL!	#NULL!	#NULL!	#NULL!	#NULL!	#NULL!	#NULL!	#NULL!	#NULL!	#NULL!	#NULL!	#NULL!	#NULL!	#NULL!	#NULL!	#NULL!	#NULL!
1650	#NULL!	2	#NULL!	#NULL!	#NULL!	#NULL!	1	1	1	1	#NULL!	#NULL!	#NULL!	#NULL!	#NULL!	#NULL!	#NULL!	#NULL!	#NULL!	#NULL!	#NULL!	#NULL!	#NULL!	#NULL!	#NULL!	#NULL!	#NULL!	#NULL!	#NULL!	#NULL!	#NULL!	#NULL!	#NULL!	#NULL!	#NULL!	#NULL!	#NULL!	#NULL!	#NULL!	#NULL!	#NULL!	#NULL!	#NULL!	#NULL!	#NULL!	#NULL!	#NULL!	#NULL!	#NULL!
1652	#NULL!	2	#NULL!	#NULL!	#NULL!	#NULL!	1	1	1	6	#NULL!	#NULL!	#NULL!	#NULL!	#NULL!	#NULL!	#NULL!	#NULL!	#NULL!	#NULL!	#NULL!	#NULL!	#NULL!	#NULL!	#NULL!	#NULL!	#NULL!	#NULL!	#NULL!	#NULL!	#NULL!	#NULL!	#NULL!	#NULL!	#NULL!	#NULL!	#NULL!	#NULL!	#NULL!	#NULL!	#NULL!	#NULL!	#NULL!	#NULL!	#NULL!	#NULL!	#NULL!	#NULL!	#NULL!
1653	#NULL!	2	#NULL!	#NULL!	#NULL!	#NULL!	2	1	3	1	#NULL!	#NULL!	#NULL!	#NULL!	#NULL!	#NULL!	#NULL!	#NULL!	#NULL!	#NULL!	#NULL!	#NULL!	#NULL!	#NULL!	#NULL!	#NULL!	#NULL!	#NULL!	#NULL!	#NULL!	#NULL!	#NULL!	#NULL!	#NULL!	#NULL!	#NULL!	#NULL!	#NULL!	#NULL!	#NULL!	#NULL!	#NULL!	#NULL!	#NULL!	#NULL!	#NULL!	#NULL!	#NULL!	#NULL!
1654	#NULL!	2	#NULL!	#NULL!	#NULL!	#NULL!	2	1	2	99	#NULL!	#NULL!	#NULL!	#NULL!	#NULL!	#NULL!	#NULL!	#NULL!	#NULL!	#NULL!	#NULL!	#NULL!	#NULL!	#NULL!	#NULL!	#NULL!	#NULL!	#NULL!	#NULL!	#NULL!	#NULL!	#NULL!	#NULL!	#NULL!	#NULL!	#NULL!	#NULL!	#NULL!	#NULL!	#NULL!	#NULL!	#NULL!	#NULL!	#NULL!	#NULL!	#NULL!	#NULL!	#NULL!	#NULL!
1655	#NULL!	2	#NULL!	#NULL!	#NULL!	#NULL!	2	1	3	5	#NULL!	#NULL!	#NULL!	#NULL!	#NULL!	#NULL!	#NULL!	#NULL!	#NULL!	#NULL!	#NULL!	#NULL!	#NULL!	#NULL!	#NULL!	#NULL!	#NULL!	#NULL!	#NULL!	#NULL!	#NULL!	#NULL!	#NULL!	#NULL!	#NULL!	#NULL!	#NULL!	#NULL!	#NULL!	#NULL!	#NULL!	#NULL!	#NULL!	#NULL!	#NULL!	#NULL!	#NULL!	#NULL!	#NULL!
1658	#NULL!	2	#NULL!	#NULL!	#NULL!	#NULL!	2	1	1	5	#NULL!	#NULL!	#NULL!	#NULL!	#NULL!	#NULL!	#NULL!	#NULL!	#NULL!	#NULL!	#NULL!	#NULL!	#NULL!	#NULL!	#NULL!	#NULL!	#NULL!	#NULL!	#NULL!	#NULL!	#NULL!	#NULL!	#NULL!	#NULL!	#NULL!	#NULL!	#NULL!	#NULL!	#NULL!	#NULL!	#NULL!	#NULL!	#NULL!	#NULL!	#NULL!	#NULL!	#NULL!	#NULL!	#NULL!
1659	#NULL!	2	#NULL!	#NULL!	#NULL!	#NULL!	2	1	2	99	#NULL!	#NULL!	#NULL!	#NULL!	#NULL!	#NULL!	#NULL!	#NULL!	#NULL!	#NULL!	#NULL!	#NULL!	#NULL!	#NULL!	#NULL!	#NULL!	#NULL!	#NULL!	#NULL!	#NULL!	#NULL!	#NULL!	#NULL!	#NULL!	#NULL!	#NULL!	#NULL!	#NULL!	#NULL!	#NULL!	#NULL!	#NULL!	#NULL!	#NULL!	#NULL!	#NULL!	#NULL!	#NULL!	#NULL!
1661	#NULL!	2	#NULL!	#NULL!	#NULL!	#NULL!	1	1	2	2	#NULL!	#NULL!	#NULL!	#NULL!	#NULL!	#NULL!	#NULL!	#NULL!	#NULL!	#NULL!	#NULL!	#NULL!	#NULL!	#NULL!	#NULL!	#NULL!	#NULL!	#NULL!	#NULL!	#NULL!	#NULL!	#NULL!	#NULL!	#NULL!	#NULL!	#NULL!	#NULL!	#NULL!	#NULL!	#NULL!	#NULL!	#NULL!	#NULL!	#NULL!	#NULL!	#NULL!	#NULL!	#NULL!	#NULL!
1664	#NULL!	2	#NULL!	#NULL!	#NULL!	#NULL!	1	1	2	6	#NULL!	#NULL!	#NULL!	#NULL!	#NULL!	#NULL!	#NULL!	#NULL!	#NULL!	#NULL!	#NULL!	#NULL!	#NULL!	#NULL!	#NULL!	#NULL!	#NULL!	#NULL!	#NULL!	#NULL!	#NULL!	#NULL!	#NULL!	#NULL!	#NULL!	#NULL!	#NULL!	#NULL!	#NULL!	#NULL!	#NULL!	#NULL!	#NULL!	#NULL!	#NULL!	#NULL!	#NULL!	#NULL!	#NULL!
1666	#NULL!	2	#NULL!	#NULL!	#NULL!	#NULL!	1	1	2	2	#NULL!	#NULL!	#NULL!	#NULL!	#NULL!	#NULL!	#NULL!	#NULL!	#NULL!	#NULL!	#NULL!	#NULL!	#NULL!	#NULL!	#NULL!	#NULL!	#NULL!	#NULL!	#NULL!	#NULL!	#NULL!	#NULL!	#NULL!	#NULL!	#NULL!	#NULL!	#NULL!	#NULL!	#NULL!	#NULL!	#NULL!	#NULL!	#NULL!	#NULL!	#NULL!	#NULL!	#NULL!	#NULL!	#NULL!
1667	#NULL!	2	#NULL!	#NULL!	#NULL!	#NULL!	2	1	2	5	#NULL!	#NULL!	#NULL!	#NULL!	#NULL!	#NULL!	#NULL!	#NULL!	#NULL!	#NULL!	#NULL!	#NULL!	#NULL!	#NULL!	#NULL!	#NULL!	#NULL!	#NULL!	#NULL!	#NULL!	#NULL!	#NULL!	#NULL!	#NULL!	#NULL!	#NULL!	#NULL!	#NULL!	#NULL!	#NULL!	#NULL!	#NULL!	#NULL!	#NULL!	#NULL!	#NULL!	#NULL!	#NULL!	#NULL!
1673	#NULL!	2	#NULL!	#NULL!	#NULL!	#NULL!	2	1	2	5	#NULL!	#NULL!	#NULL!	#NULL!	#NULL!	#NULL!	#NULL!	#NULL!	#NULL!	#NULL!	#NULL!	#NULL!	#NULL!	#NULL!	#NULL!	#NULL!	#NULL!	#NULL!	#NULL!	#NULL!	#NULL!	#NULL!	#NULL!	#NULL!	#NULL!	#NULL!	#NULL!	#NULL!	#NULL!	#NULL!	#NULL!	#NULL!	#NULL!	#NULL!	#NULL!	#NULL!	#NULL!	#NULL!	#NULL!
1677	#NULL!	2	#NULL!	#NULL!	#NULL!	#NULL!	2	1	2	5	#NULL!	#NULL!	#NULL!	#NULL!	#NULL!	#NULL!	#NULL!	#NULL!	#NULL!	#NULL!	#NULL!	#NULL!	#NULL!	#NULL!	#NULL!	#NULL!	#NULL!	#NULL!	#NULL!	#NULL!	#NULL!	#NULL!	#NULL!	#NULL!	#NULL!	#NULL!	#NULL!	#NULL!	#NULL!	#NULL!	#NULL!	#NULL!	#NULL!	#NULL!	#NULL!	#NULL!	#NULL!	#NULL!	#NULL!
1678	#NULL!	2	#NULL!	#NULL!	#NULL!	#NULL!	1	1	1	99	#NULL!	#NULL!	#NULL!	#NULL!	#NULL!	#NULL!	#NULL!	#NULL!	#NULL!	#NULL!	#NULL!	#NULL!	#NULL!	#NULL!	#NULL!	#NULL!	#NULL!	#NULL!	#NULL!	#NULL!	#NULL!	#NULL!	#NULL!	#NULL!	#NULL!	#NULL!	#NULL!	#NULL!	#NULL!	#NULL!	#NULL!	#NULL!	#NULL!	#NULL!	#NULL!	#NULL!	#NULL!	#NULL!	#NULL!
1685	#NULL!	2	#NULL!	#NULL!	#NULL!	#NULL!	2	1	3	5	#NULL!	#NULL!	#NULL!	#NULL!	#NULL!	#NULL!	#NULL!	#NULL!	#NULL!	#NULL!	#NULL!	#NULL!	#NULL!	#NULL!	#NULL!	#NULL!	#NULL!	#NULL!	#NULL!	#NULL!	#NULL!	#NULL!	#NULL!	#NULL!	#NULL!	#NULL!	#NULL!	#NULL!	#NULL!	#NULL!	#NULL!	#NULL!	#NULL!	#NULL!	#NULL!	#NULL!	#NULL!	#NULL!	#NULL!
1686	#NULL!	2	#NULL!	#NULL!	#NULL!	#NULL!	2	1	2	1	#NULL!	#NULL!	#NULL!	#NULL!	#NULL!	#NULL!	#NULL!	#NULL!	#NULL!	#NULL!	#NULL!	#NULL!	#NULL!	#NULL!	#NULL!	#NULL!	#NULL!	#NULL!	#NULL!	#NULL!	#NULL!	#NULL!	#NULL!	#NULL!	#NULL!	#NULL!	#NULL!	#NULL!	#NULL!	#NULL!	#NULL!	#NULL!	#NULL!	#NULL!	#NULL!	#NULL!	#NULL!	#NULL!	#NULL!
1687	#NULL!	2	#NULL!	#NULL!	#NULL!	#NULL!	2	1	3	1	#NULL!	#NULL!	#NULL!	#NULL!	#NULL!	#NULL!	#NULL!	#NULL!	#NULL!	#NULL!	#NULL!	#NULL!	#NULL!	#NULL!	#NULL!	#NULL!	#NULL!	#NULL!	#NULL!	#NULL!	#NULL!	#NULL!	#NULL!	#NULL!	#NULL!	#NULL!	#NULL!	#NULL!	#NULL!	#NULL!	#NULL!	#NULL!	#NULL!	#NULL!	#NULL!	#NULL!	#NULL!	#NULL!	#NULL!
1688	#NULL!	2	#NULL!	#NULL!	#NULL!	#NULL!	1	1	1	2	#NULL!	#NULL!	#NULL!	#NULL!	#NULL!	#NULL!	#NULL!	#NULL!	#NULL!	#NULL!	#NULL!	#NULL!	#NULL!	#NULL!	#NULL!	#NULL!	#NULL!	#NULL!	#NULL!	#NULL!	#NULL!	#NULL!	#NULL!	#NULL!	#NULL!	#NULL!	#NULL!	#NULL!	#NULL!	#NULL!	#NULL!	#NULL!	#NULL!	#NULL!	#NULL!	#NULL!	#NULL!	#NULL!	#NULL!
1689	#NULL!	2	#NULL!	#NULL!	#NULL!	#NULL!	1	1	1	2	#NULL!	#NULL!	#NULL!	#NULL!	#NULL!	#NULL!	#NULL!	#NULL!	#NULL!	#NULL!	#NULL!	#NULL!	#NULL!	#NULL!	#NULL!	#NULL!	#NULL!	#NULL!	#NULL!	#NULL!	#NULL!	#NULL!	#NULL!	#NULL!	#NULL!	#NULL!	#NULL!	#NULL!	#NULL!	#NULL!	#NULL!	#NULL!	#NULL!	#NULL!	#NULL!	#NULL!	#NULL!	#NULL!	#NULL!
1691	#NULL!	2	#NULL!	#NULL!	#NULL!	#NULL!	1	1	3	2	#NULL!	#NULL!	#NULL!	#NULL!	#NULL!	#NULL!	#NULL!	#NULL!	#NULL!	#NULL!	#NULL!	#NULL!	#NULL!	#NULL!	#NULL!	#NULL!	#NULL!	#NULL!	#NULL!	#NULL!	#NULL!	#NULL!	#NULL!	#NULL!	#NULL!	#NULL!	#NULL!	#NULL!	#NULL!	#NULL!	#NULL!	#NULL!	#NULL!	#NULL!	#NULL!	#NULL!	#NULL!	#NULL!	#NULL!
1692	#NULL!	2	#NULL!	#NULL!	#NULL!	#NULL!	1	1	2	5	#NULL!	#NULL!	#NULL!	#NULL!	#NULL!	#NULL!	#NULL!	#NULL!	#NULL!	#NULL!	#NULL!	#NULL!	#NULL!	#NULL!	#NULL!	#NULL!	#NULL!	#NULL!	#NULL!	#NULL!	#NULL!	#NULL!	#NULL!	#NULL!	#NULL!	#NULL!	#NULL!	#NULL!	#NULL!	#NULL!	#NULL!	#NULL!	#NULL!	#NULL!	#NULL!	#NULL!	#NULL!	#NULL!	#NULL!
1693	#NULL!	2	#NULL!	#NULL!	#NULL!	#NULL!	1	1	1	99	#NULL!	#NULL!	#NULL!	#NULL!	#NULL!	#NULL!	#NULL!	#NULL!	#NULL!	#NULL!	#NULL!	#NULL!	#NULL!	#NULL!	#NULL!	#NULL!	#NULL!	#NULL!	#NULL!	#NULL!	#NULL!	#NULL!	#NULL!	#NULL!	#NULL!	#NULL!	#NULL!	#NULL!	#NULL!	#NULL!	#NULL!	#NULL!	#NULL!	#NULL!	#NULL!	#NULL!	#NULL!	#NULL!	#NULL!
1695	#NULL!	2	#NULL!	#NULL!	#NULL!	#NULL!	1	1	2	5	#NULL!	#NULL!	#NULL!	#NULL!	#NULL!	#NULL!	#NULL!	#NULL!	#NULL!	#NULL!	#NULL!	#NULL!	#NULL!	#NULL!	#NULL!	#NULL!	#NULL!	#NULL!	#NULL!	#NULL!	#NULL!	#NULL!	#NULL!	#NULL!	#NULL!	#NULL!	#NULL!	#NULL!	#NULL!	#NULL!	#NULL!	#NULL!	#NULL!	#NULL!	#NULL!	#NULL!	#NULL!	#NULL!	#NULL!
1696	#NULL!	2	#NULL!	#NULL!	#NULL!	#NULL!	1	1	2	99	#NULL!	#NULL!	#NULL!	#NULL!	#NULL!	#NULL!	#NULL!	#NULL!	#NULL!	#NULL!	#NULL!	#NULL!	#NULL!	#NULL!	#NULL!	#NULL!	#NULL!	#NULL!	#NULL!	#NULL!	#NULL!	#NULL!	#NULL!	#NULL!	#NULL!	#NULL!	#NULL!	#NULL!	#NULL!	#NULL!	#NULL!	#NULL!	#NULL!	#NULL!	#NULL!	#NULL!	#NULL!	#NULL!	#NULL!
1702	#NULL!	2	#NULL!	#NULL!	#NULL!	#NULL!	1	1	2	2	#NULL!	#NULL!	#NULL!	#NULL!	#NULL!	#NULL!	#NULL!	#NULL!	#NULL!	#NULL!	#NULL!	#NULL!	#NULL!	#NULL!	#NULL!	#NULL!	#NULL!	#NULL!	#NULL!	#NULL!	#NULL!	#NULL!	#NULL!	#NULL!	#NULL!	#NULL!	#NULL!	#NULL!	#NULL!	#NULL!	#NULL!	#NULL!	#NULL!	#NULL!	#NULL!	#NULL!	#NULL!	#NULL!	#NULL!
1704	#NULL!	2	#NULL!	#NULL!	#NULL!	#NULL!	2	1	1	1	#NULL!	#NULL!	#NULL!	#NULL!	#NULL!	#NULL!	#NULL!	#NULL!	#NULL!	#NULL!	#NULL!	#NULL!	#NULL!	#NULL!	#NULL!	#NULL!	#NULL!	#NULL!	#NULL!	#NULL!	#NULL!	#NULL!	#NULL!	#NULL!	#NULL!	#NULL!	#NULL!	#NULL!	#NULL!	#NULL!	#NULL!	#NULL!	#NULL!	#NULL!	#NULL!	#NULL!	#NULL!	#NULL!	#NULL!
1711	#NULL!	2	#NULL!	#NULL!	#NULL!	#NULL!	1	1	2	2	#NULL!	#NULL!	#NULL!	#NULL!	#NULL!	#NULL!	#NULL!	#NULL!	#NULL!	#NULL!	#NULL!	#NULL!	#NULL!	#NULL!	#NULL!	#NULL!	#NULL!	#NULL!	#NULL!	#NULL!	#NULL!	#NULL!	#NULL!	#NULL!	#NULL!	#NULL!	#NULL!	#NULL!	#NULL!	#NULL!	#NULL!	#NULL!	#NULL!	#NULL!	#NULL!	#NULL!	#NULL!	#NULL!	#NULL!
1713	#NULL!	2	#NULL!	#NULL!	#NULL!	#NULL!	2	1	2	99	#NULL!	#NULL!	#NULL!	#NULL!	#NULL!	#NULL!	#NULL!	#NULL!	#NULL!	#NULL!	#NULL!	#NULL!	#NULL!	#NULL!	#NULL!	#NULL!	#NULL!	#NULL!	#NULL!	#NULL!	#NULL!	#NULL!	#NULL!	#NULL!	#NULL!	#NULL!	#NULL!	#NULL!	#NULL!	#NULL!	#NULL!	#NULL!	#NULL!	#NULL!	#NULL!	#NULL!	#NULL!	#NULL!	#NULL!
1714	#NULL!	2	#NULL!	#NULL!	#NULL!	#NULL!	2	1	2	5	#NULL!	#NULL!	#NULL!	#NULL!	#NULL!	#NULL!	#NULL!	#NULL!	#NULL!	#NULL!	#NULL!	#NULL!	#NULL!	#NULL!	#NULL!	#NULL!	#NULL!	#NULL!	#NULL!	#NULL!	#NULL!	#NULL!	#NULL!	#NULL!	#NULL!	#NULL!	#NULL!	#NULL!	#NULL!	#NULL!	#NULL!	#NULL!	#NULL!	#NULL!	#NULL!	#NULL!	#NULL!	#NULL!	#NULL!
1717	#NULL!	2	#NULL!	#NULL!	#NULL!	#NULL!	2	1	2	5	#NULL!	#NULL!	#NULL!	#NULL!	#NULL!	#NULL!	#NULL!	#NULL!	#NULL!	#NULL!	#NULL!	#NULL!	#NULL!	#NULL!	#NULL!	#NULL!	#NULL!	#NULL!	#NULL!	#NULL!	#NULL!	#NULL!	#NULL!	#NULL!	#NULL!	#NULL!	#NULL!	#NULL!	#NULL!	#NULL!	#NULL!	#NULL!	#NULL!	#NULL!	#NULL!	#NULL!	#NULL!	#NULL!	#NULL!
1719	#NULL!	2	#NULL!	#NULL!	#NULL!	#NULL!	2	1	2	2	#NULL!	#NULL!	#NULL!	#NULL!	#NULL!	#NULL!	#NULL!	#NULL!	#NULL!	#NULL!	#NULL!	#NULL!	#NULL!	#NULL!	#NULL!	#NULL!	#NULL!	#NULL!	#NULL!	#NULL!	#NULL!	#NULL!	#NULL!	#NULL!	#NULL!	#NULL!	#NULL!	#NULL!	#NULL!	#NULL!	#NULL!	#NULL!	#NULL!	#NULL!	#NULL!	#NULL!	#NULL!	#NULL!	#NULL!
1721	#NULL!	2	#NULL!	#NULL!	#NULL!	#NULL!	2	1	2	5	#NULL!	#NULL!	#NULL!	#NULL!	#NULL!	#NULL!	#NULL!	#NULL!	#NULL!	#NULL!	#NULL!	#NULL!	#NULL!	#NULL!	#NULL!	#NULL!	#NULL!	#NULL!	#NULL!	#NULL!	#NULL!	#NULL!	#NULL!	#NULL!	#NULL!	#NULL!	#NULL!	#NULL!	#NULL!	#NULL!	#NULL!	#NULL!	#NULL!	#NULL!	#NULL!	#NULL!	#NULL!	#NULL!	#NULL!
1723	#NULL!	2	#NULL!	#NULL!	#NULL!	#NULL!	2	1	2	99	#NULL!	#NULL!	#NULL!	#NULL!	#NULL!	#NULL!	#NULL!	#NULL!	#NULL!	#NULL!	#NULL!	#NULL!	#NULL!	#NULL!	#NULL!	#NULL!	#NULL!	#NULL!	#NULL!	#NULL!	#NULL!	#NULL!	#NULL!	#NULL!	#NULL!	#NULL!	#NULL!	#NULL!	#NULL!	#NULL!	#NULL!	#NULL!	#NULL!	#NULL!	#NULL!	#NULL!	#NULL!	#NULL!	#NULL!
1724	#NULL!	2	#NULL!	#NULL!	#NULL!	#NULL!	1	1	2	2	#NULL!	#NULL!	#NULL!	#NULL!	#NULL!	#NULL!	#NULL!	#NULL!	#NULL!	#NULL!	#NULL!	#NULL!	#NULL!	#NULL!	#NULL!	#NULL!	#NULL!	#NULL!	#NULL!	#NULL!	#NULL!	#NULL!	#NULL!	#NULL!	#NULL!	#NULL!	#NULL!	#NULL!	#NULL!	#NULL!	#NULL!	#NULL!	#NULL!	#NULL!	#NULL!	#NULL!	#NULL!	#NULL!	#NULL!
1725	#NULL!	2	#NULL!	#NULL!	#NULL!	#NULL!	1	1	2	1	#NULL!	#NULL!	#NULL!	#NULL!	#NULL!	#NULL!	#NULL!	#NULL!	#NULL!	#NULL!	#NULL!	#NULL!	#NULL!	#NULL!	#NULL!	#NULL!	#NULL!	#NULL!	#NULL!	#NULL!	#NULL!	#NULL!	#NULL!	#NULL!	#NULL!	#NULL!	#NULL!	#NULL!	#NULL!	#NULL!	#NULL!	#NULL!	#NULL!	#NULL!	#NULL!	#NULL!	#NULL!	#NULL!	#NULL!
1727	#NULL!	2	#NULL!	#NULL!	#NULL!	#NULL!	1	1	1	2	#NULL!	#NULL!	#NULL!	#NULL!	#NULL!	#NULL!	#NULL!	#NULL!	#NULL!	#NULL!	#NULL!	#NULL!	#NULL!	#NULL!	#NULL!	#NULL!	#NULL!	#NULL!	#NULL!	#NULL!	#NULL!	#NULL!	#NULL!	#NULL!	#NULL!	#NULL!	#NULL!	#NULL!	#NULL!	#NULL!	#NULL!	#NULL!	#NULL!	#NULL!	#NULL!	#NULL!	#NULL!	#NULL!	#NULL!
1728	#NULL!	2	#NULL!	#NULL!	#NULL!	#NULL!	1	1	2	2	#NULL!	#NULL!	#NULL!	#NULL!	#NULL!	#NULL!	#NULL!	#NULL!	#NULL!	#NULL!	#NULL!	#NULL!	#NULL!	#NULL!	#NULL!	#NULL!	#NULL!	#NULL!	#NULL!	#NULL!	#NULL!	#NULL!	#NULL!	#NULL!	#NULL!	#NULL!	#NULL!	#NULL!	#NULL!	#NULL!	#NULL!	#NULL!	#NULL!	#NULL!	#NULL!	#NULL!	#NULL!	#NULL!	#NULL!
1730	#NULL!	2	#NULL!	#NULL!	#NULL!	#NULL!	2	1	2	99	#NULL!	#NULL!	#NULL!	#NULL!	#NULL!	#NULL!	#NULL!	#NULL!	#NULL!	#NULL!	#NULL!	#NULL!	#NULL!	#NULL!	#NULL!	#NULL!	#NULL!	#NULL!	#NULL!	#NULL!	#NULL!	#NULL!	#NULL!	#NULL!	#NULL!	#NULL!	#NULL!	#NULL!	#NULL!	#NULL!	#NULL!	#NULL!	#NULL!	#NULL!	#NULL!	#NULL!	#NULL!	#NULL!	#NULL!
1734	#NULL!	2	#NULL!	#NULL!	#NULL!	#NULL!	2	1	2	99	#NULL!	#NULL!	#NULL!	#NULL!	#NULL!	#NULL!	#NULL!	#NULL!	#NULL!	#NULL!	#NULL!	#NULL!	#NULL!	#NULL!	#NULL!	#NULL!	#NULL!	#NULL!	#NULL!	#NULL!	#NULL!	#NULL!	#NULL!	#NULL!	#NULL!	#NULL!	#NULL!	#NULL!	#NULL!	#NULL!	#NULL!	#NULL!	#NULL!	#NULL!	#NULL!	#NULL!	#NULL!	#NULL!	#NULL!
1735	#NULL!	2	#NULL!	#NULL!	#NULL!	#NULL!	2	1	1	5	#NULL!	#NULL!	#NULL!	#NULL!	#NULL!	#NULL!	#NULL!	#NULL!	#NULL!	#NULL!	#NULL!	#NULL!	#NULL!	#NULL!	#NULL!	#NULL!	#NULL!	#NULL!	#NULL!	#NULL!	#NULL!	#NULL!	#NULL!	#NULL!	#NULL!	#NULL!	#NULL!	#NULL!	#NULL!	#NULL!	#NULL!	#NULL!	#NULL!	#NULL!	#NULL!	#NULL!	#NULL!	#NULL!	#NULL!
1736	#NULL!	2	#NULL!	#NULL!	#NULL!	#NULL!	1	1	2	2	#NULL!	#NULL!	#NULL!	#NULL!	#NULL!	#NULL!	#NULL!	#NULL!	#NULL!	#NULL!	#NULL!	#NULL!	#NULL!	#NULL!	#NULL!	#NULL!	#NULL!	#NULL!	#NULL!	#NULL!	#NULL!	#NULL!	#NULL!	#NULL!	#NULL!	#NULL!	#NULL!	#NULL!	#NULL!	#NULL!	#NULL!	#NULL!	#NULL!	#NULL!	#NULL!	#NULL!	#NULL!	#NULL!	#NULL!
1738	#NULL!	2	#NULL!	#NULL!	#NULL!	#NULL!	1	1	2	2	#NULL!	#NULL!	#NULL!	#NULL!	#NULL!	#NULL!	#NULL!	#NULL!	#NULL!	#NULL!	#NULL!	#NULL!	#NULL!	#NULL!	#NULL!	#NULL!	#NULL!	#NULL!	#NULL!	#NULL!	#NULL!	#NULL!	#NULL!	#NULL!	#NULL!	#NULL!	#NULL!	#NULL!	#NULL!	#NULL!	#NULL!	#NULL!	#NULL!	#NULL!	#NULL!	#NULL!	#NULL!	#NULL!	#NULL!
1741	#NULL!	2	#NULL!	#NULL!	#NULL!	#NULL!	1	1	2	99	#NULL!	#NULL!	#NULL!	#NULL!	#NULL!	#NULL!	#NULL!	#NULL!	#NULL!	#NULL!	#NULL!	#NULL!	#NULL!	#NULL!	#NULL!	#NULL!	#NULL!	#NULL!	#NULL!	#NULL!	#NULL!	#NULL!	#NULL!	#NULL!	#NULL!	#NULL!	#NULL!	#NULL!	#NULL!	#NULL!	#NULL!	#NULL!	#NULL!	#NULL!	#NULL!	#NULL!	#NULL!	#NULL!	#NULL!
1742	#NULL!	2	#NULL!	#NULL!	#NULL!	#NULL!	2	1	1	5	#NULL!	#NULL!	#NULL!	#NULL!	#NULL!	#NULL!	#NULL!	#NULL!	#NULL!	#NULL!	#NULL!	#NULL!	#NULL!	#NULL!	#NULL!	#NULL!	#NULL!	#NULL!	#NULL!	#NULL!	#NULL!	#NULL!	#NULL!	#NULL!	#NULL!	#NULL!	#NULL!	#NULL!	#NULL!	#NULL!	#NULL!	#NULL!	#NULL!	#NULL!	#NULL!	#NULL!	#NULL!	#NULL!	#NULL!
1743	#NULL!	2	#NULL!	#NULL!	#NULL!	#NULL!	1	1	2	6	#NULL!	#NULL!	#NULL!	#NULL!	#NULL!	#NULL!	#NULL!	#NULL!	#NULL!	#NULL!	#NULL!	#NULL!	#NULL!	#NULL!	#NULL!	#NULL!	#NULL!	#NULL!	#NULL!	#NULL!	#NULL!	#NULL!	#NULL!	#NULL!	#NULL!	#NULL!	#NULL!	#NULL!	#NULL!	#NULL!	#NULL!	#NULL!	#NULL!	#NULL!	#NULL!	#NULL!	#NULL!	#NULL!	#NULL!
1744	#NULL!	2	#NULL!	#NULL!	#NULL!	#NULL!	1	1	1	1	#NULL!	#NULL!	#NULL!	#NULL!	#NULL!	#NULL!	#NULL!	#NULL!	#NULL!	#NULL!	#NULL!	#NULL!	#NULL!	#NULL!	#NULL!	#NULL!	#NULL!	#NULL!	#NULL!	#NULL!	#NULL!	#NULL!	#NULL!	#NULL!	#NULL!	#NULL!	#NULL!	#NULL!	#NULL!	#NULL!	#NULL!	#NULL!	#NULL!	#NULL!	#NULL!	#NULL!	#NULL!	#NULL!	#NULL!
1745	#NULL!	2	#NULL!	#NULL!	#NULL!	#NULL!	2	1	2	2	#NULL!	#NULL!	#NULL!	#NULL!	#NULL!	#NULL!	#NULL!	#NULL!	#NULL!	#NULL!	#NULL!	#NULL!	#NULL!	#NULL!	#NULL!	#NULL!	#NULL!	#NULL!	#NULL!	#NULL!	#NULL!	#NULL!	#NULL!	#NULL!	#NULL!	#NULL!	#NULL!	#NULL!	#NULL!	#NULL!	#NULL!	#NULL!	#NULL!	#NULL!	#NULL!	#NULL!	#NULL!	#NULL!	#NULL!
1748	#NULL!	2	#NULL!	#NULL!	#NULL!	#NULL!	2	1	2	99	#NULL!	#NULL!	#NULL!	#NULL!	#NULL!	#NULL!	#NULL!	#NULL!	#NULL!	#NULL!	#NULL!	#NULL!	#NULL!	#NULL!	#NULL!	#NULL!	#NULL!	#NULL!	#NULL!	#NULL!	#NULL!	#NULL!	#NULL!	#NULL!	#NULL!	#NULL!	#NULL!	#NULL!	#NULL!	#NULL!	#NULL!	#NULL!	#NULL!	#NULL!	#NULL!	#NULL!	#NULL!	#NULL!	#NULL!
1749	#NULL!	2	#NULL!	#NULL!	#NULL!	#NULL!	1	1	1	2	#NULL!	#NULL!	#NULL!	#NULL!	#NULL!	#NULL!	#NULL!	#NULL!	#NULL!	#NULL!	#NULL!	#NULL!	#NULL!	#NULL!	#NULL!	#NULL!	#NULL!	#NULL!	#NULL!	#NULL!	#NULL!	#NULL!	#NULL!	#NULL!	#NULL!	#NULL!	#NULL!	#NULL!	#NULL!	#NULL!	#NULL!	#NULL!	#NULL!	#NULL!	#NULL!	#NULL!	#NULL!	#NULL!	#NULL!
1750	#NULL!	2	#NULL!	#NULL!	#NULL!	#NULL!	1	1	2	2	#NULL!	#NULL!	#NULL!	#NULL!	#NULL!	#NULL!	#NULL!	#NULL!	#NULL!	#NULL!	#NULL!	#NULL!	#NULL!	#NULL!	#NULL!	#NULL!	#NULL!	#NULL!	#NULL!	#NULL!	#NULL!	#NULL!	#NULL!	#NULL!	#NULL!	#NULL!	#NULL!	#NULL!	#NULL!	#NULL!	#NULL!	#NULL!	#NULL!	#NULL!	#NULL!	#NULL!	#NULL!	#NULL!	#NULL!
1754	#NULL!	2	#NULL!	#NULL!	#NULL!	#NULL!	2	1	1	99	#NULL!	#NULL!	#NULL!	#NULL!	#NULL!	#NULL!	#NULL!	#NULL!	#NULL!	#NULL!	#NULL!	#NULL!	#NULL!	#NULL!	#NULL!	#NULL!	#NULL!	#NULL!	#NULL!	#NULL!	#NULL!	#NULL!	#NULL!	#NULL!	#NULL!	#NULL!	#NULL!	#NULL!	#NULL!	#NULL!	#NULL!	#NULL!	#NULL!	#NULL!	#NULL!	#NULL!	#NULL!	#NULL!	#NULL!
1755	#NULL!	2	#NULL!	#NULL!	#NULL!	#NULL!	1	1	2	5	#NULL!	#NULL!	#NULL!	#NULL!	#NULL!	#NULL!	#NULL!	#NULL!	#NULL!	#NULL!	#NULL!	#NULL!	#NULL!	#NULL!	#NULL!	#NULL!	#NULL!	#NULL!	#NULL!	#NULL!	#NULL!	#NULL!	#NULL!	#NULL!	#NULL!	#NULL!	#NULL!	#NULL!	#NULL!	#NULL!	#NULL!	#NULL!	#NULL!	#NULL!	#NULL!	#NULL!	#NULL!	#NULL!	#NULL!
1756	#NULL!	2	#NULL!	#NULL!	#NULL!	#NULL!	1	1	1	5	#NULL!	#NULL!	#NULL!	#NULL!	#NULL!	#NULL!	#NULL!	#NULL!	#NULL!	#NULL!	#NULL!	#NULL!	#NULL!	#NULL!	#NULL!	#NULL!	#NULL!	#NULL!	#NULL!	#NULL!	#NULL!	#NULL!	#NULL!	#NULL!	#NULL!	#NULL!	#NULL!	#NULL!	#NULL!	#NULL!	#NULL!	#NULL!	#NULL!	#NULL!	#NULL!	#NULL!	#NULL!	#NULL!	#NULL!
1760	#NULL!	2	#NULL!	#NULL!	#NULL!	#NULL!	2	1	2	2	#NULL!	#NULL!	#NULL!	#NULL!	#NULL!	#NULL!	#NULL!	#NULL!	#NULL!	#NULL!	#NULL!	#NULL!	#NULL!	#NULL!	#NULL!	#NULL!	#NULL!	#NULL!	#NULL!	#NULL!	#NULL!	#NULL!	#NULL!	#NULL!	#NULL!	#NULL!	#NULL!	#NULL!	#NULL!	#NULL!	#NULL!	#NULL!	#NULL!	#NULL!	#NULL!	#NULL!	#NULL!	#NULL!	#NULL!
1761	#NULL!	2	#NULL!	#NULL!	#NULL!	#NULL!	2	1	2	99	#NULL!	#NULL!	#NULL!	#NULL!	#NULL!	#NULL!	#NULL!	#NULL!	#NULL!	#NULL!	#NULL!	#NULL!	#NULL!	#NULL!	#NULL!	#NULL!	#NULL!	#NULL!	#NULL!	#NULL!	#NULL!	#NULL!	#NULL!	#NULL!	#NULL!	#NULL!	#NULL!	#NULL!	#NULL!	#NULL!	#NULL!	#NULL!	#NULL!	#NULL!	#NULL!	#NULL!	#NULL!	#NULL!	#NULL!
1762	#NULL!	2	#NULL!	#NULL!	#NULL!	#NULL!	1	1	1	5	#NULL!	#NULL!	#NULL!	#NULL!	#NULL!	#NULL!	#NULL!	#NULL!	#NULL!	#NULL!	#NULL!	#NULL!	#NULL!	#NULL!	#NULL!	#NULL!	#NULL!	#NULL!	#NULL!	#NULL!	#NULL!	#NULL!	#NULL!	#NULL!	#NULL!	#NULL!	#NULL!	#NULL!	#NULL!	#NULL!	#NULL!	#NULL!	#NULL!	#NULL!	#NULL!	#NULL!	#NULL!	#NULL!	#NULL!
1765	#NULL!	2	#NULL!	#NULL!	#NULL!	#NULL!	2	1	2	2	#NULL!	#NULL!	#NULL!	#NULL!	#NULL!	#NULL!	#NULL!	#NULL!	#NULL!	#NULL!	#NULL!	#NULL!	#NULL!	#NULL!	#NULL!	#NULL!	#NULL!	#NULL!	#NULL!	#NULL!	#NULL!	#NULL!	#NULL!	#NULL!	#NULL!	#NULL!	#NULL!	#NULL!	#NULL!	#NULL!	#NULL!	#NULL!	#NULL!	#NULL!	#NULL!	#NULL!	#NULL!	#NULL!	#NULL!
1766	#NULL!	2	#NULL!	#NULL!	#NULL!	#NULL!	1	1	1	6	#NULL!	#NULL!	#NULL!	#NULL!	#NULL!	#NULL!	#NULL!	#NULL!	#NULL!	#NULL!	#NULL!	#NULL!	#NULL!	#NULL!	#NULL!	#NULL!	#NULL!	#NULL!	#NULL!	#NULL!	#NULL!	#NULL!	#NULL!	#NULL!	#NULL!	#NULL!	#NULL!	#NULL!	#NULL!	#NULL!	#NULL!	#NULL!	#NULL!	#NULL!	#NULL!	#NULL!	#NULL!	#NULL!	#NULL!
1767	#NULL!	2	#NULL!	#NULL!	#NULL!	#NULL!	2	1	2	2	#NULL!	#NULL!	#NULL!	#NULL!	#NULL!	#NULL!	#NULL!	#NULL!	#NULL!	#NULL!	#NULL!	#NULL!	#NULL!	#NULL!	#NULL!	#NULL!	#NULL!	#NULL!	#NULL!	#NULL!	#NULL!	#NULL!	#NULL!	#NULL!	#NULL!	#NULL!	#NULL!	#NULL!	#NULL!	#NULL!	#NULL!	#NULL!	#NULL!	#NULL!	#NULL!	#NULL!	#NULL!	#NULL!	#NULL!
1769	#NULL!	2	#NULL!	#NULL!	#NULL!	#NULL!	2	1	2	6	#NULL!	#NULL!	#NULL!	#NULL!	#NULL!	#NULL!	#NULL!	#NULL!	#NULL!	#NULL!	#NULL!	#NULL!	#NULL!	#NULL!	#NULL!	#NULL!	#NULL!	#NULL!	#NULL!	#NULL!	#NULL!	#NULL!	#NULL!	#NULL!	#NULL!	#NULL!	#NULL!	#NULL!	#NULL!	#NULL!	#NULL!	#NULL!	#NULL!	#NULL!	#NULL!	#NULL!	#NULL!	#NULL!	#NULL!
1771	#NULL!	2	#NULL!	#NULL!	#NULL!	#NULL!	2	1	2	99	#NULL!	#NULL!	#NULL!	#NULL!	#NULL!	#NULL!	#NULL!	#NULL!	#NULL!	#NULL!	#NULL!	#NULL!	#NULL!	#NULL!	#NULL!	#NULL!	#NULL!	#NULL!	#NULL!	#NULL!	#NULL!	#NULL!	#NULL!	#NULL!	#NULL!	#NULL!	#NULL!	#NULL!	#NULL!	#NULL!	#NULL!	#NULL!	#NULL!	#NULL!	#NULL!	#NULL!	#NULL!	#NULL!	#NULL!
1772	#NULL!	2	#NULL!	#NULL!	#NULL!	#NULL!	1	1	1	5	#NULL!	#NULL!	#NULL!	#NULL!	#NULL!	#NULL!	#NULL!	#NULL!	#NULL!	#NULL!	#NULL!	#NULL!	#NULL!	#NULL!	#NULL!	#NULL!	#NULL!	#NULL!	#NULL!	#NULL!	#NULL!	#NULL!	#NULL!	#NULL!	#NULL!	#NULL!	#NULL!	#NULL!	#NULL!	#NULL!	#NULL!	#NULL!	#NULL!	#NULL!	#NULL!	#NULL!	#NULL!	#NULL!	#NULL!
1774	#NULL!	2	#NULL!	#NULL!	#NULL!	#NULL!	2	1	2	99	#NULL!	#NULL!	#NULL!	#NULL!	#NULL!	#NULL!	#NULL!	#NULL!	#NULL!	#NULL!	#NULL!	#NULL!	#NULL!	#NULL!	#NULL!	#NULL!	#NULL!	#NULL!	#NULL!	#NULL!	#NULL!	#NULL!	#NULL!	#NULL!	#NULL!	#NULL!	#NULL!	#NULL!	#NULL!	#NULL!	#NULL!	#NULL!	#NULL!	#NULL!	#NULL!	#NULL!	#NULL!	#NULL!	#NULL!
1775	#NULL!	2	#NULL!	#NULL!	#NULL!	#NULL!	1	1	2	2	#NULL!	#NULL!	#NULL!	#NULL!	#NULL!	#NULL!	#NULL!	#NULL!	#NULL!	#NULL!	#NULL!	#NULL!	#NULL!	#NULL!	#NULL!	#NULL!	#NULL!	#NULL!	#NULL!	#NULL!	#NULL!	#NULL!	#NULL!	#NULL!	#NULL!	#NULL!	#NULL!	#NULL!	#NULL!	#NULL!	#NULL!	#NULL!	#NULL!	#NULL!	#NULL!	#NULL!	#NULL!	#NULL!	#NULL!
1779	#NULL!	2	#NULL!	#NULL!	#NULL!	#NULL!	2	1	2	99	#NULL!	#NULL!	#NULL!	#NULL!	#NULL!	#NULL!	#NULL!	#NULL!	#NULL!	#NULL!	#NULL!	#NULL!	#NULL!	#NULL!	#NULL!	#NULL!	#NULL!	#NULL!	#NULL!	#NULL!	#NULL!	#NULL!	#NULL!	#NULL!	#NULL!	#NULL!	#NULL!	#NULL!	#NULL!	#NULL!	#NULL!	#NULL!	#NULL!	#NULL!	#NULL!	#NULL!	#NULL!	#NULL!	#NULL!
1782	#NULL!	2	#NULL!	#NULL!	#NULL!	#NULL!	1	1	1	1	#NULL!	#NULL!	#NULL!	#NULL!	#NULL!	#NULL!	#NULL!	#NULL!	#NULL!	#NULL!	#NULL!	#NULL!	#NULL!	#NULL!	#NULL!	#NULL!	#NULL!	#NULL!	#NULL!	#NULL!	#NULL!	#NULL!	#NULL!	#NULL!	#NULL!	#NULL!	#NULL!	#NULL!	#NULL!	#NULL!	#NULL!	#NULL!	#NULL!	#NULL!	#NULL!	#NULL!	#NULL!	#NULL!	#NULL!
1783	#NULL!	2	#NULL!	#NULL!	#NULL!	#NULL!	1	1	2	1	#NULL!	#NULL!	#NULL!	#NULL!	#NULL!	#NULL!	#NULL!	#NULL!	#NULL!	#NULL!	#NULL!	#NULL!	#NULL!	#NULL!	#NULL!	#NULL!	#NULL!	#NULL!	#NULL!	#NULL!	#NULL!	#NULL!	#NULL!	#NULL!	#NULL!	#NULL!	#NULL!	#NULL!	#NULL!	#NULL!	#NULL!	#NULL!	#NULL!	#NULL!	#NULL!	#NULL!	#NULL!	#NULL!	#NULL!
1794	#NULL!	2	#NULL!	#NULL!	#NULL!	#NULL!	2	1	2	5	#NULL!	#NULL!	#NULL!	#NULL!	#NULL!	#NULL!	#NULL!	#NULL!	#NULL!	#NULL!	#NULL!	#NULL!	#NULL!	#NULL!	#NULL!	#NULL!	#NULL!	#NULL!	#NULL!	#NULL!	#NULL!	#NULL!	#NULL!	#NULL!	#NULL!	#NULL!	#NULL!	#NULL!	#NULL!	#NULL!	#NULL!	#NULL!	#NULL!	#NULL!	#NULL!	#NULL!	#NULL!	#NULL!	#NULL!
1796	#NULL!	2	#NULL!	#NULL!	#NULL!	#NULL!	2	1	1	99	#NULL!	#NULL!	#NULL!	#NULL!	#NULL!	#NULL!	#NULL!	#NULL!	#NULL!	#NULL!	#NULL!	#NULL!	#NULL!	#NULL!	#NULL!	#NULL!	#NULL!	#NULL!	#NULL!	#NULL!	#NULL!	#NULL!	#NULL!	#NULL!	#NULL!	#NULL!	#NULL!	#NULL!	#NULL!	#NULL!	#NULL!	#NULL!	#NULL!	#NULL!	#NULL!	#NULL!	#NULL!	#NULL!	#NULL!
1803	#NULL!	2	#NULL!	#NULL!	#NULL!	#NULL!	2	1	1	99	#NULL!	#NULL!	#NULL!	#NULL!	#NULL!	#NULL!	#NULL!	#NULL!	#NULL!	#NULL!	#NULL!	#NULL!	#NULL!	#NULL!	#NULL!	#NULL!	#NULL!	#NULL!	#NULL!	#NULL!	#NULL!	#NULL!	#NULL!	#NULL!	#NULL!	#NULL!	#NULL!	#NULL!	#NULL!	#NULL!	#NULL!	#NULL!	#NULL!	#NULL!	#NULL!	#NULL!	#NULL!	#NULL!	#NULL!
1805	#NULL!	2	#NULL!	#NULL!	#NULL!	#NULL!	2	1	1	2	#NULL!	#NULL!	#NULL!	#NULL!	#NULL!	#NULL!	#NULL!	#NULL!	#NULL!	#NULL!	#NULL!	#NULL!	#NULL!	#NULL!	#NULL!	#NULL!	#NULL!	#NULL!	#NULL!	#NULL!	#NULL!	#NULL!	#NULL!	#NULL!	#NULL!	#NULL!	#NULL!	#NULL!	#NULL!	#NULL!	#NULL!	#NULL!	#NULL!	#NULL!	#NULL!	#NULL!	#NULL!	#NULL!	#NULL!
1806	#NULL!	2	#NULL!	#NULL!	#NULL!	#NULL!	2	1	1	99	#NULL!	#NULL!	#NULL!	#NULL!	#NULL!	#NULL!	#NULL!	#NULL!	#NULL!	#NULL!	#NULL!	#NULL!	#NULL!	#NULL!	#NULL!	#NULL!	#NULL!	#NULL!	#NULL!	#NULL!	#NULL!	#NULL!	#NULL!	#NULL!	#NULL!	#NULL!	#NULL!	#NULL!	#NULL!	#NULL!	#NULL!	#NULL!	#NULL!	#NULL!	#NULL!	#NULL!	#NULL!	#NULL!	#NULL!
1807	#NULL!	2	#NULL!	#NULL!	#NULL!	#NULL!	1	1	1	1	#NULL!	#NULL!	#NULL!	#NULL!	#NULL!	#NULL!	#NULL!	#NULL!	#NULL!	#NULL!	#NULL!	#NULL!	#NULL!	#NULL!	#NULL!	#NULL!	#NULL!	#NULL!	#NULL!	#NULL!	#NULL!	#NULL!	#NULL!	#NULL!	#NULL!	#NULL!	#NULL!	#NULL!	#NULL!	#NULL!	#NULL!	#NULL!	#NULL!	#NULL!	#NULL!	#NULL!	#NULL!	#NULL!	#NULL!
1809	#NULL!	2	#NULL!	#NULL!	#NULL!	#NULL!	1	1	1	5	#NULL!	#NULL!	#NULL!	#NULL!	#NULL!	#NULL!	#NULL!	#NULL!	#NULL!	#NULL!	#NULL!	#NULL!	#NULL!	#NULL!	#NULL!	#NULL!	#NULL!	#NULL!	#NULL!	#NULL!	#NULL!	#NULL!	#NULL!	#NULL!	#NULL!	#NULL!	#NULL!	#NULL!	#NULL!	#NULL!	#NULL!	#NULL!	#NULL!	#NULL!	#NULL!	#NULL!	#NULL!	#NULL!	#NULL!
1810	#NULL!	2	#NULL!	#NULL!	#NULL!	#NULL!	1	1	2	99	#NULL!	#NULL!	#NULL!	#NULL!	#NULL!	#NULL!	#NULL!	#NULL!	#NULL!	#NULL!	#NULL!	#NULL!	#NULL!	#NULL!	#NULL!	#NULL!	#NULL!	#NULL!	#NULL!	#NULL!	#NULL!	#NULL!	#NULL!	#NULL!	#NULL!	#NULL!	#NULL!	#NULL!	#NULL!	#NULL!	#NULL!	#NULL!	#NULL!	#NULL!	#NULL!	#NULL!	#NULL!	#NULL!	#NULL!
1811	#NULL!	2	#NULL!	#NULL!	#NULL!	#NULL!	1	1	2	99	#NULL!	#NULL!	#NULL!	#NULL!	#NULL!	#NULL!	#NULL!	#NULL!	#NULL!	#NULL!	#NULL!	#NULL!	#NULL!	#NULL!	#NULL!	#NULL!	#NULL!	#NULL!	#NULL!	#NULL!	#NULL!	#NULL!	#NULL!	#NULL!	#NULL!	#NULL!	#NULL!	#NULL!	#NULL!	#NULL!	#NULL!	#NULL!	#NULL!	#NULL!	#NULL!	#NULL!	#NULL!	#NULL!	#NULL!
1813	#NULL!	2	#NULL!	#NULL!	#NULL!	#NULL!	1	1	2	5	#NULL!	#NULL!	#NULL!	#NULL!	#NULL!	#NULL!	#NULL!	#NULL!	#NULL!	#NULL!	#NULL!	#NULL!	#NULL!	#NULL!	#NULL!	#NULL!	#NULL!	#NULL!	#NULL!	#NULL!	#NULL!	#NULL!	#NULL!	#NULL!	#NULL!	#NULL!	#NULL!	#NULL!	#NULL!	#NULL!	#NULL!	#NULL!	#NULL!	#NULL!	#NULL!	#NULL!	#NULL!	#NULL!	#NULL!
1814	#NULL!	2	#NULL!	#NULL!	#NULL!	#NULL!	1	1	1	99	#NULL!	#NULL!	#NULL!	#NULL!	#NULL!	#NULL!	#NULL!	#NULL!	#NULL!	#NULL!	#NULL!	#NULL!	#NULL!	#NULL!	#NULL!	#NULL!	#NULL!	#NULL!	#NULL!	#NULL!	#NULL!	#NULL!	#NULL!	#NULL!	#NULL!	#NULL!	#NULL!	#NULL!	#NULL!	#NULL!	#NULL!	#NULL!	#NULL!	#NULL!	#NULL!	#NULL!	#NULL!	#NULL!	#NULL!
1830	#NULL!	2	#NULL!	#NULL!	#NULL!	#NULL!	1	1	1	2	#NULL!	#NULL!	#NULL!	#NULL!	#NULL!	#NULL!	#NULL!	#NULL!	#NULL!	#NULL!	#NULL!	#NULL!	#NULL!	#NULL!	#NULL!	#NULL!	#NULL!	#NULL!	#NULL!	#NULL!	#NULL!	#NULL!	#NULL!	#NULL!	#NULL!	#NULL!	#NULL!	#NULL!	#NULL!	#NULL!	#NULL!	#NULL!	#NULL!	#NULL!	#NULL!	#NULL!	#NULL!	#NULL!	#NULL!
1831	#NULL!	2	#NULL!	#NULL!	#NULL!	#NULL!	1	1	3	6	#NULL!	#NULL!	#NULL!	#NULL!	#NULL!	#NULL!	#NULL!	#NULL!	#NULL!	#NULL!	#NULL!	#NULL!	#NULL!	#NULL!	#NULL!	#NULL!	#NULL!	#NULL!	#NULL!	#NULL!	#NULL!	#NULL!	#NULL!	#NULL!	#NULL!	#NULL!	#NULL!	#NULL!	#NULL!	#NULL!	#NULL!	#NULL!	#NULL!	#NULL!	#NULL!	#NULL!	#NULL!	#NULL!	#NULL!
1832	#NULL!	2	#NULL!	#NULL!	#NULL!	#NULL!	2	1	1	6	#NULL!	#NULL!	#NULL!	#NULL!	#NULL!	#NULL!	#NULL!	#NULL!	#NULL!	#NULL!	#NULL!	#NULL!	#NULL!	#NULL!	#NULL!	#NULL!	#NULL!	#NULL!	#NULL!	#NULL!	#NULL!	#NULL!	#NULL!	#NULL!	#NULL!	#NULL!	#NULL!	#NULL!	#NULL!	#NULL!	#NULL!	#NULL!	#NULL!	#NULL!	#NULL!	#NULL!	#NULL!	#NULL!	#NULL!
1833	#NULL!	2	#NULL!	#NULL!	#NULL!	#NULL!	2	1	2	5	#NULL!	#NULL!	#NULL!	#NULL!	#NULL!	#NULL!	#NULL!	#NULL!	#NULL!	#NULL!	#NULL!	#NULL!	#NULL!	#NULL!	#NULL!	#NULL!	#NULL!	#NULL!	#NULL!	#NULL!	#NULL!	#NULL!	#NULL!	#NULL!	#NULL!	#NULL!	#NULL!	#NULL!	#NULL!	#NULL!	#NULL!	#NULL!	#NULL!	#NULL!	#NULL!	#NULL!	#NULL!	#NULL!	#NULL!
1834	#NULL!	2	#NULL!	#NULL!	#NULL!	#NULL!	2	1	1	5	#NULL!	#NULL!	#NULL!	#NULL!	#NULL!	#NULL!	#NULL!	#NULL!	#NULL!	#NULL!	#NULL!	#NULL!	#NULL!	#NULL!	#NULL!	#NULL!	#NULL!	#NULL!	#NULL!	#NULL!	#NULL!	#NULL!	#NULL!	#NULL!	#NULL!	#NULL!	#NULL!	#NULL!	#NULL!	#NULL!	#NULL!	#NULL!	#NULL!	#NULL!	#NULL!	#NULL!	#NULL!	#NULL!	#NULL!
1835	#NULL!	2	#NULL!	#NULL!	#NULL!	#NULL!	1	1	1	99	#NULL!	#NULL!	#NULL!	#NULL!	#NULL!	#NULL!	#NULL!	#NULL!	#NULL!	#NULL!	#NULL!	#NULL!	#NULL!	#NULL!	#NULL!	#NULL!	#NULL!	#NULL!	#NULL!	#NULL!	#NULL!	#NULL!	#NULL!	#NULL!	#NULL!	#NULL!	#NULL!	#NULL!	#NULL!	#NULL!	#NULL!	#NULL!	#NULL!	#NULL!	#NULL!	#NULL!	#NULL!	#NULL!	#NULL!
1838	#NULL!	2	#NULL!	#NULL!	#NULL!	#NULL!	1	1	2	2	#NULL!	#NULL!	#NULL!	#NULL!	#NULL!	#NULL!	#NULL!	#NULL!	#NULL!	#NULL!	#NULL!	#NULL!	#NULL!	#NULL!	#NULL!	#NULL!	#NULL!	#NULL!	#NULL!	#NULL!	#NULL!	#NULL!	#NULL!	#NULL!	#NULL!	#NULL!	#NULL!	#NULL!	#NULL!	#NULL!	#NULL!	#NULL!	#NULL!	#NULL!	#NULL!	#NULL!	#NULL!	#NULL!	#NULL!
1839	#NULL!	2	#NULL!	#NULL!	#NULL!	#NULL!	2	1	1	2	#NULL!	#NULL!	#NULL!	#NULL!	#NULL!	#NULL!	#NULL!	#NULL!	#NULL!	#NULL!	#NULL!	#NULL!	#NULL!	#NULL!	#NULL!	#NULL!	#NULL!	#NULL!	#NULL!	#NULL!	#NULL!	#NULL!	#NULL!	#NULL!	#NULL!	#NULL!	#NULL!	#NULL!	#NULL!	#NULL!	#NULL!	#NULL!	#NULL!	#NULL!	#NULL!	#NULL!	#NULL!	#NULL!	#NULL!
1842	#NULL!	2	#NULL!	#NULL!	#NULL!	#NULL!	2	1	1	1	#NULL!	#NULL!	#NULL!	#NULL!	#NULL!	#NULL!	#NULL!	#NULL!	#NULL!	#NULL!	#NULL!	#NULL!	#NULL!	#NULL!	#NULL!	#NULL!	#NULL!	#NULL!	#NULL!	#NULL!	#NULL!	#NULL!	#NULL!	#NULL!	#NULL!	#NULL!	#NULL!	#NULL!	#NULL!	#NULL!	#NULL!	#NULL!	#NULL!	#NULL!	#NULL!	#NULL!	#NULL!	#NULL!	#NULL!
1843	#NULL!	2	#NULL!	#NULL!	#NULL!	#NULL!	1	1	3	5	#NULL!	#NULL!	#NULL!	#NULL!	#NULL!	#NULL!	#NULL!	#NULL!	#NULL!	#NULL!	#NULL!	#NULL!	#NULL!	#NULL!	#NULL!	#NULL!	#NULL!	#NULL!	#NULL!	#NULL!	#NULL!	#NULL!	#NULL!	#NULL!	#NULL!	#NULL!	#NULL!	#NULL!	#NULL!	#NULL!	#NULL!	#NULL!	#NULL!	#NULL!	#NULL!	#NULL!	#NULL!	#NULL!	#NULL!
1844	#NULL!	2	#NULL!	#NULL!	#NULL!	#NULL!	2	1	2	5	#NULL!	#NULL!	#NULL!	#NULL!	#NULL!	#NULL!	#NULL!	#NULL!	#NULL!	#NULL!	#NULL!	#NULL!	#NULL!	#NULL!	#NULL!	#NULL!	#NULL!	#NULL!	#NULL!	#NULL!	#NULL!	#NULL!	#NULL!	#NULL!	#NULL!	#NULL!	#NULL!	#NULL!	#NULL!	#NULL!	#NULL!	#NULL!	#NULL!	#NULL!	#NULL!	#NULL!	#NULL!	#NULL!	#NULL!
1847	#NULL!	2	#NULL!	#NULL!	#NULL!	#NULL!	2	1	2	5	#NULL!	#NULL!	#NULL!	#NULL!	#NULL!	#NULL!	#NULL!	#NULL!	#NULL!	#NULL!	#NULL!	#NULL!	#NULL!	#NULL!	#NULL!	#NULL!	#NULL!	#NULL!	#NULL!	#NULL!	#NULL!	#NULL!	#NULL!	#NULL!	#NULL!	#NULL!	#NULL!	#NULL!	#NULL!	#NULL!	#NULL!	#NULL!	#NULL!	#NULL!	#NULL!	#NULL!	#NULL!	#NULL!	#NULL!
1848	#NULL!	2	#NULL!	#NULL!	#NULL!	#NULL!	2	1	2	99	#NULL!	#NULL!	#NULL!	#NULL!	#NULL!	#NULL!	#NULL!	#NULL!	#NULL!	#NULL!	#NULL!	#NULL!	#NULL!	#NULL!	#NULL!	#NULL!	#NULL!	#NULL!	#NULL!	#NULL!	#NULL!	#NULL!	#NULL!	#NULL!	#NULL!	#NULL!	#NULL!	#NULL!	#NULL!	#NULL!	#NULL!	#NULL!	#NULL!	#NULL!	#NULL!	#NULL!	#NULL!	#NULL!	#NULL!
1849	#NULL!	2	#NULL!	#NULL!	#NULL!	#NULL!	2	1	1	1	#NULL!	#NULL!	#NULL!	#NULL!	#NULL!	#NULL!	#NULL!	#NULL!	#NULL!	#NULL!	#NULL!	#NULL!	#NULL!	#NULL!	#NULL!	#NULL!	#NULL!	#NULL!	#NULL!	#NULL!	#NULL!	#NULL!	#NULL!	#NULL!	#NULL!	#NULL!	#NULL!	#NULL!	#NULL!	#NULL!	#NULL!	#NULL!	#NULL!	#NULL!	#NULL!	#NULL!	#NULL!	#NULL!	#NULL!
1856	#NULL!	2	#NULL!	#NULL!	#NULL!	#NULL!	2	1	2	99	#NULL!	#NULL!	#NULL!	#NULL!	#NULL!	#NULL!	#NULL!	#NULL!	#NULL!	#NULL!	#NULL!	#NULL!	#NULL!	#NULL!	#NULL!	#NULL!	#NULL!	#NULL!	#NULL!	#NULL!	#NULL!	#NULL!	#NULL!	#NULL!	#NULL!	#NULL!	#NULL!	#NULL!	#NULL!	#NULL!	#NULL!	#NULL!	#NULL!	#NULL!	#NULL!	#NULL!	#NULL!	#NULL!	#NULL!
1857	#NULL!	2	#NULL!	#NULL!	#NULL!	#NULL!	2	1	1	1	#NULL!	#NULL!	#NULL!	#NULL!	#NULL!	#NULL!	#NULL!	#NULL!	#NULL!	#NULL!	#NULL!	#NULL!	#NULL!	#NULL!	#NULL!	#NULL!	#NULL!	#NULL!	#NULL!	#NULL!	#NULL!	#NULL!	#NULL!	#NULL!	#NULL!	#NULL!	#NULL!	#NULL!	#NULL!	#NULL!	#NULL!	#NULL!	#NULL!	#NULL!	#NULL!	#NULL!	#NULL!	#NULL!	#NULL!
1859	#NULL!	2	#NULL!	#NULL!	#NULL!	#NULL!	1	1	2	5	#NULL!	#NULL!	#NULL!	#NULL!	#NULL!	#NULL!	#NULL!	#NULL!	#NULL!	#NULL!	#NULL!	#NULL!	#NULL!	#NULL!	#NULL!	#NULL!	#NULL!	#NULL!	#NULL!	#NULL!	#NULL!	#NULL!	#NULL!	#NULL!	#NULL!	#NULL!	#NULL!	#NULL!	#NULL!	#NULL!	#NULL!	#NULL!	#NULL!	#NULL!	#NULL!	#NULL!	#NULL!	#NULL!	#NULL!
1860	#NULL!	2	#NULL!	#NULL!	#NULL!	#NULL!	2	1	2	2	#NULL!	#NULL!	#NULL!	#NULL!	#NULL!	#NULL!	#NULL!	#NULL!	#NULL!	#NULL!	#NULL!	#NULL!	#NULL!	#NULL!	#NULL!	#NULL!	#NULL!	#NULL!	#NULL!	#NULL!	#NULL!	#NULL!	#NULL!	#NULL!	#NULL!	#NULL!	#NULL!	#NULL!	#NULL!	#NULL!	#NULL!	#NULL!	#NULL!	#NULL!	#NULL!	#NULL!	#NULL!	#NULL!	#NULL!
1861	#NULL!	2	#NULL!	#NULL!	#NULL!	#NULL!	2	1	1	5	#NULL!	#NULL!	#NULL!	#NULL!	#NULL!	#NULL!	#NULL!	#NULL!	#NULL!	#NULL!	#NULL!	#NULL!	#NULL!	#NULL!	#NULL!	#NULL!	#NULL!	#NULL!	#NULL!	#NULL!	#NULL!	#NULL!	#NULL!	#NULL!	#NULL!	#NULL!	#NULL!	#NULL!	#NULL!	#NULL!	#NULL!	#NULL!	#NULL!	#NULL!	#NULL!	#NULL!	#NULL!	#NULL!	#NULL!
1864	#NULL!	2	#NULL!	#NULL!	#NULL!	#NULL!	2	1	2	99	#NULL!	#NULL!	#NULL!	#NULL!	#NULL!	#NULL!	#NULL!	#NULL!	#NULL!	#NULL!	#NULL!	#NULL!	#NULL!	#NULL!	#NULL!	#NULL!	#NULL!	#NULL!	#NULL!	#NULL!	#NULL!	#NULL!	#NULL!	#NULL!	#NULL!	#NULL!	#NULL!	#NULL!	#NULL!	#NULL!	#NULL!	#NULL!	#NULL!	#NULL!	#NULL!	#NULL!	#NULL!	#NULL!	#NULL!
1865	#NULL!	2	#NULL!	#NULL!	#NULL!	#NULL!	1	1	1	5	#NULL!	#NULL!	#NULL!	#NULL!	#NULL!	#NULL!	#NULL!	#NULL!	#NULL!	#NULL!	#NULL!	#NULL!	#NULL!	#NULL!	#NULL!	#NULL!	#NULL!	#NULL!	#NULL!	#NULL!	#NULL!	#NULL!	#NULL!	#NULL!	#NULL!	#NULL!	#NULL!	#NULL!	#NULL!	#NULL!	#NULL!	#NULL!	#NULL!	#NULL!	#NULL!	#NULL!	#NULL!	#NULL!	#NULL!
1866	#NULL!	2	#NULL!	#NULL!	#NULL!	#NULL!	2	1	2	2	#NULL!	#NULL!	#NULL!	#NULL!	#NULL!	#NULL!	#NULL!	#NULL!	#NULL!	#NULL!	#NULL!	#NULL!	#NULL!	#NULL!	#NULL!	#NULL!	#NULL!	#NULL!	#NULL!	#NULL!	#NULL!	#NULL!	#NULL!	#NULL!	#NULL!	#NULL!	#NULL!	#NULL!	#NULL!	#NULL!	#NULL!	#NULL!	#NULL!	#NULL!	#NULL!	#NULL!	#NULL!	#NULL!	#NULL!
1870	#NULL!	2	#NULL!	#NULL!	#NULL!	#NULL!	2	1	2	6	#NULL!	#NULL!	#NULL!	#NULL!	#NULL!	#NULL!	#NULL!	#NULL!	#NULL!	#NULL!	#NULL!	#NULL!	#NULL!	#NULL!	#NULL!	#NULL!	#NULL!	#NULL!	#NULL!	#NULL!	#NULL!	#NULL!	#NULL!	#NULL!	#NULL!	#NULL!	#NULL!	#NULL!	#NULL!	#NULL!	#NULL!	#NULL!	#NULL!	#NULL!	#NULL!	#NULL!	#NULL!	#NULL!	#NULL!
1871	#NULL!	2	#NULL!	#NULL!	#NULL!	#NULL!	1	1	1	99	#NULL!	#NULL!	#NULL!	#NULL!	#NULL!	#NULL!	#NULL!	#NULL!	#NULL!	#NULL!	#NULL!	#NULL!	#NULL!	#NULL!	#NULL!	#NULL!	#NULL!	#NULL!	#NULL!	#NULL!	#NULL!	#NULL!	#NULL!	#NULL!	#NULL!	#NULL!	#NULL!	#NULL!	#NULL!	#NULL!	#NULL!	#NULL!	#NULL!	#NULL!	#NULL!	#NULL!	#NULL!	#NULL!	#NULL!
1872	#NULL!	2	#NULL!	#NULL!	#NULL!	#NULL!	2	1	1	5	#NULL!	#NULL!	#NULL!	#NULL!	#NULL!	#NULL!	#NULL!	#NULL!	#NULL!	#NULL!	#NULL!	#NULL!	#NULL!	#NULL!	#NULL!	#NULL!	#NULL!	#NULL!	#NULL!	#NULL!	#NULL!	#NULL!	#NULL!	#NULL!	#NULL!	#NULL!	#NULL!	#NULL!	#NULL!	#NULL!	#NULL!	#NULL!	#NULL!	#NULL!	#NULL!	#NULL!	#NULL!	#NULL!	#NULL!
1875	#NULL!	2	#NULL!	#NULL!	#NULL!	#NULL!	2	1	2	2	#NULL!	#NULL!	#NULL!	#NULL!	#NULL!	#NULL!	#NULL!	#NULL!	#NULL!	#NULL!	#NULL!	#NULL!	#NULL!	#NULL!	#NULL!	#NULL!	#NULL!	#NULL!	#NULL!	#NULL!	#NULL!	#NULL!	#NULL!	#NULL!	#NULL!	#NULL!	#NULL!	#NULL!	#NULL!	#NULL!	#NULL!	#NULL!	#NULL!	#NULL!	#NULL!	#NULL!	#NULL!	#NULL!	#NULL!
1878	#NULL!	2	#NULL!	#NULL!	#NULL!	#NULL!	2	1	1	99	#NULL!	#NULL!	#NULL!	#NULL!	#NULL!	#NULL!	#NULL!	#NULL!	#NULL!	#NULL!	#NULL!	#NULL!	#NULL!	#NULL!	#NULL!	#NULL!	#NULL!	#NULL!	#NULL!	#NULL!	#NULL!	#NULL!	#NULL!	#NULL!	#NULL!	#NULL!	#NULL!	#NULL!	#NULL!	#NULL!	#NULL!	#NULL!	#NULL!	#NULL!	#NULL!	#NULL!	#NULL!	#NULL!	#NULL!
1879	#NULL!	2	#NULL!	#NULL!	#NULL!	#NULL!	2	1	2	2	#NULL!	#NULL!	#NULL!	#NULL!	#NULL!	#NULL!	#NULL!	#NULL!	#NULL!	#NULL!	#NULL!	#NULL!	#NULL!	#NULL!	#NULL!	#NULL!	#NULL!	#NULL!	#NULL!	#NULL!	#NULL!	#NULL!	#NULL!	#NULL!	#NULL!	#NULL!	#NULL!	#NULL!	#NULL!	#NULL!	#NULL!	#NULL!	#NULL!	#NULL!	#NULL!	#NULL!	#NULL!	#NULL!	#NULL!
1882	#NULL!	2	#NULL!	#NULL!	#NULL!	#NULL!	1	1	2	99	#NULL!	#NULL!	#NULL!	#NULL!	#NULL!	#NULL!	#NULL!	#NULL!	#NULL!	#NULL!	#NULL!	#NULL!	#NULL!	#NULL!	#NULL!	#NULL!	#NULL!	#NULL!	#NULL!	#NULL!	#NULL!	#NULL!	#NULL!	#NULL!	#NULL!	#NULL!	#NULL!	#NULL!	#NULL!	#NULL!	#NULL!	#NULL!	#NULL!	#NULL!	#NULL!	#NULL!	#NULL!	#NULL!	#NULL!
1883	#NULL!	2	#NULL!	#NULL!	#NULL!	#NULL!	2	1	2	5	#NULL!	#NULL!	#NULL!	#NULL!	#NULL!	#NULL!	#NULL!	#NULL!	#NULL!	#NULL!	#NULL!	#NULL!	#NULL!	#NULL!	#NULL!	#NULL!	#NULL!	#NULL!	#NULL!	#NULL!	#NULL!	#NULL!	#NULL!	#NULL!	#NULL!	#NULL!	#NULL!	#NULL!	#NULL!	#NULL!	#NULL!	#NULL!	#NULL!	#NULL!	#NULL!	#NULL!	#NULL!	#NULL!	#NULL!
1884	#NULL!	2	#NULL!	#NULL!	#NULL!	#NULL!	2	1	1	2	#NULL!	#NULL!	#NULL!	#NULL!	#NULL!	#NULL!	#NULL!	#NULL!	#NULL!	#NULL!	#NULL!	#NULL!	#NULL!	#NULL!	#NULL!	#NULL!	#NULL!	#NULL!	#NULL!	#NULL!	#NULL!	#NULL!	#NULL!	#NULL!	#NULL!	#NULL!	#NULL!	#NULL!	#NULL!	#NULL!	#NULL!	#NULL!	#NULL!	#NULL!	#NULL!	#NULL!	#NULL!	#NULL!	#NULL!
1885	#NULL!	2	#NULL!	#NULL!	#NULL!	#NULL!	2	1	2	2	#NULL!	#NULL!	#NULL!	#NULL!	#NULL!	#NULL!	#NULL!	#NULL!	#NULL!	#NULL!	#NULL!	#NULL!	#NULL!	#NULL!	#NULL!	#NULL!	#NULL!	#NULL!	#NULL!	#NULL!	#NULL!	#NULL!	#NULL!	#NULL!	#NULL!	#NULL!	#NULL!	#NULL!	#NULL!	#NULL!	#NULL!	#NULL!	#NULL!	#NULL!	#NULL!	#NULL!	#NULL!	#NULL!	#NULL!
1886	#NULL!	2	#NULL!	#NULL!	#NULL!	#NULL!	1	1	2	6	#NULL!	#NULL!	#NULL!	#NULL!	#NULL!	#NULL!	#NULL!	#NULL!	#NULL!	#NULL!	#NULL!	#NULL!	#NULL!	#NULL!	#NULL!	#NULL!	#NULL!	#NULL!	#NULL!	#NULL!	#NULL!	#NULL!	#NULL!	#NULL!	#NULL!	#NULL!	#NULL!	#NULL!	#NULL!	#NULL!	#NULL!	#NULL!	#NULL!	#NULL!	#NULL!	#NULL!	#NULL!	#NULL!	#NULL!
1887	#NULL!	2	#NULL!	#NULL!	#NULL!	#NULL!	2	1	2	2	#NULL!	#NULL!	#NULL!	#NULL!	#NULL!	#NULL!	#NULL!	#NULL!	#NULL!	#NULL!	#NULL!	#NULL!	#NULL!	#NULL!	#NULL!	#NULL!	#NULL!	#NULL!	#NULL!	#NULL!	#NULL!	#NULL!	#NULL!	#NULL!	#NULL!	#NULL!	#NULL!	#NULL!	#NULL!	#NULL!	#NULL!	#NULL!	#NULL!	#NULL!	#NULL!	#NULL!	#NULL!	#NULL!	#NULL!
1888	#NULL!	2	#NULL!	#NULL!	#NULL!	#NULL!	2	1	2	6	#NULL!	#NULL!	#NULL!	#NULL!	#NULL!	#NULL!	#NULL!	#NULL!	#NULL!	#NULL!	#NULL!	#NULL!	#NULL!	#NULL!	#NULL!	#NULL!	#NULL!	#NULL!	#NULL!	#NULL!	#NULL!	#NULL!	#NULL!	#NULL!	#NULL!	#NULL!	#NULL!	#NULL!	#NULL!	#NULL!	#NULL!	#NULL!	#NULL!	#NULL!	#NULL!	#NULL!	#NULL!	#NULL!	#NULL!
1889	#NULL!	2	#NULL!	#NULL!	#NULL!	#NULL!	2	1	1	99	#NULL!	#NULL!	#NULL!	#NULL!	#NULL!	#NULL!	#NULL!	#NULL!	#NULL!	#NULL!	#NULL!	#NULL!	#NULL!	#NULL!	#NULL!	#NULL!	#NULL!	#NULL!	#NULL!	#NULL!	#NULL!	#NULL!	#NULL!	#NULL!	#NULL!	#NULL!	#NULL!	#NULL!	#NULL!	#NULL!	#NULL!	#NULL!	#NULL!	#NULL!	#NULL!	#NULL!	#NULL!	#NULL!	#NULL!
1890	#NULL!	2	#NULL!	#NULL!	#NULL!	#NULL!	1	1	1	2	#NULL!	#NULL!	#NULL!	#NULL!	#NULL!	#NULL!	#NULL!	#NULL!	#NULL!	#NULL!	#NULL!	#NULL!	#NULL!	#NULL!	#NULL!	#NULL!	#NULL!	#NULL!	#NULL!	#NULL!	#NULL!	#NULL!	#NULL!	#NULL!	#NULL!	#NULL!	#NULL!	#NULL!	#NULL!	#NULL!	#NULL!	#NULL!	#NULL!	#NULL!	#NULL!	#NULL!	#NULL!	#NULL!	#NULL!
1891	#NULL!	2	#NULL!	#NULL!	#NULL!	#NULL!	2	1	2	1	#NULL!	#NULL!	#NULL!	#NULL!	#NULL!	#NULL!	#NULL!	#NULL!	#NULL!	#NULL!	#NULL!	#NULL!	#NULL!	#NULL!	#NULL!	#NULL!	#NULL!	#NULL!	#NULL!	#NULL!	#NULL!	#NULL!	#NULL!	#NULL!	#NULL!	#NULL!	#NULL!	#NULL!	#NULL!	#NULL!	#NULL!	#NULL!	#NULL!	#NULL!	#NULL!	#NULL!	#NULL!	#NULL!	#NULL!
199	#NULL!	1	1	1	1	#NULL!	1	2	2	2	#NULL!	0	#NULL!	6	8	6	7	8	5	4	5	6	7	8	6	4	3	4	5	6	7	8	7	6	5	4	5	6	5	6	5	6	7	6	#NULL!	0	0	0	0
252	#NULL!	1	1	1	1	#NULL!	1	2	2	2	#NULL!	0	#NULL!	3	4	5	6	7	8	7	6	4	5	6	7	6	4	6	7	5	4	5	6	7	5	6	4	5	4	7	6	5	6	5	#NULL!	0	0	0	0
298	#NULL!	1	1	1	1	#NULL!	1	2	2	5	#NULL!	0	#NULL!	3	4	6	7	8	6	7	5	4	5	6	7	5	4	6	7	8	5	6	7	4	5	3	4	5	7	6	8	6	5	4	#NULL!	0	0	0	0
321	#NULL!	1	1	1	1	#NULL!	1	2	2	1	#NULL!	0	#NULL!	10	10	10	10	9	8	2	4	3	2	8	5	1	9	9	4	7	1	1	3	8	7	8	10	8	8	10	8	1	9	9	#NULL!	0	0	0	0
395	#NULL!	1	1	1	1	#NULL!	1	2	3	1	#NULL!	0	#NULL!	7	8	7	5	7	8	8	9	7	4	3	4	5	6	7	7	7	5	5	6	6	5	6	7	4	5	4	5	6	7	5	#NULL!	0	0	0	0
449	#NULL!	1	1	1	1	#NULL!	2	2	2	2	#NULL!	0	#NULL!	6	6	6	6	6	6	6	6	6	6	6	6	6	5	5	6	6	6	5	5	5	5	6	6	6	6	6	6	6	6	5	#NULL!	0	0	0	0
470	#NULL!	1	1	1	1	#NULL!	1	2	1	2	#NULL!	0	#NULL!	10	10	10	10	10	10	3	10	10	2	10	6	1	8	3	1	10	1	4	5	10	9	9	10	1	10	9	10	2	9	10	#NULL!	0	0	0	0
653	#NULL!	1	1	1	1	#NULL!	1	2	1	5	#NULL!	0	#NULL!	10	10	10	10	10	10	10	3	10	1	10	10	10	10	10	1	10	6	9	6	10	10	2	10	6	10	10	10	10	10	10	#NULL!	0	0	0	0
32	#NULL!	1	1	1	1	#NULL!	1	2	1	5	#NULL!	0	#NULL!	8	9	6	9	8	8	4	5	5	4	7	1	1	6	6	4	5	5	4	4	6	6	6	6	6	6	6	7	4	6	5	#NULL!	1	0	0	0
34	#NULL!	1	1	1	1	#NULL!	2	2	1	2	#NULL!	0	#NULL!	5	7	8	6	3	7	6	4	6	4	7	7	5	6	7	6	7	5	6	5	6	5	5	6	5	5	6	5	6	5	5	#NULL!	1	1	0	0
35	#NULL!	1	1	1	1	#NULL!	2	2	1	99	#NULL!	0	#NULL!	1	2	3	4	3	2	4	2	4	1	4	4	3	2	3	5	2	4	2	5	2	5	4	5	3	5	3	5	4	5	3	#NULL!	1	0	0	0
38	#NULL!	1	1	1	1	#NULL!	1	2	2	2	#NULL!	0	#NULL!	9	10	8	8	5	7	6	8	4	2	8	10	1	5	8	8	6	10	8	10	7	10	6	8	10	7	5	10	5	7	8	#NULL!	1	1	0	0
39	#NULL!	1	1	1	1	#NULL!	2	2	1	99	#NULL!	0	#NULL!	9	10	8	5	4	8	6	5	8	2	10	6	1	10	9	10	8	8	10	6	8	5	10	6	9	9	10	7	6	8	10	#NULL!	1	1	0	0
66	#NULL!	1	1	1	1	#NULL!	1	2	1	2	#NULL!	0	#NULL!	10	7	4	7	3	8	1	3	8	1	7	4	1	6	6	8	7	1	6	10	8	8	9	8	7	8	10	5	7	8	9	#NULL!	0	0	0	1
75	#NULL!	1	1	1	1	#NULL!	2	2	2	99	#NULL!	0	#NULL!	6	6	7	6	5	7	7	4	7	2	8	8	8	2	1	2	1	1	5	5	6	10	10	1	10	1	10	10	1	1	1	#NULL!	0	1	0	1
101	#NULL!	1	1	1	1	#NULL!	1	2	2	2	#NULL!	0	#NULL!	7	8	5	9	9	9	5	5	5	4	6	1	1	5	5	5	5	5	5	4	7	6	6	7	7	7	7	7	3	7	5	#NULL!	1	0	0	0
103	#NULL!	1	1	1	1	#NULL!	2	2	1	2	#NULL!	0	#NULL!	5	7	7	6	5	7	5	4	8	4	6	6	7	6	5	7	6	5	4	7	5	5	6	5	6	5	5	7	5	6	6	#NULL!	1	1	0	0
105	#NULL!	1	1	1	1	#NULL!	1	2	2	99	#NULL!	0	#NULL!	6	8	7	6	4	5	3	4	6	8	6	7	5	3	5	6	7	8	5	3	4	5	7	8	6	4	3	4	5	6	5	#NULL!	0	1	0	0
107	#NULL!	1	1	1	1	#NULL!	1	2	2	1	#NULL!	0	#NULL!	9	10	5	8	8	8	6	9	10	7	10	9	1	8	10	6	9	7	10	10	6	9	6	10	7	9	7	4	8	8	4	#NULL!	1	1	0	0
108	#NULL!	1	1	1	1	#NULL!	1	2	2	2	#NULL!	0	#NULL!	9	10	6	9	7	10	8	7	10	2	8	10	1	8	10	8	10	8	6	10	7	10	7	10	4	6	8	10	5	8	8	#NULL!	1	1	0	0
142	#NULL!	1	1	1	1	#NULL!	1	2	1	1	#NULL!	0	#NULL!	8	3	3	7	7	9	2	7	8	3	9	8	1	9	7	3	7	1	6	7	2	6	8	8	8	1	8	10	1	7	7	#NULL!	1	0	0	0
146	#NULL!	1	1	1	1	#NULL!	1	2	2	2	#NULL!	0	#NULL!	6	8	6	8	6	8	7	6	7	6	8	6	6	6	5	5	6	5	6	5	6	5	5	5	4	5	4	5	4	5	5	#NULL!	1	1	0	0
147	#NULL!	1	1	1	1	#NULL!	1	2	2	2	#NULL!	0	#NULL!	1	2	2	1	1	1	1	2	3	2	1	2	3	1	2	2	1	2	1	2	2	1	3	2	1	3	1	4	3	1	4	#NULL!	1	0	0	1
196	#NULL!	1	1	1	1	#NULL!	2	2	1	2	#NULL!	0	#NULL!	6	7	8	5	4	7	5	4	7	3	7	5	6	6	6	5	7	6	5	7	5	5	5	7	6	5	5	6	5	5	5	#NULL!	1	1	0	0
200	#NULL!	1	1	1	1	#NULL!	1	2	2	1	#NULL!	0	#NULL!	9	10	6	8	5	4	8	5	4	2	9	10	1	10	7	9	6	9	5	7	5	10	5	8	10	6	8	10	7	10	4	#NULL!	1	1	0	0
201	#NULL!	1	1	1	1	#NULL!	1	2	2	5	#NULL!	0	#NULL!	10	9	9	7	5	6	9	10	10	5	10	8	1	8	10	5	4	8	10	6	8	10	10	5	8	8	10	6	10	6	10	#NULL!	1	1	0	0
246	#NULL!	1	1	1	1	#NULL!	1	2	1	1	#NULL!	0	#NULL!	10	4	5	9	8	10	1	9	9	3	8	9	3	9	7	3	7	2	9	7	3	8	7	8	7	8	8	9	3	9	1	#NULL!	0	1	0	0
249	#NULL!	1	1	1	1	#NULL!	2	2	1	2	#NULL!	0	#NULL!	5	6	7	5	3	7	5	3	6	2	7	5	6	6	5	6	5	7	5	7	5	6	6	5	7	5	6	5	5	5	5	#NULL!	1	1	0	0
253	#NULL!	1	1	1	1	#NULL!	1	2	2	1	#NULL!	0	#NULL!	9	10	8	5	10	5	8	5	6	2	8	8	1	9	10	6	6	9	9	7	9	5	10	5	4	8	4	8	7	4	10	#NULL!	1	1	0	0
295	#NULL!	1	1	1	1	#NULL!	2	2	1	1	#NULL!	0	#NULL!	5	6	5	7	5	5	7	3	6	2	7	5	5	6	5	7	5	7	5	7	6	5	5	6	5	5	6	5	5	4	5	#NULL!	1	1	0	0
296	#NULL!	1	1	1	1	#NULL!	2	2	1	99	#NULL!	0	#NULL!	1	2	4	2	1	3	1	3	1	4	2	4	1	1	2	4	6	4	4	6	4	6	3	6	3	6	3	6	5	7	4	#NULL!	0	1	0	0
319	#NULL!	1	1	1	1	#NULL!	1	2	2	1	#NULL!	0	#NULL!	10	10	10	10	10	10	6	10	5	1	10	10	1	10	10	5	8	10	7	10	10	10	10	10	3	10	10	10	4	9	5	#NULL!	1	0	1	0
337	#NULL!	1	1	1	1	#NULL!	2	2	2	1	#NULL!	0	#NULL!	5	6	7	6	3	5	7	3	5	2	6	5	5	7	6	6	7	6	6	5	6	5	6	5	5	5	7	5	6	5	5	#NULL!	1	1	0	0
340	#NULL!	1	1	1	1	#NULL!	1	2	2	1	#NULL!	0	#NULL!	6	8	7	6	5	4	3	4	5	6	7	6	7	3	4	6	7	6	5	4	3	6	7	5	6	4	5	3	4	5	4	#NULL!	1	0	0	0
342	#NULL!	1	1	1	1	#NULL!	2	2	1	99	#NULL!	0	#NULL!	9	10	5	8	10	6	8	9	6	2	9	10	1	7	9	3	6	8	9	10	9	7	8	8	10	5	8	9	7	7	9	#NULL!	1	1	0	0
379	#NULL!	1	1	1	1	#NULL!	2	2	1	99	#NULL!	0	#NULL!	1	3	4	2	5	3	1	4	2	5	3	1	4	1	2	4	1	4	2	1	4	2	1	5	3	1	4	2	1	4	1	#NULL!	1	0	0	1
381	#NULL!	1	1	1	1	#NULL!	1	2	2	1	#NULL!	0	#NULL!	9	10	5	8	6	9	10	6	4	8	2	8	1	4	7	9	6	8	10	10	6	8	6	10	4	8	5	9	5	10	10	#NULL!	1	1	0	0
409	#NULL!	1	1	1	1	#NULL!	2	2	1	99	#NULL!	0	#NULL!	8	8	7	8	8	8	4	5	7	3	8	1	1	6	5	6	5	5	6	4	6	6	6	7	7	7	7	6	4	7	4	#NULL!	1	0	0	0
422	#NULL!	1	1	1	1	#NULL!	1	2	2	2	#NULL!	0	#NULL!	10	10	10	10	10	10	2	10	3	1	10	10	1	10	10	2	10	1	1	10	10	10	10	10	10	10	10	10	10	10	10	#NULL!	0	0	1	0
441	#NULL!	1	1	1	1	#NULL!	2	2	2	99	#NULL!	0	#NULL!	9	10	6	8	10	7	10	6	8	2	10	9	1	8	6	10	6	8	10	7	8	10	8	8	7	10	6	4	10	6	9	#NULL!	1	1	0	0
447	#NULL!	1	1	1	1	#NULL!	1	2	2	2	#NULL!	0	#NULL!	10	10	10	10	10	10	10	1	7	1	10	1	1	10	9	1	10	1	1	2	10	10	10	8	1	9	10	3	10	1	10	#NULL!	1	0	1	0
523	#NULL!	1	1	1	1	#NULL!	2	2	2	99	#NULL!	0	#NULL!	1	1	3	10	1	1	1	1	1	1	1	1	1	3	1	3	1	1	4	4	3	1	2	2	3	4	3	3	2	2	2	#NULL!	1	1	0	0
654	#NULL!	1	1	1	1	#NULL!	1	2	2	5	#NULL!	0	#NULL!	2	4	5	3	8	5	3	1	1	4	6	2	5	2	3	5	9	3	4	6	5	2	6	3	8	2	5	8	2	6	3	#NULL!	1	0	0	1
655	#NULL!	1	1	1	1	#NULL!	2	2	2	5	#NULL!	0	#NULL!	6	8	6	3	6	2	6	1	3	6	2	3	5	1	3	5	3	2	7	4	9	3	4	8	2	4	2	8	2	7	8	#NULL!	1	0	1	0
678	#NULL!	1	1	1	1	#NULL!	1	2	2	6	#NULL!	0	#NULL!	10	10	10	10	10	10	10	5	9	2	10	5	1	10	5	1	10	7	10	10	10	9	10	2	10	10	10	10	2	10	8	#NULL!	0	0	1	0
728	#NULL!	1	1	1	1	#NULL!	1	2	2	6	#NULL!	0	#NULL!	9	10	7	10	10	10	8	4	10	8	8	8	1	10	5	8	8	10	10	4	6	10	4	6	10	6	9	10	10	7	10	#NULL!	1	1	0	0
736	#NULL!	1	1	1	1	#NULL!	1	2	2	5	#NULL!	0	#NULL!	2	7	6	3	5	3	5	2	6	2	7	2	1	2	5	4	5	6	4	5	6	2	2	1	3	8	6	4	5	6	6	#NULL!	1	0	0	1
745	#NULL!	1	1	1	1	#NULL!	1	2	2	1	#NULL!	0	#NULL!	10	9	7	3	6	8	10	2	10	7	1	6	1	8	6	8	10	8	10	7	8	10	5	8	10	10	6	10	4	8	10	#NULL!	1	1	0	0
757	#NULL!	1	1	1	1	#NULL!	1	2	2	6	#NULL!	0	#NULL!	2	4	5	2	5	7	2	1	3	5	1	8	2	2	3	3	4	5	4	2	1	1	1	2	2	2	3	4	3	1	1	#NULL!	0	1	0	0
758	#NULL!	1	1	1	1	#NULL!	2	2	3	6	#NULL!	0	#NULL!	7	3	7	3	6	4	6	4	3	5	7	4	6	2	6	1	2	5	8	1	6	4	5	7	1	5	6	1	4	2	4	#NULL!	1	0	0	0
777	#NULL!	1	1	1	1	#NULL!	2	2	1	99	#NULL!	0	#NULL!	9	10	8	10	10	8	7	7	10	2	10	8	1	8	7	5	8	4	6	10	10	3	10	9	8	4	10	9	4	10	9	#NULL!	1	1	0	0
782	#NULL!	1	1	1	1	#NULL!	1	2	1	2	#NULL!	0	#NULL!	10	8	2	10	10	10	1	10	7	1	10	7	3	10	10	4	7	1	2	4	9	10	10	9	9	9	10	8	2	10	10	#NULL!	0	0	1	0
819	#NULL!	1	1	1	1	#NULL!	1	2	1	2	#NULL!	0	#NULL!	1	1	2	1	3	2	4	1	4	3	1	2	1	1	2	3	2	4	3	1	4	3	2	4	2	4	2	4	2	5	4	#NULL!	0	1	0	1
822	#NULL!	1	1	1	1	#NULL!	1	2	2	1	#NULL!	0	#NULL!	9	10	10	6	5	7	4	8	10	3	2	10	1	7	9	6	9	10	8	10	8	8	5	10	6	10	5	8	5	7	6	#NULL!	1	1	0	0
823	#NULL!	1	1	1	1	#NULL!	1	2	1	5	#NULL!	0	#NULL!	8	10	5	8	10	7	9	10	6	2	9	10	1	2	7	10	6	9	7	9	6	10	5	8	6	9	6	8	10	7	10	#NULL!	1	1	0	0
850	#NULL!	1	1	1	1	#NULL!	2	2	1	5	#NULL!	0	#NULL!	10	10	10	10	10	8	10	5	8	2	6	9	7	10	4	6	4	8	10	6	8	10	6	8	10	4	7	10	7	10	10	#NULL!	0	0	1	0
884	#NULL!	1	1	1	1	#NULL!	1	2	2	5	#NULL!	0	#NULL!	2	5	6	2	3	4	5	1	2	3	1	4	1	1	4	2	3	4	5	1	5	6	4	9	4	1	3	6	2	4	3	#NULL!	1	0	0	0
905	#NULL!	1	1	1	1	#NULL!	1	2	2	2	#NULL!	0	#NULL!	2	3	4	2	4	6	1	3	5	2	5	8	1	2	4	6	2	5	2	7	3	6	2	5	7	9	3	6	5	3	6	#NULL!	0	1	1	0
906	#NULL!	1	1	1	1	#NULL!	2	2	2	2	#NULL!	0	#NULL!	3	7	5	2	3	4	7	1	2	3	6	6	2	1	3	5	3	3	5	7	9	4	6	1	3	5	7	2	4	5	4	#NULL!	1	0	1	0
914	#NULL!	1	1	1	1	#NULL!	2	2	2	99	#NULL!	0	#NULL!	10	9	7	10	10	10	4	6	10	2	10	10	1	8	10	1	10	4	1	8	10	10	10	9	10	8	9	10	2	2	8	#NULL!	0	0	1	1
923	#NULL!	1	1	1	1	#NULL!	2	2	2	2	#NULL!	0	#NULL!	5	6	5	7	6	6	6	6	7	5	7	5	7	6	7	6	6	7	6	5	5	4	5	4	5	6	6	6	6	6	6	#NULL!	1	1	0	0
945	#NULL!	1	1	1	1	#NULL!	2	2	2	2	#NULL!	0	#NULL!	9	2	1	9	8	10	2	8	8	2	9	8	3	9	10	4	9	2	9	10	2	7	9	8	9	3	10	9	4	9	9	#NULL!	1	0	1	0
952	#NULL!	1	1	1	1	#NULL!	1	2	2	1	#NULL!	0	#NULL!	5	5	6	5	5	6	5	6	4	6	5	6	5	7	6	6	5	5	6	5	5	6	5	5	6	5	5	4	5	5	5	#NULL!	1	1	0	0
953	#NULL!	1	1	1	1	#NULL!	1	2	2	2	#NULL!	0	#NULL!	2	3	2	4	1	4	3	5	2	4	5	3	5	2	2	1	4	3	1	4	4	3	4	1	4	1	4	2	1	4	3	#NULL!	1	0	1	0
956	#NULL!	1	1	1	1	#NULL!	1	2	2	99	#NULL!	0	#NULL!	8	10	5	8	10	6	5	9	5	2	10	7	1	8	10	6	8	6	9	6	8	5	8	6	10	8	6	8	10	8	8	#NULL!	1	1	0	0
1126	#NULL!	1	1	1	1	#NULL!	1	2	1	1	#NULL!	0	#NULL!	5	6	5	6	7	5	5	7	5	6	6	6	6	7	6	5	7	5	7	5	5	6	5	5	4	4	4	5	4	4	3	#NULL!	1	1	0	0
1131	#NULL!	1	1	1	1	#NULL!	1	2	2	2	#NULL!	0	#NULL!	8	10	7	9	10	6	10	6	6	8	10	6	1	8	4	8	10	6	9	9	10	4	7	5	9	4	9	7	10	10	7	#NULL!	1	1	0	0
1341	#NULL!	1	1	1	1	#NULL!	1	2	1	1	#NULL!	0	#NULL!	6	6	7	5	6	5	6	5	7	5	6	6	6	7	6	6	5	6	5	5	6	5	6	5	5	6	5	5	6	5	5	#NULL!	1	1	0	0
1344	#NULL!	1	1	1	1	#NULL!	1	2	1	1	#NULL!	0	#NULL!	9	10	4	7	7	10	6	10	4	7	3	10	1	8	10	7	10	5	5	8	8	6	9	5	10	4	8	10	10	5	8	#NULL!	1	1	0	0
1345	#NULL!	1	1	1	1	#NULL!	2	2	2	99	#NULL!	0	#NULL!	9	10	6	8	8	5	10	6	10	6	10	9	1	2	8	8	10	10	10	6	6	8	10	6	8	10	6	9	6	9	5	#NULL!	1	1	0	0
1539	#NULL!	1	1	1	1	#NULL!	1	2	2	2	#NULL!	0	#NULL!	9	9	7	8	8	8	4	8	8	4	8	1	1	7	6	6	5	5	3	3	6	5	5	5	4	5	7	7	4	6	6	#NULL!	1	0	0	0
1542	#NULL!	1	1	1	1	#NULL!	1	2	1	1	#NULL!	0	#NULL!	5	8	6	8	5	8	6	8	5	8	6	6	6	7	5	6	6	5	6	5	6	5	4	5	5	4	4	6	5	4	4	#NULL!	1	1	0	0
1544	#NULL!	1	1	1	1	#NULL!	1	2	1	1	#NULL!	0	#NULL!	6	7	4	4	5	6	7	8	6	7	5	4	4	5	7	8	7	4	3	4	5	6	5	4	5	6	4	3	5	6	4	#NULL!	0	1	0	0
1705	#NULL!	1	1	1	1	#NULL!	1	2	1	1	#NULL!	0	#NULL!	5	7	5	7	6	7	5	7	6	7	6	7	6	7	6	7	6	5	6	6	5	5	7	5	5	6	5	4	7	5	4	#NULL!	1	1	0	0
1710	#NULL!	1	1	1	1	#NULL!	2	2	1	99	#NULL!	0	#NULL!	9	10	4	4	8	8	4	8	5	2	9	3	1	9	10	7	10	8	6	4	8	10	4	8	10	10	7	9	10	8	6	#NULL!	1	1	0	0
1819	#NULL!	1	1	1	1	#NULL!	2	2	2	1	#NULL!	0	#NULL!	8	3	4	10	9	8	2	8	9	2	8	9	2	10	9	4	8	3	9	8	2	8	7	8	7	3	9	9	3	8	8	#NULL!	1	0	1	0
1823	#NULL!	1	1	1	1	#NULL!	2	2	1	1	#NULL!	0	#NULL!	4	7	6	5	6	8	5	3	7	6	7	6	6	7	6	5	3	5	4	7	5	3	7	4	4	7	5	6	5	4	6	#NULL!	1	1	0	0
1827	#NULL!	1	1	1	1	#NULL!	1	2	2	1	#NULL!	0	#NULL!	8	10	6	8	6	10	6	5	9	2	8	8	1	3	7	8	5	8	10	10	5	8	8	5	8	4	8	10	8	6	10	#NULL!	1	1	0	0
8	#NULL!	1	1	1	1	#NULL!	1	2	2	5	#NULL!	1	#NULL!	1	1	1	10	10	10	1	1	10	1	10	10	1	1	1	10	1	10	10	1	10	10	10	1	1	10	1	10	1	1	1	#NULL!	1	1	1	0
10	#NULL!	1	1	1	1	#NULL!	1	2	2	6	#NULL!	1	#NULL!	10	10	5	9	10	10	7	10	10	10	10	10	1	8	8	7	5	8	8	8	8	8	6	8	8	8	8	7	8	9	9	#NULL!	1	1	1	0
70	#NULL!	1	1	1	1	#NULL!	1	2	1	2	#NULL!	1	#NULL!	10	9	5	9	9	9	7	9	9	9	9	9	1	8	8	7	5	8	8	8	8	8	6	8	8	8	8	7	9	9	9	#NULL!	1	1	1	1
76	#NULL!	1	1	1	1	#NULL!	1	2	2	5	#NULL!	1	#NULL!	10	10	5	9	10	10	7	10	10	10	10	10	2	8	8	7	5	8	8	8	8	8	6	8	8	8	8	7	8	9	9	#NULL!	1	1	1	0
143	#NULL!	1	1	1	1	#NULL!	1	2	1	1	#NULL!	1	#NULL!	8	8	7	10	9	9	3	6	7	5	9	1	1	5	5	7	5	8	5	3	6	7	4	6	7	4	6	7	3	7	5	#NULL!	1	1	0	1
155	#NULL!	1	1	1	1	#NULL!	1	2	2	1	#NULL!	1	#NULL!	9	10	8	6	4	6	9	10	8	2	9	10	1	8	9	10	9	8	10	7	10	8	4	5	8	5	10	3	8	6	10	#NULL!	1	1	1	1
176	#NULL!	1	1	1	1	#NULL!	1	2	3	5	#NULL!	1	#NULL!	10	10	5	9	10	10	7	10	10	10	10	10	2	8	8	7	5	8	8	8	8	8	6	8	8	8	8	7	8	9	8	#NULL!	1	1	1	0
177	#NULL!	1	1	1	1	#NULL!	1	2	2	1	#NULL!	1	#NULL!	6	5	6	5	5	6	5	6	5	5	5	5	5	5	4	6	5	6	6	6	6	5	5	5	5	5	5	6	6	6	6	#NULL!	1	0	1	1
181	#NULL!	1	1	1	1	#NULL!	2	2	1	99	#NULL!	1	#NULL!	10	9	8	8	8	10	8	10	9	9	9	10	9	10	9	9	8	8	10	10	10	9	9	8	8	10	8	8	8	9	8	#NULL!	1	1	1	1
230	#NULL!	1	1	1	1	#NULL!	1	2	2	5	#NULL!	1	#NULL!	10	10	5	9	10	10	7	10	10	10	10	10	1	8	8	7	5	8	8	8	8	8	6	8	8	8	8	8	8	9	8	#NULL!	1	1	1	0
247	#NULL!	1	1	1	1	#NULL!	1	2	2	5	#NULL!	1	#NULL!	7	8	6	8	8	8	4	5	5	3	7	1	1	6	7	7	6	5	5	2	6	4	7	7	7	7	7	8	3	7	6	#NULL!	1	0	1	1
250	#NULL!	1	1	1	1	#NULL!	2	2	1	99	#NULL!	1	#NULL!	1	2	4	3	5	3	5	3	6	4	6	4	5	1	2	6	5	4	6	4	2	5	6	3	6	3	6	3	6	4	4	#NULL!	1	1	0	1
300	#NULL!	1	1	1	1	#NULL!	2	2	1	99	#NULL!	1	#NULL!	9	10	6	3	6	9	10	6	8	2	8	10	1	6	6	10	6	8	10	7	9	6	8	10	6	8	8	10	6	8	5	#NULL!	1	1	1	1
338	#NULL!	1	1	1	1	#NULL!	2	2	1	99	#NULL!	1	#NULL!	1	2	3	1	4	1	5	3	1	4	3	1	3	1	2	3	4	3	5	3	6	5	3	5	3	5	3	5	3	5	3	#NULL!	1	0	1	1
362	#NULL!	1	1	1	1	#NULL!	1	2	3	2	#NULL!	1	#NULL!	10	10	10	10	10	10	1	7	7	2	10	10	1	10	10	1	10	6	1	3	10	10	5	10	10	10	10	10	2	1	9	#NULL!	0	1	1	1
396	#NULL!	1	1	1	1	#NULL!	1	2	2	5	#NULL!	1	#NULL!	10	10	3	10	10	10	6	1	8	10	10	10	1	9	8	1	8	10	6	3	7	10	10	10	3	9	10	10	1	9	10	#NULL!	1	1	1	0
524	#NULL!	1	1	1	1	#NULL!	1	2	1	2	#NULL!	1	#NULL!	10	9	4	9	9	9	7	9	9	9	9	9	1	8	8	7	5	9	8	8	8	8	6	8	8	8	8	7	9	9	9	#NULL!	1	1	1	0
525	#NULL!	1	1	1	1	#NULL!	2	2	1	99	#NULL!	1	#NULL!	10	9	4	9	9	9	7	9	9	9	9	9	2	8	8	7	5	8	8	8	8	8	6	8	8	8	8	7	9	9	9	#NULL!	1	1	1	1
565	#NULL!	1	1	1	1	#NULL!	1	2	2	2	#NULL!	1	#NULL!	5	8	7	8	6	5	4	6	5	4	8	5	4	4	5	5	5	5	4	4	8	6	6	5	5	5	5	5	5	5	4	#NULL!	1	0	1	1
616	#NULL!	1	1	1	1	#NULL!	2	2	1	99	#NULL!	1	#NULL!	8	10	7	8	8	4	5	3	2	8	10	10	1	8	6	9	10	10	6	8	7	9	4	8	10	10	9	10	8	8	10	#NULL!	1	1	1	1
631	#NULL!	1	1	1	1	#NULL!	1	2	2	5	#NULL!	1	#NULL!	1	2	3	4	5	6	4	3	2	3	4	5	6	1	2	2	3	4	3	2	3	5	5	6	7	5	4	2	1	2	3	#NULL!	1	0	1	1
700	#NULL!	1	1	1	1	#NULL!	1	2	2	1	#NULL!	1	#NULL!	2	3	3	4	6	4	1	6	2	10	2	6	8	7	5	3	5	6	2	4	7	1	4	3	2	7	1	5	8	2	6	#NULL!	0	1	1	1
701	#NULL!	1	1	1	1	#NULL!	2	2	3	1	#NULL!	1	#NULL!	2	3	4	3	1	5	8	7	1	4	7	8	2	2	5	3	4	6	8	5	3	3	4	8	2	5	8	2	6	2	7	#NULL!	1	1	0	1
717	#NULL!	1	1	1	1	#NULL!	1	2	2	6	#NULL!	1	#NULL!	7	5	4	5	6	5	7	1	3	2	2	4	8	1	2	4	5	1	3	1	7	6	4	2	7	1	5	3	1	10	5	#NULL!	1	1	0	1
737	#NULL!	1	1	1	1	#NULL!	2	2	2	5	#NULL!	1	#NULL!	2	6	5	2	4	5	6	2	4	2	4	5	2	3	5	1	2	3	2	3	7	9	1	3	4	6	2	7	3	6	4	#NULL!	1	0	1	1
781	#NULL!	1	1	1	1	#NULL!	1	2	2	5	#NULL!	1	#NULL!	4	5	6	7	5	3	2	4	6	1	2	4	2	6	2	1	4	3	2	5	5	3	2	1	4	3	1	3	5	3	1	#NULL!	1	1	1	1
787	#NULL!	1	1	1	1	#NULL!	1	2	1	5	#NULL!	1	#NULL!	10	9	5	9	9	9	7	9	9	9	9	9	1	10	10	7	5	10	8	10	8	10	6	9	9	9	10	7	9	10	9	#NULL!	1	1	1	0
818	#NULL!	1	1	1	1	#NULL!	1	2	2	1	#NULL!	1	#NULL!	5	6	7	5	7	6	7	6	8	5	7	5	7	6	7	6	7	5	5	6	5	6	5	6	5	5	6	5	5	5	5	#NULL!	1	1	1	1
873	#NULL!	1	1	1	1	#NULL!	2	2	3	2	#NULL!	1	#NULL!	2	3	4	5	5	6	7	6	4	2	1	1	1	2	3	4	5	4	3	2	1	2	3	4	2	2	3	4	5	5	4	#NULL!	1	0	1	1
875	#NULL!	1	1	1	1	#NULL!	1	2	3	5	#NULL!	1	#NULL!	4	5	6	1	2	5	5	1	2	4	5	4	2	2	4	1	3	4	5	1	3	4	1	6	2	2	1	2	4	2	1	#NULL!	1	1	1	0
885	#NULL!	1	1	1	1	#NULL!	2	2	2	5	#NULL!	1	#NULL!	2	6	3	5	7	6	3	4	5	8	3	5	4	2	3	3	5	6	6	4	1	2	2	4	8	7	4	7	9	7	1	#NULL!	1	0	1	1
916	#NULL!	1	1	1	1	#NULL!	1	2	1	5	#NULL!	1	#NULL!	10	9	5	9	9	9	7	9	9	9	9	9	3	8	8	7	5	8	8	8	8	8	6	8	8	8	8	7	9	9	9	#NULL!	1	1	1	1
982	#NULL!	1	1	1	1	#NULL!	1	2	2	2	#NULL!	1	#NULL!	1	2	3	5	9	7	6	3	7	7	9	10	7	7	5	8	10	6	6	7	8	4	6	8	10	6	4	2	6	1	5	#NULL!	1	1	1	1
1095	#NULL!	1	1	1	1	#NULL!	1	2	2	5	#NULL!	1	#NULL!	10	9	4	9	9	9	7	9	9	9	9	9	1	8	8	6	5	9	8	8	8	8	6	8	8	8	8	7	9	9	9	#NULL!	1	1	1	1
1215	#NULL!	1	1	1	1	#NULL!	2	2	1	5	#NULL!	1	#NULL!	5	6	7	8	3	3	2	1	6	8	9	10	5	8	9	3	2	1	4	5	6	4	3	7	9	10	6	3	1	1	5	#NULL!	1	1	1	1
1302	#NULL!	1	1	1	1	#NULL!	1	2	2	5	#NULL!	1	#NULL!	10	9	4	9	9	9	7	9	9	9	9	9	3	8	8	7	5	8	8	8	8	8	6	8	8	8	8	7	9	9	9	#NULL!	1	1	1	1
1545	#NULL!	1	1	1	1	#NULL!	1	2	1	2	#NULL!	1	#NULL!	6	8	6	4	3	4	6	7	5	6	7	4	5	4	7	5	5	3	4	3	4	5	6	7	5	6	3	4	5	6	7	#NULL!	1	1	1	1
1547	#NULL!	1	1	1	1	#NULL!	1	2	2	2	#NULL!	1	#NULL!	9	10	5	8	6	8	6	8	10	2	8	5	1	8	5	8	10	6	10	6	9	4	10	8	9	10	8	8	5	10	8	#NULL!	1	1	1	1
1706	#NULL!	1	1	1	1	#NULL!	1	2	2	1	#NULL!	1	#NULL!	1	2	3	4	3	5	6	4	6	3	5	3	2	1	2	1	3	4	3	5	4	2	5	4	2	5	2	5	3	5	3	#NULL!	0	1	1	1
1709	#NULL!	1	1	1	1	#NULL!	1	2	2	2	#NULL!	1	#NULL!	8	10	7	10	5	8	5	6	8	2	9	10	1	8	10	7	8	5	10	9	8	7	5	9	10	5	7	10	5	10	5	#NULL!	1	1	1	1
1793	#NULL!	1	1	1	1	#NULL!	1	2	2	6	#NULL!	1	#NULL!	10	10	5	9	10	10	7	10	10	10	10	10	2	8	8	7	5	9	8	9	8	8	6	8	8	8	8	7	8	9	9	#NULL!	1	1	1	1
1797	#NULL!	1	1	1	1	#NULL!	1	2	3	2	#NULL!	1	#NULL!	5	6	5	6	4	6	5	5	5	5	5	5	5	5	5	5	4	6	6	4	5	5	5	5	5	5	5	5	5	5	5	#NULL!	1	0	1	1
1801	#NULL!	1	1	1	1	#NULL!	2	2	2	99	#NULL!	1	#NULL!	10	9	8	7	8	8	8	10	10	6	10	8	7	8	8	8	7	9	6	6	4	5	6	5	6	8	7	10	8	8	8	#NULL!	1	1	1	1
679	#NULL!	1	1	0	0	#NULL!	1	2	2	5	#NULL!	0	#NULL!	6	99	7	2	5	6	2	4	5	4	5	6	2	3	4	4	3	1	4	8	10	1	5	8	1	6	6	3	99	4	7	#NULL!	0	0	0	0
1506	#NULL!	1	1	0	0	#NULL!	1	2	2	2	#NULL!	0	#NULL!	10	10	10	10	10	10	5	5	5	1	10	10	3	10	10	1	7	1	4	99	8	10	10	10	10	10	10	10	10	3	7	#NULL!	0	0	0	0
9	#NULL!	1	1	0	0	#NULL!	2	2	2	99	#NULL!	0	#NULL!	1	1	1	1	1	1	1	10	10	1	1	1	10	1	1	10	99	10	10	1	1	5	1	1	1	1	1	1	10	10	1	#NULL!	0	0	1	0
278	#NULL!	1	1	0	0	#NULL!	2	2	2	5	#NULL!	0	#NULL!	10	10	8	9	9	10	5	9	10	1	8	8	8	8	8	6	9	5	5	9	8	99	8	9	7	8	8	9	8	7	8	#NULL!	0	1	1	0
299	#NULL!	1	1	0	0	#NULL!	1	2	2	2	#NULL!	0	#NULL!	9	10	9	6	9	6	10	10	6	2	7	8	1	8	9	7	7	10	99	8	10	8	10	6	8	4	7	8	8	10	6	#NULL!	1	1	0	0
411	#NULL!	1	1	0	0	#NULL!	1	2	2	5	#NULL!	0	#NULL!	9	10	6	8	8	10	5	5	9	2	99	9	1	8	10	7	9	4	5	7	10	6	8	10	6	10	6	10	99	7	10	#NULL!	1	1	0	0
461	#NULL!	1	1	0	0	#NULL!	2	2	1	99	#NULL!	0	#NULL!	8	10	8	5	4	6	7	7	9	2	10	7	1	8	8	10	5	6	8	10	9	4	3	5	10	6	10	8	99	9	6	#NULL!	1	1	0	0
487	#NULL!	1	1	0	0	#NULL!	2	2	1	99	#NULL!	0	#NULL!	9	10	6	9	6	10	10	6	6	8	99	9	1	8	4	6	8	10	8	9	9	8	10	6	9	10	8	10	8	10	7	#NULL!	1	1	0	0
586	#NULL!	1	1	0	0	#NULL!	1	2	2	1	#NULL!	0	#NULL!	9	10	8	9	10	8	6	4	8	1	7	8	1	8	9	10	9	5	99	3	7	10	4	8	10	5	10	6	99	8	10	#NULL!	1	1	0	0
587	#NULL!	1	1	0	0	#NULL!	2	2	1	99	#NULL!	0	#NULL!	9	10	6	8	10	7	9	7	10	2	8	9	1	8	10	7	10	7	10	5	8	9	6	9	10	7	10	8	99	9	10	#NULL!	1	1	0	0
667	#NULL!	1	1	0	0	#NULL!	1	2	1	5	#NULL!	0	#NULL!	7	10	7	9	10	4	7	10	3	2	10	8	1	9	10	10	6	8	8	10	4	3	6	8	4	4	6	10	99	4	10	#NULL!	1	1	0	0
680	#NULL!	1	1	0	0	#NULL!	2	2	3	5	#NULL!	0	#NULL!	4	99	6	4	7	4	6	7	4	6	4	6	7	5	8	6	2	6	5	8	2	4	7	5	2	4	8	2	3	1	6	#NULL!	0	1	0	1
718	#NULL!	1	1	0	0	#NULL!	2	2	2	6	#NULL!	0	#NULL!	1	2	3	4	3	5	7	6	9	99	10	1	5	1	3	4	3	1	5	7	1	5	3	7	1	4	8	10	2	4	5	#NULL!	1	0	0	1
898	#NULL!	1	1	0	0	#NULL!	2	2	3	2	#NULL!	0	#NULL!	3	99	1	9	2	2	8	4	5	1	6	2	9	2	5	2	3	5	8	3	5	1	3	4	2	8	2	8	6	2	2	#NULL!	0	1	0	0
913	#NULL!	1	1	0	0	#NULL!	1	2	1	2	#NULL!	0	#NULL!	99	3	99	99	8	2	6	99	2	99	99	2	7	8	1	99	9	99	5	99	2	7	99	6	99	9	2	10	99	1	9	#NULL!	0	1	0	0
1130	#NULL!	1	1	0	0	#NULL!	1	2	1	5	#NULL!	0	#NULL!	9	10	6	8	8	3	6	7	10	2	99	10	1	8	10	5	10	5	10	5	10	6	10	6	9	5	10	9	10	8	10	#NULL!	1	1	0	0
1826	#NULL!	1	1	0	0	#NULL!	1	2	1	5	#NULL!	0	#NULL!	8	10	8	10	6	8	10	6	10	2	9	7	1	6	10	8	10	8	10	6	8	5	8	10	4	8	4	7	99	6	8	#NULL!	1	1	0	0
156	#NULL!	1	1	0	0	#NULL!	1	2	1	5	#NULL!	1	#NULL!	6	8	10	10	6	8	10	7	8	2	8	9	1	8	10	10	6	4	7	8	5	8	10	6	10	6	7	9	99	9	10	#NULL!	1	1	1	0
341	#NULL!	1	1	0	0	#NULL!	1	2	2	1	#NULL!	1	#NULL!	9	10	7	8	9	9	6	4	6	2	9	7	1	6	8	10	6	8	10	6	8	5	9	10	8	10	8	99	9	7	8	#NULL!	1	1	1	1
544	#NULL!	1	1	0	0	#NULL!	1	2	2	2	#NULL!	1	#NULL!	10	9	8	7	7	9	10	10	8	8	9	7	9	10	10	10	9	9	7	8	7	10	10	8	9	9	9	8	99	9	8	#NULL!	1	1	1	1
643	#NULL!	1	1	0	0	#NULL!	2	2	1	99	#NULL!	1	#NULL!	9	10	5	7	3	8	10	8	10	2	8	8	1	10	6	8	3	8	99	10	4	8	10	10	7	9	10	8	10	7	10	#NULL!	1	1	1	1
692	#NULL!	1	1	0	0	#NULL!	2	2	1	99	#NULL!	1	#NULL!	9	10	6	7	8	10	5	8	8	2	10	6	1	10	10	6	8	4	99	7	10	6	10	4	6	10	5	10	4	6	8	#NULL!	1	1	1	1
708	#NULL!	1	1	0	0	#NULL!	2	2	2	99	#NULL!	1	#NULL!	9	10	7	6	10	8	10	7	8	2	7	7	1	10	7	9	8	6	99	4	8	10	10	5	4	8	10	10	5	5	8	#NULL!	1	1	1	1
786	#NULL!	1	1	0	0	#NULL!	2	2	1	99	#NULL!	1	#NULL!	99	99	1	99	99	10	99	5	99	99	10	1	9	4	99	8	99	99	99	9	5	99	10	6	99	3	99	9	99	2	9	#NULL!	1	1	1	0
957	#NULL!	1	1	0	0	#NULL!	2	2	1	99	#NULL!	1	#NULL!	9	10	5	8	8	4	8	3	6	2	10	6	1	8	10	5	8	10	7	10	6	10	4	5	7	9	6	9	99	10	6	#NULL!	1	1	1	1
1546	#NULL!	1	1	0	0	#NULL!	1	2	1	1	#NULL!	1	#NULL!	8	99	8	10	7	10	6	8	10	6	99	10	1	6	10	8	7	10	6	8	10	7	10	7	5	8	6	10	99	6	9	#NULL!	1	1	1	1
6	#NULL!	1	0	1	0	#NULL!	1	2	1	2	#NULL!	#NULL!	#NULL!	9	8	8	10	10	10	6	3	9	3	8	9	3	8	8	8	9	3	5	6	5	7	7	7	8	9	8	7	1	8	8	#NULL!	0	0	0	99
68	#NULL!	1	0	1	0	#NULL!	1	2	2	2	#NULL!	#NULL!	#NULL!	8	7	7	9	7	7	10	2	10	4	4	10	1	2	2	7	10	1	1	1	10	1	4	10	8	8	6	10	1	1	8	#NULL!	1	1	0	99
69	#NULL!	1	0	1	0	#NULL!	2	2	3	99	#NULL!	#NULL!	#NULL!	7	7	10	9	9	6	10	10	1	6	6	6	2	4	5	5	5	5	1	1	5	4	4	4	4	1	5	10	1	1	10	#NULL!	0	0	0	99
104	#NULL!	1	0	1	0	#NULL!	2	2	1	99	#NULL!	#NULL!	#NULL!	7	8	5	7	5	7	5	7	4	3	6	4	2	2	7	6	5	7	5	7	5	7	5	7	5	7	5	7	4	6	4	#NULL!	0	1	1	99
112	#NULL!	1	0	1	0	#NULL!	1	2	2	2	#NULL!	#NULL!	#NULL!	10	8	6	10	10	10	9	8	8	10	9	10	8	10	9	9	9	10	10	10	10	10	10	8	7	8	8	7	8	9	7	#NULL!	1	1	1	99
423	#NULL!	1	0	1	0	#NULL!	1	2	2	1	#NULL!	#NULL!	#NULL!	9	9	10	10	10	10	9	7	8	6	8	9	6	8	7	8	8	5	5	6	6	7	8	8	8	10	9	10	1	3	6	#NULL!	0	0	0	99
446	#NULL!	1	0	1	0	#NULL!	2	2	1	1	#NULL!	#NULL!	#NULL!	10	9	8	8	9	8	7	8	9	2	8	9	3	9	8	4	8	9	8	10	10	9	9	8	9	7	10	10	2	8	8	#NULL!	0	0	0	99
522	#NULL!	1	0	1	0	#NULL!	1	2	1	5	#NULL!	#NULL!	#NULL!	10	8	8	10	10	10	8	1	8	2	10	5	1	1	1	7	1	3	1	1	10	5	10	8	4	4	4	10	1	1	8	#NULL!	1	0	0	99
573	#NULL!	1	0	1	0	#NULL!	1	2	1	1	#NULL!	#NULL!	#NULL!	5	6	7	6	6	7	5	7	5	7	5	7	5	6	5	4	5	5	5	6	5	5	6	5	5	6	5	5	4	5	5	#NULL!	1	99	0	0
630	#NULL!	1	0	1	0	#NULL!	2	2	2	1	#NULL!	#NULL!	#NULL!	10	9	8	8	7	8	4	4	7	2	8	7	2	8	9	10	9	4	2	7	7	8	9	10	9	7	8	9	2	7	8	#NULL!	0	0	0	99
632	#NULL!	1	0	0	0	#NULL!	2	2	2	5	#NULL!	#NULL!	#NULL!	2	5	3	7	3	5	2	6	3	7	4	3	6	2	4	6	4	99	2	5	5	6	1	2	3	1	4	2	7	5	8	#NULL!	0	1	1	99
764	#NULL!	1	0	1	0	#NULL!	1	2	2	2	#NULL!	#NULL!	#NULL!	10	10	7	10	10	8	7	10	10	2	10	8	1	7	8	4	8	3	6	9	2	2	8	9	8	3	4	9	4	10	9	#NULL!	1	1	0	99
785	#NULL!	1	0	1	0	#NULL!	1	2	2	2	#NULL!	#NULL!	#NULL!	7	7	8	10	10	8	7	6	6	3	8	8	1	1	1	3	10	1	3	2	10	1	10	9	9	7	4	10	1	1	8	#NULL!	0	1	1	99
817	#NULL!	1	0	0	0	#NULL!	1	2	1	2	#NULL!	#NULL!	#NULL!	3	4	4	3	5	6	5	5	6	4	2	6	3	2	4	6	6	3	7	99	6	3	6	5	4	4	6	2	6	4	4	#NULL!	0	0	1	99
872	#NULL!	1	0	1	0	#NULL!	1	2	2	2	#NULL!	#NULL!	#NULL!	1	5	3	3	4	2	5	7	3	2	1	1	3	3	4	2	8	5	2	6	1	1	5	9	1	5	7	1	3	2	2	#NULL!	0	1	0	99
897	#NULL!	1	0	1	0	#NULL!	1	2	2	2	#NULL!	#NULL!	#NULL!	3	5	2	7	3	4	3	5	4	7	5	3	6	3	5	3	4	9	1	4	2	4	7	2	6	3	4	5	6	2	5	#NULL!	0	0	0	99
1093	#NULL!	1	0	1	0	#NULL!	1	2	2	2	#NULL!	#NULL!	#NULL!	4	4	6	5	5	8	8	6	6	7	10	7	6	10	6	6	6	6	8	8	10	10	5	5	5	5	5	10	1	1	5	#NULL!	0	0	1	99
1094	#NULL!	1	0	1	0	#NULL!	2	2	2	99	#NULL!	#NULL!	#NULL!	10	8	8	10	10	10	5	5	10	10	10	5	5	7	7	5	6	4	5	5	6	1	1	6	6	4	8	10	1	9	6	#NULL!	1	1	0	99
1297	#NULL!	1	0	1	0	#NULL!	2	2	1	1	#NULL!	#NULL!	#NULL!	10	10	9	9	8	9	7	2	6	3	8	5	1	8	8	4	9	3	4	8	8	9	8	8	8	8	10	9	2	8	8	#NULL!	0	0	0	99
1301	#NULL!	1	0	0	0	#NULL!	2	2	2	99	#NULL!	#NULL!	#NULL!	6	8	8	10	9	9	7	7	10	4	10	10	1	4	4	4	4	5	5	99	1	1	1	5	5	5	5	7	2	2	10	#NULL!	0	0	0	99
1507	#NULL!	1	0	0	0	#NULL!	2	2	1	99	#NULL!	#NULL!	#NULL!	10	6	7	9	8	8	6	6	4	4	10	10	1	99	99	5	5	8	8	5	5	8	7	5	7	7	7	99	5	8	6	#NULL!	0	0	0	99
1674	#NULL!	1	0	0	0	#NULL!	1	2	2	2	#NULL!	#NULL!	#NULL!	10	7	6	9	10	9	7	6	7	3	99	10	1	1	1	3	1	3	3	2	7	10	10	6	6	5	7	7	10	1	10	#NULL!	0	0	0	99
1675	#NULL!	1	0	0	0	#NULL!	2	2	2	99	#NULL!	#NULL!	#NULL!	8	7	6	9	10	10	99	6	7	8	10	10	1	8	4	10	1	4	2	4	4	6	3	6	6	7	3	3	3	8	8	#NULL!	0	0	0	99
1676	#NULL!	1	0	1	0	#NULL!	1	2	2	5	#NULL!	#NULL!	#NULL!	10	9	5	9	9	9	7	9	9	9	9	9	1	8	8	7	5	8	8	8	8	8	6	8	8	8	8	7	9	9	9	#NULL!	1	1	1	99
1791	#NULL!	1	0	1	0	#NULL!	1	2	2	2	#NULL!	#NULL!	#NULL!	8	8	7	7	8	5	5	4	6	10	2	2	2	2	2	6	10	1	3	1	10	10	6	4	7	10	6	10	1	1	7	#NULL!	0	0	0	99
1792	#NULL!	1	0	1	0	#NULL!	2	2	2	99	#NULL!	#NULL!	#NULL!	9	9	8	10	10	10	3	3	10	2	10	10	2	3	3	2	4	4	4	1	10	10	8	8	4	4	2	6	1	5	5	#NULL!	0	0	0	99
1821	#NULL!	1	0	0	0	#NULL!	1	2	2	2	#NULL!	#NULL!	#NULL!	3	4	4	4	4	5	4	5	5	3	99	4	6	3	5	5	4	5	3	7	4	6	6	6	3	3	7	4	7	4	4	#NULL!	0	0	0	99
5	#NULL!	2	#NULL!	#NULL!	#NULL!	#NULL!	2	2	2	1	#NULL!	#NULL!	#NULL!	#NULL!	#NULL!	#NULL!	#NULL!	#NULL!	#NULL!	#NULL!	#NULL!	#NULL!	#NULL!	#NULL!	#NULL!	#NULL!	#NULL!	#NULL!	#NULL!	#NULL!	#NULL!	#NULL!	#NULL!	#NULL!	#NULL!	#NULL!	#NULL!	#NULL!	#NULL!	#NULL!	#NULL!	#NULL!	#NULL!	#NULL!	#NULL!	#NULL!	#NULL!	#NULL!	#NULL!
7	#NULL!	2	#NULL!	#NULL!	#NULL!	#NULL!	2	2	1	2	#NULL!	#NULL!	#NULL!	#NULL!	#NULL!	#NULL!	#NULL!	#NULL!	#NULL!	#NULL!	#NULL!	#NULL!	#NULL!	#NULL!	#NULL!	#NULL!	#NULL!	#NULL!	#NULL!	#NULL!	#NULL!	#NULL!	#NULL!	#NULL!	#NULL!	#NULL!	#NULL!	#NULL!	#NULL!	#NULL!	#NULL!	#NULL!	#NULL!	#NULL!	#NULL!	#NULL!	#NULL!	#NULL!	#NULL!
12	#NULL!	2	#NULL!	#NULL!	#NULL!	#NULL!	1	2	2	2	#NULL!	#NULL!	#NULL!	#NULL!	#NULL!	#NULL!	#NULL!	#NULL!	#NULL!	#NULL!	#NULL!	#NULL!	#NULL!	#NULL!	#NULL!	#NULL!	#NULL!	#NULL!	#NULL!	#NULL!	#NULL!	#NULL!	#NULL!	#NULL!	#NULL!	#NULL!	#NULL!	#NULL!	#NULL!	#NULL!	#NULL!	#NULL!	#NULL!	#NULL!	#NULL!	#NULL!	#NULL!	#NULL!	#NULL!
13	#NULL!	2	#NULL!	#NULL!	#NULL!	#NULL!	1	2	2	1	#NULL!	#NULL!	#NULL!	#NULL!	#NULL!	#NULL!	#NULL!	#NULL!	#NULL!	#NULL!	#NULL!	#NULL!	#NULL!	#NULL!	#NULL!	#NULL!	#NULL!	#NULL!	#NULL!	#NULL!	#NULL!	#NULL!	#NULL!	#NULL!	#NULL!	#NULL!	#NULL!	#NULL!	#NULL!	#NULL!	#NULL!	#NULL!	#NULL!	#NULL!	#NULL!	#NULL!	#NULL!	#NULL!	#NULL!
14	#NULL!	2	#NULL!	#NULL!	#NULL!	#NULL!	2	2	2	1	#NULL!	#NULL!	#NULL!	#NULL!	#NULL!	#NULL!	#NULL!	#NULL!	#NULL!	#NULL!	#NULL!	#NULL!	#NULL!	#NULL!	#NULL!	#NULL!	#NULL!	#NULL!	#NULL!	#NULL!	#NULL!	#NULL!	#NULL!	#NULL!	#NULL!	#NULL!	#NULL!	#NULL!	#NULL!	#NULL!	#NULL!	#NULL!	#NULL!	#NULL!	#NULL!	#NULL!	#NULL!	#NULL!	#NULL!
15	#NULL!	2	#NULL!	#NULL!	#NULL!	#NULL!	1	2	2	2	#NULL!	#NULL!	#NULL!	#NULL!	#NULL!	#NULL!	#NULL!	#NULL!	#NULL!	#NULL!	#NULL!	#NULL!	#NULL!	#NULL!	#NULL!	#NULL!	#NULL!	#NULL!	#NULL!	#NULL!	#NULL!	#NULL!	#NULL!	#NULL!	#NULL!	#NULL!	#NULL!	#NULL!	#NULL!	#NULL!	#NULL!	#NULL!	#NULL!	#NULL!	#NULL!	#NULL!	#NULL!	#NULL!	#NULL!
16	#NULL!	2	#NULL!	#NULL!	#NULL!	#NULL!	2	2	2	99	#NULL!	#NULL!	#NULL!	#NULL!	#NULL!	#NULL!	#NULL!	#NULL!	#NULL!	#NULL!	#NULL!	#NULL!	#NULL!	#NULL!	#NULL!	#NULL!	#NULL!	#NULL!	#NULL!	#NULL!	#NULL!	#NULL!	#NULL!	#NULL!	#NULL!	#NULL!	#NULL!	#NULL!	#NULL!	#NULL!	#NULL!	#NULL!	#NULL!	#NULL!	#NULL!	#NULL!	#NULL!	#NULL!	#NULL!
28	#NULL!	2	#NULL!	#NULL!	#NULL!	#NULL!	1	2	3	2	#NULL!	#NULL!	#NULL!	#NULL!	#NULL!	#NULL!	#NULL!	#NULL!	#NULL!	#NULL!	#NULL!	#NULL!	#NULL!	#NULL!	#NULL!	#NULL!	#NULL!	#NULL!	#NULL!	#NULL!	#NULL!	#NULL!	#NULL!	#NULL!	#NULL!	#NULL!	#NULL!	#NULL!	#NULL!	#NULL!	#NULL!	#NULL!	#NULL!	#NULL!	#NULL!	#NULL!	#NULL!	#NULL!	#NULL!
29	#NULL!	2	#NULL!	#NULL!	#NULL!	#NULL!	1	2	2	2	#NULL!	#NULL!	#NULL!	#NULL!	#NULL!	#NULL!	#NULL!	#NULL!	#NULL!	#NULL!	#NULL!	#NULL!	#NULL!	#NULL!	#NULL!	#NULL!	#NULL!	#NULL!	#NULL!	#NULL!	#NULL!	#NULL!	#NULL!	#NULL!	#NULL!	#NULL!	#NULL!	#NULL!	#NULL!	#NULL!	#NULL!	#NULL!	#NULL!	#NULL!	#NULL!	#NULL!	#NULL!	#NULL!	#NULL!
30	#NULL!	2	#NULL!	#NULL!	#NULL!	#NULL!	2	2	1	99	#NULL!	#NULL!	#NULL!	#NULL!	#NULL!	#NULL!	#NULL!	#NULL!	#NULL!	#NULL!	#NULL!	#NULL!	#NULL!	#NULL!	#NULL!	#NULL!	#NULL!	#NULL!	#NULL!	#NULL!	#NULL!	#NULL!	#NULL!	#NULL!	#NULL!	#NULL!	#NULL!	#NULL!	#NULL!	#NULL!	#NULL!	#NULL!	#NULL!	#NULL!	#NULL!	#NULL!	#NULL!	#NULL!	#NULL!
31	#NULL!	2	#NULL!	#NULL!	#NULL!	#NULL!	1	2	1	1	#NULL!	#NULL!	#NULL!	#NULL!	#NULL!	#NULL!	#NULL!	#NULL!	#NULL!	#NULL!	#NULL!	#NULL!	#NULL!	#NULL!	#NULL!	#NULL!	#NULL!	#NULL!	#NULL!	#NULL!	#NULL!	#NULL!	#NULL!	#NULL!	#NULL!	#NULL!	#NULL!	#NULL!	#NULL!	#NULL!	#NULL!	#NULL!	#NULL!	#NULL!	#NULL!	#NULL!	#NULL!	#NULL!	#NULL!
33	#NULL!	2	#NULL!	#NULL!	#NULL!	#NULL!	1	2	2	2	#NULL!	#NULL!	#NULL!	#NULL!	#NULL!	#NULL!	#NULL!	#NULL!	#NULL!	#NULL!	#NULL!	#NULL!	#NULL!	#NULL!	#NULL!	#NULL!	#NULL!	#NULL!	#NULL!	#NULL!	#NULL!	#NULL!	#NULL!	#NULL!	#NULL!	#NULL!	#NULL!	#NULL!	#NULL!	#NULL!	#NULL!	#NULL!	#NULL!	#NULL!	#NULL!	#NULL!	#NULL!	#NULL!	#NULL!
36	#NULL!	2	#NULL!	#NULL!	#NULL!	#NULL!	1	2	1	99	#NULL!	#NULL!	#NULL!	#NULL!	#NULL!	#NULL!	#NULL!	#NULL!	#NULL!	#NULL!	#NULL!	#NULL!	#NULL!	#NULL!	#NULL!	#NULL!	#NULL!	#NULL!	#NULL!	#NULL!	#NULL!	#NULL!	#NULL!	#NULL!	#NULL!	#NULL!	#NULL!	#NULL!	#NULL!	#NULL!	#NULL!	#NULL!	#NULL!	#NULL!	#NULL!	#NULL!	#NULL!	#NULL!	#NULL!
37	#NULL!	2	#NULL!	#NULL!	#NULL!	#NULL!	1	2	2	1	#NULL!	#NULL!	#NULL!	#NULL!	#NULL!	#NULL!	#NULL!	#NULL!	#NULL!	#NULL!	#NULL!	#NULL!	#NULL!	#NULL!	#NULL!	#NULL!	#NULL!	#NULL!	#NULL!	#NULL!	#NULL!	#NULL!	#NULL!	#NULL!	#NULL!	#NULL!	#NULL!	#NULL!	#NULL!	#NULL!	#NULL!	#NULL!	#NULL!	#NULL!	#NULL!	#NULL!	#NULL!	#NULL!	#NULL!
58	#NULL!	2	#NULL!	#NULL!	#NULL!	#NULL!	1	2	1	5	#NULL!	#NULL!	#NULL!	#NULL!	#NULL!	#NULL!	#NULL!	#NULL!	#NULL!	#NULL!	#NULL!	#NULL!	#NULL!	#NULL!	#NULL!	#NULL!	#NULL!	#NULL!	#NULL!	#NULL!	#NULL!	#NULL!	#NULL!	#NULL!	#NULL!	#NULL!	#NULL!	#NULL!	#NULL!	#NULL!	#NULL!	#NULL!	#NULL!	#NULL!	#NULL!	#NULL!	#NULL!	#NULL!	#NULL!
59	#NULL!	2	#NULL!	#NULL!	#NULL!	#NULL!	2	2	2	5	#NULL!	#NULL!	#NULL!	#NULL!	#NULL!	#NULL!	#NULL!	#NULL!	#NULL!	#NULL!	#NULL!	#NULL!	#NULL!	#NULL!	#NULL!	#NULL!	#NULL!	#NULL!	#NULL!	#NULL!	#NULL!	#NULL!	#NULL!	#NULL!	#NULL!	#NULL!	#NULL!	#NULL!	#NULL!	#NULL!	#NULL!	#NULL!	#NULL!	#NULL!	#NULL!	#NULL!	#NULL!	#NULL!	#NULL!
64	#NULL!	2	#NULL!	#NULL!	#NULL!	#NULL!	1	2	2	1	#NULL!	#NULL!	#NULL!	#NULL!	#NULL!	#NULL!	#NULL!	#NULL!	#NULL!	#NULL!	#NULL!	#NULL!	#NULL!	#NULL!	#NULL!	#NULL!	#NULL!	#NULL!	#NULL!	#NULL!	#NULL!	#NULL!	#NULL!	#NULL!	#NULL!	#NULL!	#NULL!	#NULL!	#NULL!	#NULL!	#NULL!	#NULL!	#NULL!	#NULL!	#NULL!	#NULL!	#NULL!	#NULL!	#NULL!
65	#NULL!	2	#NULL!	#NULL!	#NULL!	#NULL!	1	2	1	1	#NULL!	#NULL!	#NULL!	#NULL!	#NULL!	#NULL!	#NULL!	#NULL!	#NULL!	#NULL!	#NULL!	#NULL!	#NULL!	#NULL!	#NULL!	#NULL!	#NULL!	#NULL!	#NULL!	#NULL!	#NULL!	#NULL!	#NULL!	#NULL!	#NULL!	#NULL!	#NULL!	#NULL!	#NULL!	#NULL!	#NULL!	#NULL!	#NULL!	#NULL!	#NULL!	#NULL!	#NULL!	#NULL!	#NULL!
71	#NULL!	2	#NULL!	#NULL!	#NULL!	#NULL!	2	2	2	1	#NULL!	#NULL!	#NULL!	#NULL!	#NULL!	#NULL!	#NULL!	#NULL!	#NULL!	#NULL!	#NULL!	#NULL!	#NULL!	#NULL!	#NULL!	#NULL!	#NULL!	#NULL!	#NULL!	#NULL!	#NULL!	#NULL!	#NULL!	#NULL!	#NULL!	#NULL!	#NULL!	#NULL!	#NULL!	#NULL!	#NULL!	#NULL!	#NULL!	#NULL!	#NULL!	#NULL!	#NULL!	#NULL!	#NULL!
72	#NULL!	2	#NULL!	#NULL!	#NULL!	#NULL!	2	2	2	1	#NULL!	#NULL!	#NULL!	#NULL!	#NULL!	#NULL!	#NULL!	#NULL!	#NULL!	#NULL!	#NULL!	#NULL!	#NULL!	#NULL!	#NULL!	#NULL!	#NULL!	#NULL!	#NULL!	#NULL!	#NULL!	#NULL!	#NULL!	#NULL!	#NULL!	#NULL!	#NULL!	#NULL!	#NULL!	#NULL!	#NULL!	#NULL!	#NULL!	#NULL!	#NULL!	#NULL!	#NULL!	#NULL!	#NULL!
73	#NULL!	2	#NULL!	#NULL!	#NULL!	#NULL!	2	2	1	1	#NULL!	#NULL!	#NULL!	#NULL!	#NULL!	#NULL!	#NULL!	#NULL!	#NULL!	#NULL!	#NULL!	#NULL!	#NULL!	#NULL!	#NULL!	#NULL!	#NULL!	#NULL!	#NULL!	#NULL!	#NULL!	#NULL!	#NULL!	#NULL!	#NULL!	#NULL!	#NULL!	#NULL!	#NULL!	#NULL!	#NULL!	#NULL!	#NULL!	#NULL!	#NULL!	#NULL!	#NULL!	#NULL!	#NULL!
74	#NULL!	2	#NULL!	#NULL!	#NULL!	#NULL!	1	2	1	2	#NULL!	#NULL!	#NULL!	#NULL!	#NULL!	#NULL!	#NULL!	#NULL!	#NULL!	#NULL!	#NULL!	#NULL!	#NULL!	#NULL!	#NULL!	#NULL!	#NULL!	#NULL!	#NULL!	#NULL!	#NULL!	#NULL!	#NULL!	#NULL!	#NULL!	#NULL!	#NULL!	#NULL!	#NULL!	#NULL!	#NULL!	#NULL!	#NULL!	#NULL!	#NULL!	#NULL!	#NULL!	#NULL!	#NULL!
77	#NULL!	2	#NULL!	#NULL!	#NULL!	#NULL!	1	2	2	2	#NULL!	#NULL!	#NULL!	#NULL!	#NULL!	#NULL!	#NULL!	#NULL!	#NULL!	#NULL!	#NULL!	#NULL!	#NULL!	#NULL!	#NULL!	#NULL!	#NULL!	#NULL!	#NULL!	#NULL!	#NULL!	#NULL!	#NULL!	#NULL!	#NULL!	#NULL!	#NULL!	#NULL!	#NULL!	#NULL!	#NULL!	#NULL!	#NULL!	#NULL!	#NULL!	#NULL!	#NULL!	#NULL!	#NULL!
78	#NULL!	2	#NULL!	#NULL!	#NULL!	#NULL!	2	2	2	2	#NULL!	#NULL!	#NULL!	#NULL!	#NULL!	#NULL!	#NULL!	#NULL!	#NULL!	#NULL!	#NULL!	#NULL!	#NULL!	#NULL!	#NULL!	#NULL!	#NULL!	#NULL!	#NULL!	#NULL!	#NULL!	#NULL!	#NULL!	#NULL!	#NULL!	#NULL!	#NULL!	#NULL!	#NULL!	#NULL!	#NULL!	#NULL!	#NULL!	#NULL!	#NULL!	#NULL!	#NULL!	#NULL!	#NULL!
79	#NULL!	2	#NULL!	#NULL!	#NULL!	#NULL!	1	2	1	1	#NULL!	#NULL!	#NULL!	#NULL!	#NULL!	#NULL!	#NULL!	#NULL!	#NULL!	#NULL!	#NULL!	#NULL!	#NULL!	#NULL!	#NULL!	#NULL!	#NULL!	#NULL!	#NULL!	#NULL!	#NULL!	#NULL!	#NULL!	#NULL!	#NULL!	#NULL!	#NULL!	#NULL!	#NULL!	#NULL!	#NULL!	#NULL!	#NULL!	#NULL!	#NULL!	#NULL!	#NULL!	#NULL!	#NULL!
80	#NULL!	2	#NULL!	#NULL!	#NULL!	#NULL!	2	2	1	1	#NULL!	#NULL!	#NULL!	#NULL!	#NULL!	#NULL!	#NULL!	#NULL!	#NULL!	#NULL!	#NULL!	#NULL!	#NULL!	#NULL!	#NULL!	#NULL!	#NULL!	#NULL!	#NULL!	#NULL!	#NULL!	#NULL!	#NULL!	#NULL!	#NULL!	#NULL!	#NULL!	#NULL!	#NULL!	#NULL!	#NULL!	#NULL!	#NULL!	#NULL!	#NULL!	#NULL!	#NULL!	#NULL!	#NULL!
81	#NULL!	2	#NULL!	#NULL!	#NULL!	#NULL!	1	2	2	2	#NULL!	#NULL!	#NULL!	#NULL!	#NULL!	#NULL!	#NULL!	#NULL!	#NULL!	#NULL!	#NULL!	#NULL!	#NULL!	#NULL!	#NULL!	#NULL!	#NULL!	#NULL!	#NULL!	#NULL!	#NULL!	#NULL!	#NULL!	#NULL!	#NULL!	#NULL!	#NULL!	#NULL!	#NULL!	#NULL!	#NULL!	#NULL!	#NULL!	#NULL!	#NULL!	#NULL!	#NULL!	#NULL!	#NULL!
82	#NULL!	2	#NULL!	#NULL!	#NULL!	#NULL!	2	2	1	99	#NULL!	#NULL!	#NULL!	#NULL!	#NULL!	#NULL!	#NULL!	#NULL!	#NULL!	#NULL!	#NULL!	#NULL!	#NULL!	#NULL!	#NULL!	#NULL!	#NULL!	#NULL!	#NULL!	#NULL!	#NULL!	#NULL!	#NULL!	#NULL!	#NULL!	#NULL!	#NULL!	#NULL!	#NULL!	#NULL!	#NULL!	#NULL!	#NULL!	#NULL!	#NULL!	#NULL!	#NULL!	#NULL!	#NULL!
94	#NULL!	2	#NULL!	#NULL!	#NULL!	#NULL!	1	2	1	1	#NULL!	#NULL!	#NULL!	#NULL!	#NULL!	#NULL!	#NULL!	#NULL!	#NULL!	#NULL!	#NULL!	#NULL!	#NULL!	#NULL!	#NULL!	#NULL!	#NULL!	#NULL!	#NULL!	#NULL!	#NULL!	#NULL!	#NULL!	#NULL!	#NULL!	#NULL!	#NULL!	#NULL!	#NULL!	#NULL!	#NULL!	#NULL!	#NULL!	#NULL!	#NULL!	#NULL!	#NULL!	#NULL!	#NULL!
95	#NULL!	2	#NULL!	#NULL!	#NULL!	#NULL!	2	2	1	1	#NULL!	#NULL!	#NULL!	#NULL!	#NULL!	#NULL!	#NULL!	#NULL!	#NULL!	#NULL!	#NULL!	#NULL!	#NULL!	#NULL!	#NULL!	#NULL!	#NULL!	#NULL!	#NULL!	#NULL!	#NULL!	#NULL!	#NULL!	#NULL!	#NULL!	#NULL!	#NULL!	#NULL!	#NULL!	#NULL!	#NULL!	#NULL!	#NULL!	#NULL!	#NULL!	#NULL!	#NULL!	#NULL!	#NULL!
96	#NULL!	2	#NULL!	#NULL!	#NULL!	#NULL!	1	2	1	2	#NULL!	#NULL!	#NULL!	#NULL!	#NULL!	#NULL!	#NULL!	#NULL!	#NULL!	#NULL!	#NULL!	#NULL!	#NULL!	#NULL!	#NULL!	#NULL!	#NULL!	#NULL!	#NULL!	#NULL!	#NULL!	#NULL!	#NULL!	#NULL!	#NULL!	#NULL!	#NULL!	#NULL!	#NULL!	#NULL!	#NULL!	#NULL!	#NULL!	#NULL!	#NULL!	#NULL!	#NULL!	#NULL!	#NULL!
97	#NULL!	2	#NULL!	#NULL!	#NULL!	#NULL!	2	2	2	2	#NULL!	#NULL!	#NULL!	#NULL!	#NULL!	#NULL!	#NULL!	#NULL!	#NULL!	#NULL!	#NULL!	#NULL!	#NULL!	#NULL!	#NULL!	#NULL!	#NULL!	#NULL!	#NULL!	#NULL!	#NULL!	#NULL!	#NULL!	#NULL!	#NULL!	#NULL!	#NULL!	#NULL!	#NULL!	#NULL!	#NULL!	#NULL!	#NULL!	#NULL!	#NULL!	#NULL!	#NULL!	#NULL!	#NULL!
98	#NULL!	2	#NULL!	#NULL!	#NULL!	#NULL!	1	2	1	2	#NULL!	#NULL!	#NULL!	#NULL!	#NULL!	#NULL!	#NULL!	#NULL!	#NULL!	#NULL!	#NULL!	#NULL!	#NULL!	#NULL!	#NULL!	#NULL!	#NULL!	#NULL!	#NULL!	#NULL!	#NULL!	#NULL!	#NULL!	#NULL!	#NULL!	#NULL!	#NULL!	#NULL!	#NULL!	#NULL!	#NULL!	#NULL!	#NULL!	#NULL!	#NULL!	#NULL!	#NULL!	#NULL!	#NULL!
99	#NULL!	2	#NULL!	#NULL!	#NULL!	#NULL!	2	2	1	99	#NULL!	#NULL!	#NULL!	#NULL!	#NULL!	#NULL!	#NULL!	#NULL!	#NULL!	#NULL!	#NULL!	#NULL!	#NULL!	#NULL!	#NULL!	#NULL!	#NULL!	#NULL!	#NULL!	#NULL!	#NULL!	#NULL!	#NULL!	#NULL!	#NULL!	#NULL!	#NULL!	#NULL!	#NULL!	#NULL!	#NULL!	#NULL!	#NULL!	#NULL!	#NULL!	#NULL!	#NULL!	#NULL!	#NULL!
100	#NULL!	2	#NULL!	#NULL!	#NULL!	#NULL!	2	2	1	2	#NULL!	#NULL!	#NULL!	#NULL!	#NULL!	#NULL!	#NULL!	#NULL!	#NULL!	#NULL!	#NULL!	#NULL!	#NULL!	#NULL!	#NULL!	#NULL!	#NULL!	#NULL!	#NULL!	#NULL!	#NULL!	#NULL!	#NULL!	#NULL!	#NULL!	#NULL!	#NULL!	#NULL!	#NULL!	#NULL!	#NULL!	#NULL!	#NULL!	#NULL!	#NULL!	#NULL!	#NULL!	#NULL!	#NULL!
102	#NULL!	2	#NULL!	#NULL!	#NULL!	#NULL!	1	2	1	2	#NULL!	#NULL!	#NULL!	#NULL!	#NULL!	#NULL!	#NULL!	#NULL!	#NULL!	#NULL!	#NULL!	#NULL!	#NULL!	#NULL!	#NULL!	#NULL!	#NULL!	#NULL!	#NULL!	#NULL!	#NULL!	#NULL!	#NULL!	#NULL!	#NULL!	#NULL!	#NULL!	#NULL!	#NULL!	#NULL!	#NULL!	#NULL!	#NULL!	#NULL!	#NULL!	#NULL!	#NULL!	#NULL!	#NULL!
106	#NULL!	2	#NULL!	#NULL!	#NULL!	#NULL!	1	2	2	1	#NULL!	#NULL!	#NULL!	#NULL!	#NULL!	#NULL!	#NULL!	#NULL!	#NULL!	#NULL!	#NULL!	#NULL!	#NULL!	#NULL!	#NULL!	#NULL!	#NULL!	#NULL!	#NULL!	#NULL!	#NULL!	#NULL!	#NULL!	#NULL!	#NULL!	#NULL!	#NULL!	#NULL!	#NULL!	#NULL!	#NULL!	#NULL!	#NULL!	#NULL!	#NULL!	#NULL!	#NULL!	#NULL!	#NULL!
109	#NULL!	2	#NULL!	#NULL!	#NULL!	#NULL!	2	2	2	2	#NULL!	#NULL!	#NULL!	#NULL!	#NULL!	#NULL!	#NULL!	#NULL!	#NULL!	#NULL!	#NULL!	#NULL!	#NULL!	#NULL!	#NULL!	#NULL!	#NULL!	#NULL!	#NULL!	#NULL!	#NULL!	#NULL!	#NULL!	#NULL!	#NULL!	#NULL!	#NULL!	#NULL!	#NULL!	#NULL!	#NULL!	#NULL!	#NULL!	#NULL!	#NULL!	#NULL!	#NULL!	#NULL!	#NULL!
110	#NULL!	2	#NULL!	#NULL!	#NULL!	#NULL!	1	2	2	2	#NULL!	#NULL!	#NULL!	#NULL!	#NULL!	#NULL!	#NULL!	#NULL!	#NULL!	#NULL!	#NULL!	#NULL!	#NULL!	#NULL!	#NULL!	#NULL!	#NULL!	#NULL!	#NULL!	#NULL!	#NULL!	#NULL!	#NULL!	#NULL!	#NULL!	#NULL!	#NULL!	#NULL!	#NULL!	#NULL!	#NULL!	#NULL!	#NULL!	#NULL!	#NULL!	#NULL!	#NULL!	#NULL!	#NULL!
111	#NULL!	2	#NULL!	#NULL!	#NULL!	#NULL!	2	2	1	2	#NULL!	#NULL!	#NULL!	#NULL!	#NULL!	#NULL!	#NULL!	#NULL!	#NULL!	#NULL!	#NULL!	#NULL!	#NULL!	#NULL!	#NULL!	#NULL!	#NULL!	#NULL!	#NULL!	#NULL!	#NULL!	#NULL!	#NULL!	#NULL!	#NULL!	#NULL!	#NULL!	#NULL!	#NULL!	#NULL!	#NULL!	#NULL!	#NULL!	#NULL!	#NULL!	#NULL!	#NULL!	#NULL!	#NULL!
113	#NULL!	2	#NULL!	#NULL!	#NULL!	#NULL!	1	2	2	5	#NULL!	#NULL!	#NULL!	#NULL!	#NULL!	#NULL!	#NULL!	#NULL!	#NULL!	#NULL!	#NULL!	#NULL!	#NULL!	#NULL!	#NULL!	#NULL!	#NULL!	#NULL!	#NULL!	#NULL!	#NULL!	#NULL!	#NULL!	#NULL!	#NULL!	#NULL!	#NULL!	#NULL!	#NULL!	#NULL!	#NULL!	#NULL!	#NULL!	#NULL!	#NULL!	#NULL!	#NULL!	#NULL!	#NULL!
114	#NULL!	2	#NULL!	#NULL!	#NULL!	#NULL!	2	2	2	5	#NULL!	#NULL!	#NULL!	#NULL!	#NULL!	#NULL!	#NULL!	#NULL!	#NULL!	#NULL!	#NULL!	#NULL!	#NULL!	#NULL!	#NULL!	#NULL!	#NULL!	#NULL!	#NULL!	#NULL!	#NULL!	#NULL!	#NULL!	#NULL!	#NULL!	#NULL!	#NULL!	#NULL!	#NULL!	#NULL!	#NULL!	#NULL!	#NULL!	#NULL!	#NULL!	#NULL!	#NULL!	#NULL!	#NULL!
138	#NULL!	2	#NULL!	#NULL!	#NULL!	#NULL!	1	2	1	2	#NULL!	#NULL!	#NULL!	#NULL!	#NULL!	#NULL!	#NULL!	#NULL!	#NULL!	#NULL!	#NULL!	#NULL!	#NULL!	#NULL!	#NULL!	#NULL!	#NULL!	#NULL!	#NULL!	#NULL!	#NULL!	#NULL!	#NULL!	#NULL!	#NULL!	#NULL!	#NULL!	#NULL!	#NULL!	#NULL!	#NULL!	#NULL!	#NULL!	#NULL!	#NULL!	#NULL!	#NULL!	#NULL!	#NULL!
139	#NULL!	2	#NULL!	#NULL!	#NULL!	#NULL!	2	2	1	99	#NULL!	#NULL!	#NULL!	#NULL!	#NULL!	#NULL!	#NULL!	#NULL!	#NULL!	#NULL!	#NULL!	#NULL!	#NULL!	#NULL!	#NULL!	#NULL!	#NULL!	#NULL!	#NULL!	#NULL!	#NULL!	#NULL!	#NULL!	#NULL!	#NULL!	#NULL!	#NULL!	#NULL!	#NULL!	#NULL!	#NULL!	#NULL!	#NULL!	#NULL!	#NULL!	#NULL!	#NULL!	#NULL!	#NULL!
140	#NULL!	2	#NULL!	#NULL!	#NULL!	#NULL!	1	2	3	1	#NULL!	#NULL!	#NULL!	#NULL!	#NULL!	#NULL!	#NULL!	#NULL!	#NULL!	#NULL!	#NULL!	#NULL!	#NULL!	#NULL!	#NULL!	#NULL!	#NULL!	#NULL!	#NULL!	#NULL!	#NULL!	#NULL!	#NULL!	#NULL!	#NULL!	#NULL!	#NULL!	#NULL!	#NULL!	#NULL!	#NULL!	#NULL!	#NULL!	#NULL!	#NULL!	#NULL!	#NULL!	#NULL!	#NULL!
141	#NULL!	2	#NULL!	#NULL!	#NULL!	#NULL!	2	2	2	99	#NULL!	#NULL!	#NULL!	#NULL!	#NULL!	#NULL!	#NULL!	#NULL!	#NULL!	#NULL!	#NULL!	#NULL!	#NULL!	#NULL!	#NULL!	#NULL!	#NULL!	#NULL!	#NULL!	#NULL!	#NULL!	#NULL!	#NULL!	#NULL!	#NULL!	#NULL!	#NULL!	#NULL!	#NULL!	#NULL!	#NULL!	#NULL!	#NULL!	#NULL!	#NULL!	#NULL!	#NULL!	#NULL!	#NULL!
145	#NULL!	2	#NULL!	#NULL!	#NULL!	#NULL!	1	2	2	2	#NULL!	#NULL!	#NULL!	#NULL!	#NULL!	#NULL!	#NULL!	#NULL!	#NULL!	#NULL!	#NULL!	#NULL!	#NULL!	#NULL!	#NULL!	#NULL!	#NULL!	#NULL!	#NULL!	#NULL!	#NULL!	#NULL!	#NULL!	#NULL!	#NULL!	#NULL!	#NULL!	#NULL!	#NULL!	#NULL!	#NULL!	#NULL!	#NULL!	#NULL!	#NULL!	#NULL!	#NULL!	#NULL!	#NULL!
148	#NULL!	2	#NULL!	#NULL!	#NULL!	#NULL!	2	2	1	99	#NULL!	#NULL!	#NULL!	#NULL!	#NULL!	#NULL!	#NULL!	#NULL!	#NULL!	#NULL!	#NULL!	#NULL!	#NULL!	#NULL!	#NULL!	#NULL!	#NULL!	#NULL!	#NULL!	#NULL!	#NULL!	#NULL!	#NULL!	#NULL!	#NULL!	#NULL!	#NULL!	#NULL!	#NULL!	#NULL!	#NULL!	#NULL!	#NULL!	#NULL!	#NULL!	#NULL!	#NULL!	#NULL!	#NULL!
149	#NULL!	2	#NULL!	#NULL!	#NULL!	#NULL!	1	2	1	1	#NULL!	#NULL!	#NULL!	#NULL!	#NULL!	#NULL!	#NULL!	#NULL!	#NULL!	#NULL!	#NULL!	#NULL!	#NULL!	#NULL!	#NULL!	#NULL!	#NULL!	#NULL!	#NULL!	#NULL!	#NULL!	#NULL!	#NULL!	#NULL!	#NULL!	#NULL!	#NULL!	#NULL!	#NULL!	#NULL!	#NULL!	#NULL!	#NULL!	#NULL!	#NULL!	#NULL!	#NULL!	#NULL!	#NULL!
170	#NULL!	2	#NULL!	#NULL!	#NULL!	#NULL!	2	2	1	2	#NULL!	#NULL!	#NULL!	#NULL!	#NULL!	#NULL!	#NULL!	#NULL!	#NULL!	#NULL!	#NULL!	#NULL!	#NULL!	#NULL!	#NULL!	#NULL!	#NULL!	#NULL!	#NULL!	#NULL!	#NULL!	#NULL!	#NULL!	#NULL!	#NULL!	#NULL!	#NULL!	#NULL!	#NULL!	#NULL!	#NULL!	#NULL!	#NULL!	#NULL!	#NULL!	#NULL!	#NULL!	#NULL!	#NULL!
171	#NULL!	2	#NULL!	#NULL!	#NULL!	#NULL!	2	2	2	2	#NULL!	#NULL!	#NULL!	#NULL!	#NULL!	#NULL!	#NULL!	#NULL!	#NULL!	#NULL!	#NULL!	#NULL!	#NULL!	#NULL!	#NULL!	#NULL!	#NULL!	#NULL!	#NULL!	#NULL!	#NULL!	#NULL!	#NULL!	#NULL!	#NULL!	#NULL!	#NULL!	#NULL!	#NULL!	#NULL!	#NULL!	#NULL!	#NULL!	#NULL!	#NULL!	#NULL!	#NULL!	#NULL!	#NULL!
178	#NULL!	2	#NULL!	#NULL!	#NULL!	#NULL!	1	2	1	5	#NULL!	#NULL!	#NULL!	#NULL!	#NULL!	#NULL!	#NULL!	#NULL!	#NULL!	#NULL!	#NULL!	#NULL!	#NULL!	#NULL!	#NULL!	#NULL!	#NULL!	#NULL!	#NULL!	#NULL!	#NULL!	#NULL!	#NULL!	#NULL!	#NULL!	#NULL!	#NULL!	#NULL!	#NULL!	#NULL!	#NULL!	#NULL!	#NULL!	#NULL!	#NULL!	#NULL!	#NULL!	#NULL!	#NULL!
179	#NULL!	2	#NULL!	#NULL!	#NULL!	#NULL!	2	2	1	5	#NULL!	#NULL!	#NULL!	#NULL!	#NULL!	#NULL!	#NULL!	#NULL!	#NULL!	#NULL!	#NULL!	#NULL!	#NULL!	#NULL!	#NULL!	#NULL!	#NULL!	#NULL!	#NULL!	#NULL!	#NULL!	#NULL!	#NULL!	#NULL!	#NULL!	#NULL!	#NULL!	#NULL!	#NULL!	#NULL!	#NULL!	#NULL!	#NULL!	#NULL!	#NULL!	#NULL!	#NULL!	#NULL!	#NULL!
180	#NULL!	2	#NULL!	#NULL!	#NULL!	#NULL!	1	2	2	2	#NULL!	#NULL!	#NULL!	#NULL!	#NULL!	#NULL!	#NULL!	#NULL!	#NULL!	#NULL!	#NULL!	#NULL!	#NULL!	#NULL!	#NULL!	#NULL!	#NULL!	#NULL!	#NULL!	#NULL!	#NULL!	#NULL!	#NULL!	#NULL!	#NULL!	#NULL!	#NULL!	#NULL!	#NULL!	#NULL!	#NULL!	#NULL!	#NULL!	#NULL!	#NULL!	#NULL!	#NULL!	#NULL!	#NULL!
193	#NULL!	2	#NULL!	#NULL!	#NULL!	#NULL!	1	2	1	1	#NULL!	#NULL!	#NULL!	#NULL!	#NULL!	#NULL!	#NULL!	#NULL!	#NULL!	#NULL!	#NULL!	#NULL!	#NULL!	#NULL!	#NULL!	#NULL!	#NULL!	#NULL!	#NULL!	#NULL!	#NULL!	#NULL!	#NULL!	#NULL!	#NULL!	#NULL!	#NULL!	#NULL!	#NULL!	#NULL!	#NULL!	#NULL!	#NULL!	#NULL!	#NULL!	#NULL!	#NULL!	#NULL!	#NULL!
194	#NULL!	2	#NULL!	#NULL!	#NULL!	#NULL!	2	2	1	99	#NULL!	#NULL!	#NULL!	#NULL!	#NULL!	#NULL!	#NULL!	#NULL!	#NULL!	#NULL!	#NULL!	#NULL!	#NULL!	#NULL!	#NULL!	#NULL!	#NULL!	#NULL!	#NULL!	#NULL!	#NULL!	#NULL!	#NULL!	#NULL!	#NULL!	#NULL!	#NULL!	#NULL!	#NULL!	#NULL!	#NULL!	#NULL!	#NULL!	#NULL!	#NULL!	#NULL!	#NULL!	#NULL!	#NULL!
195	#NULL!	2	#NULL!	#NULL!	#NULL!	#NULL!	1	2	2	1	#NULL!	#NULL!	#NULL!	#NULL!	#NULL!	#NULL!	#NULL!	#NULL!	#NULL!	#NULL!	#NULL!	#NULL!	#NULL!	#NULL!	#NULL!	#NULL!	#NULL!	#NULL!	#NULL!	#NULL!	#NULL!	#NULL!	#NULL!	#NULL!	#NULL!	#NULL!	#NULL!	#NULL!	#NULL!	#NULL!	#NULL!	#NULL!	#NULL!	#NULL!	#NULL!	#NULL!	#NULL!	#NULL!	#NULL!
197	#NULL!	2	#NULL!	#NULL!	#NULL!	#NULL!	2	2	1	99	#NULL!	#NULL!	#NULL!	#NULL!	#NULL!	#NULL!	#NULL!	#NULL!	#NULL!	#NULL!	#NULL!	#NULL!	#NULL!	#NULL!	#NULL!	#NULL!	#NULL!	#NULL!	#NULL!	#NULL!	#NULL!	#NULL!	#NULL!	#NULL!	#NULL!	#NULL!	#NULL!	#NULL!	#NULL!	#NULL!	#NULL!	#NULL!	#NULL!	#NULL!	#NULL!	#NULL!	#NULL!	#NULL!	#NULL!
198	#NULL!	2	#NULL!	#NULL!	#NULL!	#NULL!	2	2	2	99	#NULL!	#NULL!	#NULL!	#NULL!	#NULL!	#NULL!	#NULL!	#NULL!	#NULL!	#NULL!	#NULL!	#NULL!	#NULL!	#NULL!	#NULL!	#NULL!	#NULL!	#NULL!	#NULL!	#NULL!	#NULL!	#NULL!	#NULL!	#NULL!	#NULL!	#NULL!	#NULL!	#NULL!	#NULL!	#NULL!	#NULL!	#NULL!	#NULL!	#NULL!	#NULL!	#NULL!	#NULL!	#NULL!	#NULL!
223	#NULL!	2	#NULL!	#NULL!	#NULL!	#NULL!	2	2	2	2	#NULL!	#NULL!	#NULL!	#NULL!	#NULL!	#NULL!	#NULL!	#NULL!	#NULL!	#NULL!	#NULL!	#NULL!	#NULL!	#NULL!	#NULL!	#NULL!	#NULL!	#NULL!	#NULL!	#NULL!	#NULL!	#NULL!	#NULL!	#NULL!	#NULL!	#NULL!	#NULL!	#NULL!	#NULL!	#NULL!	#NULL!	#NULL!	#NULL!	#NULL!	#NULL!	#NULL!	#NULL!	#NULL!	#NULL!
228	#NULL!	2	#NULL!	#NULL!	#NULL!	#NULL!	2	2	2	2	#NULL!	#NULL!	#NULL!	#NULL!	#NULL!	#NULL!	#NULL!	#NULL!	#NULL!	#NULL!	#NULL!	#NULL!	#NULL!	#NULL!	#NULL!	#NULL!	#NULL!	#NULL!	#NULL!	#NULL!	#NULL!	#NULL!	#NULL!	#NULL!	#NULL!	#NULL!	#NULL!	#NULL!	#NULL!	#NULL!	#NULL!	#NULL!	#NULL!	#NULL!	#NULL!	#NULL!	#NULL!	#NULL!	#NULL!
229	#NULL!	2	#NULL!	#NULL!	#NULL!	#NULL!	2	2	1	2	#NULL!	#NULL!	#NULL!	#NULL!	#NULL!	#NULL!	#NULL!	#NULL!	#NULL!	#NULL!	#NULL!	#NULL!	#NULL!	#NULL!	#NULL!	#NULL!	#NULL!	#NULL!	#NULL!	#NULL!	#NULL!	#NULL!	#NULL!	#NULL!	#NULL!	#NULL!	#NULL!	#NULL!	#NULL!	#NULL!	#NULL!	#NULL!	#NULL!	#NULL!	#NULL!	#NULL!	#NULL!	#NULL!	#NULL!
231	#NULL!	2	#NULL!	#NULL!	#NULL!	#NULL!	1	2	3	2	#NULL!	#NULL!	#NULL!	#NULL!	#NULL!	#NULL!	#NULL!	#NULL!	#NULL!	#NULL!	#NULL!	#NULL!	#NULL!	#NULL!	#NULL!	#NULL!	#NULL!	#NULL!	#NULL!	#NULL!	#NULL!	#NULL!	#NULL!	#NULL!	#NULL!	#NULL!	#NULL!	#NULL!	#NULL!	#NULL!	#NULL!	#NULL!	#NULL!	#NULL!	#NULL!	#NULL!	#NULL!	#NULL!	#NULL!
232	#NULL!	2	#NULL!	#NULL!	#NULL!	#NULL!	1	2	2	5	#NULL!	#NULL!	#NULL!	#NULL!	#NULL!	#NULL!	#NULL!	#NULL!	#NULL!	#NULL!	#NULL!	#NULL!	#NULL!	#NULL!	#NULL!	#NULL!	#NULL!	#NULL!	#NULL!	#NULL!	#NULL!	#NULL!	#NULL!	#NULL!	#NULL!	#NULL!	#NULL!	#NULL!	#NULL!	#NULL!	#NULL!	#NULL!	#NULL!	#NULL!	#NULL!	#NULL!	#NULL!	#NULL!	#NULL!
233	#NULL!	2	#NULL!	#NULL!	#NULL!	#NULL!	2	2	2	5	#NULL!	#NULL!	#NULL!	#NULL!	#NULL!	#NULL!	#NULL!	#NULL!	#NULL!	#NULL!	#NULL!	#NULL!	#NULL!	#NULL!	#NULL!	#NULL!	#NULL!	#NULL!	#NULL!	#NULL!	#NULL!	#NULL!	#NULL!	#NULL!	#NULL!	#NULL!	#NULL!	#NULL!	#NULL!	#NULL!	#NULL!	#NULL!	#NULL!	#NULL!	#NULL!	#NULL!	#NULL!	#NULL!	#NULL!
234	#NULL!	2	#NULL!	#NULL!	#NULL!	#NULL!	1	2	2	1	#NULL!	#NULL!	#NULL!	#NULL!	#NULL!	#NULL!	#NULL!	#NULL!	#NULL!	#NULL!	#NULL!	#NULL!	#NULL!	#NULL!	#NULL!	#NULL!	#NULL!	#NULL!	#NULL!	#NULL!	#NULL!	#NULL!	#NULL!	#NULL!	#NULL!	#NULL!	#NULL!	#NULL!	#NULL!	#NULL!	#NULL!	#NULL!	#NULL!	#NULL!	#NULL!	#NULL!	#NULL!	#NULL!	#NULL!
235	#NULL!	2	#NULL!	#NULL!	#NULL!	#NULL!	2	2	1	99	#NULL!	#NULL!	#NULL!	#NULL!	#NULL!	#NULL!	#NULL!	#NULL!	#NULL!	#NULL!	#NULL!	#NULL!	#NULL!	#NULL!	#NULL!	#NULL!	#NULL!	#NULL!	#NULL!	#NULL!	#NULL!	#NULL!	#NULL!	#NULL!	#NULL!	#NULL!	#NULL!	#NULL!	#NULL!	#NULL!	#NULL!	#NULL!	#NULL!	#NULL!	#NULL!	#NULL!	#NULL!	#NULL!	#NULL!
248	#NULL!	2	#NULL!	#NULL!	#NULL!	#NULL!	1	2	1	1	#NULL!	#NULL!	#NULL!	#NULL!	#NULL!	#NULL!	#NULL!	#NULL!	#NULL!	#NULL!	#NULL!	#NULL!	#NULL!	#NULL!	#NULL!	#NULL!	#NULL!	#NULL!	#NULL!	#NULL!	#NULL!	#NULL!	#NULL!	#NULL!	#NULL!	#NULL!	#NULL!	#NULL!	#NULL!	#NULL!	#NULL!	#NULL!	#NULL!	#NULL!	#NULL!	#NULL!	#NULL!	#NULL!	#NULL!
251	#NULL!	2	#NULL!	#NULL!	#NULL!	#NULL!	2	2	2	99	#NULL!	#NULL!	#NULL!	#NULL!	#NULL!	#NULL!	#NULL!	#NULL!	#NULL!	#NULL!	#NULL!	#NULL!	#NULL!	#NULL!	#NULL!	#NULL!	#NULL!	#NULL!	#NULL!	#NULL!	#NULL!	#NULL!	#NULL!	#NULL!	#NULL!	#NULL!	#NULL!	#NULL!	#NULL!	#NULL!	#NULL!	#NULL!	#NULL!	#NULL!	#NULL!	#NULL!	#NULL!	#NULL!	#NULL!
273	#NULL!	2	#NULL!	#NULL!	#NULL!	#NULL!	2	2	2	2	#NULL!	#NULL!	#NULL!	#NULL!	#NULL!	#NULL!	#NULL!	#NULL!	#NULL!	#NULL!	#NULL!	#NULL!	#NULL!	#NULL!	#NULL!	#NULL!	#NULL!	#NULL!	#NULL!	#NULL!	#NULL!	#NULL!	#NULL!	#NULL!	#NULL!	#NULL!	#NULL!	#NULL!	#NULL!	#NULL!	#NULL!	#NULL!	#NULL!	#NULL!	#NULL!	#NULL!	#NULL!	#NULL!	#NULL!
274	#NULL!	2	#NULL!	#NULL!	#NULL!	#NULL!	2	2	1	2	#NULL!	#NULL!	#NULL!	#NULL!	#NULL!	#NULL!	#NULL!	#NULL!	#NULL!	#NULL!	#NULL!	#NULL!	#NULL!	#NULL!	#NULL!	#NULL!	#NULL!	#NULL!	#NULL!	#NULL!	#NULL!	#NULL!	#NULL!	#NULL!	#NULL!	#NULL!	#NULL!	#NULL!	#NULL!	#NULL!	#NULL!	#NULL!	#NULL!	#NULL!	#NULL!	#NULL!	#NULL!	#NULL!	#NULL!
276	#NULL!	2	#NULL!	#NULL!	#NULL!	#NULL!	1	2	2	2	#NULL!	#NULL!	#NULL!	#NULL!	#NULL!	#NULL!	#NULL!	#NULL!	#NULL!	#NULL!	#NULL!	#NULL!	#NULL!	#NULL!	#NULL!	#NULL!	#NULL!	#NULL!	#NULL!	#NULL!	#NULL!	#NULL!	#NULL!	#NULL!	#NULL!	#NULL!	#NULL!	#NULL!	#NULL!	#NULL!	#NULL!	#NULL!	#NULL!	#NULL!	#NULL!	#NULL!	#NULL!	#NULL!	#NULL!
277	#NULL!	2	#NULL!	#NULL!	#NULL!	#NULL!	1	2	2	5	#NULL!	#NULL!	#NULL!	#NULL!	#NULL!	#NULL!	#NULL!	#NULL!	#NULL!	#NULL!	#NULL!	#NULL!	#NULL!	#NULL!	#NULL!	#NULL!	#NULL!	#NULL!	#NULL!	#NULL!	#NULL!	#NULL!	#NULL!	#NULL!	#NULL!	#NULL!	#NULL!	#NULL!	#NULL!	#NULL!	#NULL!	#NULL!	#NULL!	#NULL!	#NULL!	#NULL!	#NULL!	#NULL!	#NULL!
279	#NULL!	2	#NULL!	#NULL!	#NULL!	#NULL!	1	2	1	2	#NULL!	#NULL!	#NULL!	#NULL!	#NULL!	#NULL!	#NULL!	#NULL!	#NULL!	#NULL!	#NULL!	#NULL!	#NULL!	#NULL!	#NULL!	#NULL!	#NULL!	#NULL!	#NULL!	#NULL!	#NULL!	#NULL!	#NULL!	#NULL!	#NULL!	#NULL!	#NULL!	#NULL!	#NULL!	#NULL!	#NULL!	#NULL!	#NULL!	#NULL!	#NULL!	#NULL!	#NULL!	#NULL!	#NULL!
280	#NULL!	2	#NULL!	#NULL!	#NULL!	#NULL!	2	2	1	99	#NULL!	#NULL!	#NULL!	#NULL!	#NULL!	#NULL!	#NULL!	#NULL!	#NULL!	#NULL!	#NULL!	#NULL!	#NULL!	#NULL!	#NULL!	#NULL!	#NULL!	#NULL!	#NULL!	#NULL!	#NULL!	#NULL!	#NULL!	#NULL!	#NULL!	#NULL!	#NULL!	#NULL!	#NULL!	#NULL!	#NULL!	#NULL!	#NULL!	#NULL!	#NULL!	#NULL!	#NULL!	#NULL!	#NULL!
281	#NULL!	2	#NULL!	#NULL!	#NULL!	#NULL!	1	2	2	5	#NULL!	#NULL!	#NULL!	#NULL!	#NULL!	#NULL!	#NULL!	#NULL!	#NULL!	#NULL!	#NULL!	#NULL!	#NULL!	#NULL!	#NULL!	#NULL!	#NULL!	#NULL!	#NULL!	#NULL!	#NULL!	#NULL!	#NULL!	#NULL!	#NULL!	#NULL!	#NULL!	#NULL!	#NULL!	#NULL!	#NULL!	#NULL!	#NULL!	#NULL!	#NULL!	#NULL!	#NULL!	#NULL!	#NULL!
282	#NULL!	2	#NULL!	#NULL!	#NULL!	#NULL!	2	2	2	1	#NULL!	#NULL!	#NULL!	#NULL!	#NULL!	#NULL!	#NULL!	#NULL!	#NULL!	#NULL!	#NULL!	#NULL!	#NULL!	#NULL!	#NULL!	#NULL!	#NULL!	#NULL!	#NULL!	#NULL!	#NULL!	#NULL!	#NULL!	#NULL!	#NULL!	#NULL!	#NULL!	#NULL!	#NULL!	#NULL!	#NULL!	#NULL!	#NULL!	#NULL!	#NULL!	#NULL!	#NULL!	#NULL!	#NULL!
293	#NULL!	2	#NULL!	#NULL!	#NULL!	#NULL!	2	2	2	99	#NULL!	#NULL!	#NULL!	#NULL!	#NULL!	#NULL!	#NULL!	#NULL!	#NULL!	#NULL!	#NULL!	#NULL!	#NULL!	#NULL!	#NULL!	#NULL!	#NULL!	#NULL!	#NULL!	#NULL!	#NULL!	#NULL!	#NULL!	#NULL!	#NULL!	#NULL!	#NULL!	#NULL!	#NULL!	#NULL!	#NULL!	#NULL!	#NULL!	#NULL!	#NULL!	#NULL!	#NULL!	#NULL!	#NULL!
294	#NULL!	2	#NULL!	#NULL!	#NULL!	#NULL!	1	2	1	2	#NULL!	#NULL!	#NULL!	#NULL!	#NULL!	#NULL!	#NULL!	#NULL!	#NULL!	#NULL!	#NULL!	#NULL!	#NULL!	#NULL!	#NULL!	#NULL!	#NULL!	#NULL!	#NULL!	#NULL!	#NULL!	#NULL!	#NULL!	#NULL!	#NULL!	#NULL!	#NULL!	#NULL!	#NULL!	#NULL!	#NULL!	#NULL!	#NULL!	#NULL!	#NULL!	#NULL!	#NULL!	#NULL!	#NULL!
297	#NULL!	2	#NULL!	#NULL!	#NULL!	#NULL!	1	2	2	99	#NULL!	#NULL!	#NULL!	#NULL!	#NULL!	#NULL!	#NULL!	#NULL!	#NULL!	#NULL!	#NULL!	#NULL!	#NULL!	#NULL!	#NULL!	#NULL!	#NULL!	#NULL!	#NULL!	#NULL!	#NULL!	#NULL!	#NULL!	#NULL!	#NULL!	#NULL!	#NULL!	#NULL!	#NULL!	#NULL!	#NULL!	#NULL!	#NULL!	#NULL!	#NULL!	#NULL!	#NULL!	#NULL!	#NULL!
320	#NULL!	2	#NULL!	#NULL!	#NULL!	#NULL!	2	2	2	2	#NULL!	#NULL!	#NULL!	#NULL!	#NULL!	#NULL!	#NULL!	#NULL!	#NULL!	#NULL!	#NULL!	#NULL!	#NULL!	#NULL!	#NULL!	#NULL!	#NULL!	#NULL!	#NULL!	#NULL!	#NULL!	#NULL!	#NULL!	#NULL!	#NULL!	#NULL!	#NULL!	#NULL!	#NULL!	#NULL!	#NULL!	#NULL!	#NULL!	#NULL!	#NULL!	#NULL!	#NULL!	#NULL!	#NULL!
322	#NULL!	2	#NULL!	#NULL!	#NULL!	#NULL!	2	2	1	1	#NULL!	#NULL!	#NULL!	#NULL!	#NULL!	#NULL!	#NULL!	#NULL!	#NULL!	#NULL!	#NULL!	#NULL!	#NULL!	#NULL!	#NULL!	#NULL!	#NULL!	#NULL!	#NULL!	#NULL!	#NULL!	#NULL!	#NULL!	#NULL!	#NULL!	#NULL!	#NULL!	#NULL!	#NULL!	#NULL!	#NULL!	#NULL!	#NULL!	#NULL!	#NULL!	#NULL!	#NULL!	#NULL!	#NULL!
323	#NULL!	2	#NULL!	#NULL!	#NULL!	#NULL!	1	2	2	5	#NULL!	#NULL!	#NULL!	#NULL!	#NULL!	#NULL!	#NULL!	#NULL!	#NULL!	#NULL!	#NULL!	#NULL!	#NULL!	#NULL!	#NULL!	#NULL!	#NULL!	#NULL!	#NULL!	#NULL!	#NULL!	#NULL!	#NULL!	#NULL!	#NULL!	#NULL!	#NULL!	#NULL!	#NULL!	#NULL!	#NULL!	#NULL!	#NULL!	#NULL!	#NULL!	#NULL!	#NULL!	#NULL!	#NULL!
324	#NULL!	2	#NULL!	#NULL!	#NULL!	#NULL!	2	2	2	1	#NULL!	#NULL!	#NULL!	#NULL!	#NULL!	#NULL!	#NULL!	#NULL!	#NULL!	#NULL!	#NULL!	#NULL!	#NULL!	#NULL!	#NULL!	#NULL!	#NULL!	#NULL!	#NULL!	#NULL!	#NULL!	#NULL!	#NULL!	#NULL!	#NULL!	#NULL!	#NULL!	#NULL!	#NULL!	#NULL!	#NULL!	#NULL!	#NULL!	#NULL!	#NULL!	#NULL!	#NULL!	#NULL!	#NULL!
335	#NULL!	2	#NULL!	#NULL!	#NULL!	#NULL!	2	2	1	99	#NULL!	#NULL!	#NULL!	#NULL!	#NULL!	#NULL!	#NULL!	#NULL!	#NULL!	#NULL!	#NULL!	#NULL!	#NULL!	#NULL!	#NULL!	#NULL!	#NULL!	#NULL!	#NULL!	#NULL!	#NULL!	#NULL!	#NULL!	#NULL!	#NULL!	#NULL!	#NULL!	#NULL!	#NULL!	#NULL!	#NULL!	#NULL!	#NULL!	#NULL!	#NULL!	#NULL!	#NULL!	#NULL!	#NULL!
336	#NULL!	2	#NULL!	#NULL!	#NULL!	#NULL!	1	2	1	2	#NULL!	#NULL!	#NULL!	#NULL!	#NULL!	#NULL!	#NULL!	#NULL!	#NULL!	#NULL!	#NULL!	#NULL!	#NULL!	#NULL!	#NULL!	#NULL!	#NULL!	#NULL!	#NULL!	#NULL!	#NULL!	#NULL!	#NULL!	#NULL!	#NULL!	#NULL!	#NULL!	#NULL!	#NULL!	#NULL!	#NULL!	#NULL!	#NULL!	#NULL!	#NULL!	#NULL!	#NULL!	#NULL!	#NULL!
339	#NULL!	2	#NULL!	#NULL!	#NULL!	#NULL!	1	2	1	99	#NULL!	#NULL!	#NULL!	#NULL!	#NULL!	#NULL!	#NULL!	#NULL!	#NULL!	#NULL!	#NULL!	#NULL!	#NULL!	#NULL!	#NULL!	#NULL!	#NULL!	#NULL!	#NULL!	#NULL!	#NULL!	#NULL!	#NULL!	#NULL!	#NULL!	#NULL!	#NULL!	#NULL!	#NULL!	#NULL!	#NULL!	#NULL!	#NULL!	#NULL!	#NULL!	#NULL!	#NULL!	#NULL!	#NULL!
359	#NULL!	2	#NULL!	#NULL!	#NULL!	#NULL!	1	2	2	2	#NULL!	#NULL!	#NULL!	#NULL!	#NULL!	#NULL!	#NULL!	#NULL!	#NULL!	#NULL!	#NULL!	#NULL!	#NULL!	#NULL!	#NULL!	#NULL!	#NULL!	#NULL!	#NULL!	#NULL!	#NULL!	#NULL!	#NULL!	#NULL!	#NULL!	#NULL!	#NULL!	#NULL!	#NULL!	#NULL!	#NULL!	#NULL!	#NULL!	#NULL!	#NULL!	#NULL!	#NULL!	#NULL!	#NULL!
360	#NULL!	2	#NULL!	#NULL!	#NULL!	#NULL!	2	2	1	1	#NULL!	#NULL!	#NULL!	#NULL!	#NULL!	#NULL!	#NULL!	#NULL!	#NULL!	#NULL!	#NULL!	#NULL!	#NULL!	#NULL!	#NULL!	#NULL!	#NULL!	#NULL!	#NULL!	#NULL!	#NULL!	#NULL!	#NULL!	#NULL!	#NULL!	#NULL!	#NULL!	#NULL!	#NULL!	#NULL!	#NULL!	#NULL!	#NULL!	#NULL!	#NULL!	#NULL!	#NULL!	#NULL!	#NULL!
361	#NULL!	2	#NULL!	#NULL!	#NULL!	#NULL!	2	2	1	2	#NULL!	#NULL!	#NULL!	#NULL!	#NULL!	#NULL!	#NULL!	#NULL!	#NULL!	#NULL!	#NULL!	#NULL!	#NULL!	#NULL!	#NULL!	#NULL!	#NULL!	#NULL!	#NULL!	#NULL!	#NULL!	#NULL!	#NULL!	#NULL!	#NULL!	#NULL!	#NULL!	#NULL!	#NULL!	#NULL!	#NULL!	#NULL!	#NULL!	#NULL!	#NULL!	#NULL!	#NULL!	#NULL!	#NULL!
363	#NULL!	2	#NULL!	#NULL!	#NULL!	#NULL!	2	2	1	1	#NULL!	#NULL!	#NULL!	#NULL!	#NULL!	#NULL!	#NULL!	#NULL!	#NULL!	#NULL!	#NULL!	#NULL!	#NULL!	#NULL!	#NULL!	#NULL!	#NULL!	#NULL!	#NULL!	#NULL!	#NULL!	#NULL!	#NULL!	#NULL!	#NULL!	#NULL!	#NULL!	#NULL!	#NULL!	#NULL!	#NULL!	#NULL!	#NULL!	#NULL!	#NULL!	#NULL!	#NULL!	#NULL!	#NULL!
364	#NULL!	2	#NULL!	#NULL!	#NULL!	#NULL!	1	2	2	5	#NULL!	#NULL!	#NULL!	#NULL!	#NULL!	#NULL!	#NULL!	#NULL!	#NULL!	#NULL!	#NULL!	#NULL!	#NULL!	#NULL!	#NULL!	#NULL!	#NULL!	#NULL!	#NULL!	#NULL!	#NULL!	#NULL!	#NULL!	#NULL!	#NULL!	#NULL!	#NULL!	#NULL!	#NULL!	#NULL!	#NULL!	#NULL!	#NULL!	#NULL!	#NULL!	#NULL!	#NULL!	#NULL!	#NULL!
365	#NULL!	2	#NULL!	#NULL!	#NULL!	#NULL!	2	2	2	1	#NULL!	#NULL!	#NULL!	#NULL!	#NULL!	#NULL!	#NULL!	#NULL!	#NULL!	#NULL!	#NULL!	#NULL!	#NULL!	#NULL!	#NULL!	#NULL!	#NULL!	#NULL!	#NULL!	#NULL!	#NULL!	#NULL!	#NULL!	#NULL!	#NULL!	#NULL!	#NULL!	#NULL!	#NULL!	#NULL!	#NULL!	#NULL!	#NULL!	#NULL!	#NULL!	#NULL!	#NULL!	#NULL!	#NULL!
377	#NULL!	2	#NULL!	#NULL!	#NULL!	#NULL!	1	2	1	1	#NULL!	#NULL!	#NULL!	#NULL!	#NULL!	#NULL!	#NULL!	#NULL!	#NULL!	#NULL!	#NULL!	#NULL!	#NULL!	#NULL!	#NULL!	#NULL!	#NULL!	#NULL!	#NULL!	#NULL!	#NULL!	#NULL!	#NULL!	#NULL!	#NULL!	#NULL!	#NULL!	#NULL!	#NULL!	#NULL!	#NULL!	#NULL!	#NULL!	#NULL!	#NULL!	#NULL!	#NULL!	#NULL!	#NULL!
[truncated: 248 more rows]
[truncated: 18 more columns]
